# Supplementary material for: Structural basis for VPS34 kinase activation by Rab1 and Rab5 on membranes
Source: Nat Commun. 2021 Mar 10;12:1564. doi: 10.1038/s41467-021-21695-2 (PMC7946940; doi:10.1038/s41467-021-21695-2)
Supplement: Supplementary file 3 — Supplementary Data 1 [file 41467_2021_21695_MOESM3_ESM.xlsx]

## Sheet: Meta Data
Complex II with Rab5 HDX Summary Table
Overall
Number of peptides	378
Average Standard Deviation	0.0140528
Timepoints (min)	[0.005, 0.05, 0.5, 5, 50.0]
Significance Threshold	+/-5.0%
Mean Difference	0.0171431
Number of Repeats	3
Mean Coverage	0.69825
Mean Redundancy	1.685
Data Set	VPS34		Data Set	VPS15		Data Set	Beclin1		Data Set	UVRAG
Number of peptides	77		Number of peptides	178		Number of peptides	39		Number of peptides	84
Average Standard Deviation	0.014527		Average Standard Deviation	0.0152322		Average Standard Deviation	0.0128		Average Standard Deviation	0.0148314
Timepoints (min)	[0.05, 0.5, 5, 50.0]		Timepoints (min)	[0.05, 0.5, 5, 50.0]		Timepoints (min)	[0.05, 0.5, 5, 50.0]		Timepoints (min)	[0.05, 0.5, 5, 50.0]
Significance Threshold	+/-5.0%		Significance Threshold	+/-5.0%		Significance Threshold	+/-5.0%		Significance Threshold	+/-5.0%
Mean Difference	0.0167508		Mean Difference	0.0195035		Mean Difference	0.0132728		Mean Difference	0.0214056
Number of Repeats	3		Number of Repeats	3		Number of Repeats	3		Number of Repeats	3
Number of Errors	4		Number of Errors	7		Number of Errors	1		Number of Errors	5
Coverage	0.697		Coverage	0.743		Coverage	0.711		Coverage	0.642
Redundancy	1.49		Redundancy	1.8		Redundancy	1.49		Redundancy	1.96

## Sheet: VPS34 Summary
				Date:			01.01.19		SD	0.014527												Unhide												for STDEV	Threshold Value=		0.5
Global Color scale				Experiment date:			25.12.18			0.0167508																									Threshold percent		0.02
0.1	0.35	0.7		Sample:			VPS34								-0.1	-0.05	-0.03	0.03	0.05	0.1															t-threshold		2.776
				Instrument:			Waters Synapt G2 Si
																										STDEVS				STDEVS
		Max Frac Deut		0.7		a	CII_Apo				b	CII_Rab5					a-b differences									a	CII_Apo			b	CII_Rab5				Differences in Daltons (Differences >+/- 0.5Da Highlighted					t-test	*=assumes triplicate values, a p=0.05 test				sum of booleans
Start	End	Mod	m/z	#D	RT	0.05	0.5	5	50		0.05	0.5	5	50	Start	End	0.05	0.5	5	50		avg		Start	End	0.05	0.5	5	50	0.05	0.5	5	50		0.05	0.5	5	50		0.05	0.5	5	50		0.05	0.5	5	50	Start
8	15		1013.44	7	11.42-11.45	0.0292998	0.0580808	0.148937	0.206965		0.0331767	0.0656337	0.143252	0.219457	8	15	-0.00387694	-0.00755286	0.00568531	-0.0124924		-0.00455923		8	15	0.0176673	0.023852	0.0199504	0.0190396	0.0173594	0.0190994	0.027439	0.0237884		-0.0271386	-0.05287	0.0397971	-0.0874471		-0.271112	-0.428121	0.290264	-0.710137		0	0	0	0	8
15	21		814.467	6	13.16-13.19	0.207764	0.299867	0.346139	0.35607		0.207155	0.30528	0.350604	0.360346	15	21	0.000609048	-0.00541381	-0.00446429	-0.00427643		-0.00338637		15	21	0.0378036	0.0532821	0.0620693	0.0578086	0.0354657	0.0458964	0.0604621	0.0580293		0.00365429	-0.0324829	-0.0267857	-0.0256586		0.0203509	-0.13334	-0.0892365	-0.0904285		0	0	0	0	15
27	44		2121.1	16	9.88-9.90	0.288119	0.442631	0.592321	0.587735		0.247862	0.376101	0.538969	0.565025	27	44	0.040257	0.0665308	0.0533512	0.0227108		0.0457124		27	44	0.0142075	0.0132252	0.0056833	0.00914616	0.00758241	0.00878438	0.0137928	0.00812634		0.644111	1.06449	0.853619	0.363373		4.32974	7.25809	6.19441	3.21512		3	3	3	2	27
42	49		892.496	6	13.04-13.05	0.210606	0.590965	0.809829	0.821044		0.149659	0.473799	0.765899	0.785199	42	49	0.0609476	0.117166	0.0439298	0.035845		0.0644722		42	49	0.0159412	0.0261083	0.0157638	0.0200231	0.0164124	0.0219676	0.0223071	0.0156136		0.365686	0.702999	0.263579	0.21507		4.61386	5.94766	2.7856	2.44516		2	3	2	1	42
58	64		859.402	6	12.78-12.78	0.00624833	0.0139919	0.0270352	0.0934217		0.0123117	0.0107493	0.0248505	0.103938	58	64	-0.00606333	0.00324262	0.00218476	-0.0105162		-0.00278804		58	64	0.0171498	0.0180907	0.0210312	0.0369383	0.0166798	0.0165493	0.0166288	0.0210914		-0.03638	0.0194557	0.0131086	-0.0630971		-0.438985	0.229068	0.141141	-0.428218		0	0	0	0	58
73	85		1598.84	11	9.97-10.00	0.354788	0.347659	0.398218	0.465954		0.339021	0.369334	0.386741	0.45349	73	85	0.0157671	-0.0216744	0.0114775	0.012464		0.00450857		73	85	0.0103836	0.0331912	0.0118177	0.0482779	0.0416497	0.017751	0.0191027	0.00417468		0.173439	-0.238419	0.126253	0.137104		0.63622	-0.997381	0.885009	0.445505		0	1	0	0	73
82	90		1278.57	8	14.89-14.92	0.336023	0.383575	0.441236	0.47274		0.282125	0.360262	0.427147	0.424698	82	90	0.0538982	0.0233134	0.0140893	0.0480416		0.0348356		82	90	0.031518	0.0323593	0.0298607	0.0341654	0.0306293	0.0301107	0.0300871	0.031332		0.431186	0.186507	0.112714	0.384333		2.12414	0.913542	0.575689	1.795		1	1	0	1	82
91	105		1752.02	11	9.15-9.17	0.0818684	0.110412	0.185109	0.228399		0.0544339	0.10044	0.170293	0.21661	91	105	0.0274345	0.00997182	0.0148157	0.0117884		0.0160026		91	105	0.0190005	0.0236625	0.0370788	0.0493034	0.0204991	0.0299709	0.0429551	0.0615425		0.30178	0.10969	0.162973	0.129673		1.70008	0.452305	0.452227	0.258929		1	0	0	0	91
91	108		2035.21	14	11.14-11.16	0.0854954	0.127306	0.205477	0.266815		0.0780627	0.116181	0.190862	0.248272	91	108	0.00743276	0.0111252	0.0146158	0.0185433		0.0129293		91	108	0.00645296	0.00813816	0.00518663	0.00622204	0.00720061	0.00982143	0.00432592	0.00470245		0.104059	0.155753	0.204621	0.259606		1.33146	1.51073	3.74827	4.11812		0	0	1	1	91
109	126		1817.94	15	12.27-12.30	0.212236	0.228366	0.300558	0.392924		0.204801	0.21208	0.283293	0.358884	109	126	0.00743505	0.0162863	0.0172653	0.0340404		0.0187568		109	126	0.00372657	0.004246	0.0077499	0.00873048	0.00384333	0.00253952	0.00462543	0.0050939		0.111526	0.244294	0.25898	0.510606		2.40557	5.70161	3.31341	5.83304		0	1	1	3	109
109	129		2117.13	18	14.10-14.12	0.199919	0.210443	0.265819	0.345947		0.190334	0.201361	0.253997	0.319355	109	129	0.00958571	0.00908206	0.0118219	0.026592		0.0142704		109	129	0.022218	0.0243229	0.0241928	0.020827	0.0201951	0.0208825	0.0199054	0.0184459		0.172543	0.163477	0.212794	0.478656		0.552977	0.490699	0.653581	1.65553		0	0	0	1	109
130	136		849.396	6	12.92-12.94	0.14207	0.207026	0.365657	0.401365		0.122256	0.179099	0.34763	0.376955	130	136	0.0198145	0.0279269	0.0180271	0.0244093		0.0225445		130	136	0.0176469	0.0195964	0.02075	0.0205117	0.0178367	0.0173052	0.0248207	0.021096		0.118887	0.167561	0.108163	0.146456		1.36781	1.85019	0.965141	1.43686		0	1	0	1	130
136	150		1855.93	13	10.51-10.55	0.0944954	0.0967014	0.138043	0.245785		0.0856336	0.0948747	0.112154	0.198117	136	150	0.00886176	0.0018267	0.0258891	0.0476682		0.0210615		136	150	0.00847308	0.00867187	0.00893615	0.00859121	0.00847308	0.00847308	0.00847308	0.0104652		0.115203	0.0237471	0.336559	0.619687		1.28093	0.260963	3.64133	6.09782		0	0	2	3	136
137	150		1708.86	12	9.96-9.97	0.0802439	0.0845852	0.140279	0.235885		0.0572732	0.0661505	0.108085	0.202137	137	150	0.0229707	0.0184348	0.032194	0.0337481		0.0268369		137	150	0.0120102	0.00784964	0.0164582	0.00372024	0.00586631	0.00395631	0.00345429	0.0088756		0.275649	0.221217	0.386329	0.404977		2.97661	3.63241	3.31583	6.07388		2	1	2	2	137
152	167		1633.8	13	5.40-5.41	0.34891	0.375854	0.479115	0.520263		0.336498	0.373538	0.454712	0.50637	152	167	0.0124118	0.00231604	0.0244031	0.0138923		0.0132558		152	167	0.0113366	0.0096022	0.01339	0.0165131	0.024446	0.00307099	0.00876077	0.00205165		0.161353	0.0301086	0.31724	0.1806		0.797788	0.397914	2.64149	1.44604		0	0	1	0	152
159	169		1135.56	9	6.02-6.02	0.634496	0.753985	0.760609	0.757399		0.564887	0.754481	0.759563	0.757222	159	169	0.0696089	-0.000496032	0.0010454	0.000176667		0.0175837		159	169	0.0158981	0.00940556	0.0106462	0.00700873	0.0104256	0.0155968	0.0105457	0.0114638		0.62648	-0.00446429	0.00940857	0.00159		6.34171	-0.0471716	0.120832	0.0227734		3	0	0	0	159
168	175		965.436	7	7.92-7.94	0.603551	0.61619	0.630054	0.625884		0.574703	0.60494	0.611142	0.60123	168	175	0.028848	0.0112504	0.018912	0.0246547		0.0209163		168	175	0.0167255	0.01532	0.0145808	0.0154884	0.0171151	0.0109002	0.00925694	0.0106308		0.201936	0.0787529	0.132384	0.172583		2.08797	1.03639	1.89661	2.27317		1	0	0	1	168
204	214		1310.63	10	5.32-5.33	0.509311	0.514742	0.519344	0.506842		0.434304	0.459453	0.473381	0.452352	204	214	0.0750076	0.0552896	0.0459634	0.0544899		0.0576876		204	214	0.0211551	0.0168981	0.0132891	0.0100851	0.011241	0.0163743	0.0118354	0.011139		0.750076	0.552896	0.459634	0.544899		5.4231	4.06987	4.47367	6.28097		3	3	2	3	204
207	214		954.464	7	4.62-4.64	0.529536	0.524241	0.539966	0.527747		0.45826	0.45657	0.500043	0.494206	207	214	0.0712763	0.0676704	0.0399229	0.0335414		0.0531028		207	214	0.00651571	0.013669	0.010398	0.00478306	0.00791082	0.0176898	0.0109398	0.00832633		0.498934	0.473693	0.27946	0.23479		12.0459	5.24293	4.58151	6.05012		2	2	2	2	207
222	235		1690.79	13	8.77-8.80	0.129961	0.206962	0.315901	0.439442		0.100545	0.200364	0.320209	0.42365	222	235	0.0294158	0.00659813	-0.00430868	0.0157925		0.0118745		222	235	0.00721	0.00604791	0.00761385	0.0167207	0.0129297	0.0212347	0.0126101	0.0136782		0.382406	0.0857757	-0.0560129	0.205303		3.4416	0.517605	-0.506629	1.26621		2	0	0	0	222
236	247		1352.62	10	9.07-9.09	0.395587	0.400478	0.402798	0.397293		0.33839	0.333682	0.346709	0.316708	236	247	0.0571976	0.0667956	0.0560887	0.0805851		0.0651668		236	247	0.0107273	0.0156064	0.0105729	0.0129133	0.0122584	0.0121141	0.0118294	0.0155156		0.571976	0.667956	0.560887	0.805851		6.08182	5.85601	6.12317	6.91448		3	3	3	3	236
251	260		1155.61	7	10.12-10.14	0.144329	0.273866	0.378983	0.572899		0.133714	0.264197	0.37591	0.557877	251	260	0.0106147	0.00966898	0.00307286	0.0150227		0.0095948		251	260	0.0150124	0.0107514	0.0220155	0.00389612	0.00824694	0.0235092	0.0263912	0.0138971		0.0743029	0.0676829	0.02151	0.105159		1.07337	0.647834	0.154862	1.80282		0	0	0	0	251
251	262		1373.68	9	11.18-11.20	0.29749	0.404465	0.500035	0.645528		0.2675	0.373042	0.461027	0.625327	251	262	0.0299894	0.031423	0.0390084	0.0202013		0.0301555		251	262	0.0112708	0.0210289	0.0149789	0.0136905	0.0164246	0.0128351	0.0113925	0.0110992		0.269904	0.282807	0.351076	0.181811		2.60761	2.20918	3.59022	1.98529		1	1	2	1	251
253	260		913.481	5	8.30-8.31	0.373776	0.363921	0.439147	0.520097		0.398356	0.350608	0.41942	0.499757	253	260	-0.02458	0.0133131	0.0197271	0.02034		0.00720007		253	260	0.0166071	0.0165131	0.016224	0.0267243	0.0145029	0.0165003	0.0145054	0.0169569		-0.1229	0.0665657	0.0986357	0.1017		-1.93093	0.987792	1.57003	1.11311		1	0	0	1	253
253	262		1131.55	7	9.58-9.59	0.387648	0.51449	0.592531	0.639545		0.36844	0.496003	0.605126	0.639473	253	262	0.0192078	0.0184867	-0.0125957	7.22449e-05		0.00629276		253	262	0.0132369	0.0175753	0.0126459	0.0244051	0.0272535	0.0125418	0.0201812	0.0184447		0.134454	0.129407	-0.08817	0.000505714		1.09805	1.483	-0.916041	0.00409046		0	0	0	0	253
297	309		1473.83	10	9.70-9.71	0.346573	0.411442	0.486707	0.659069		0.319985	0.377752	0.457527	0.60606	297	309	0.0265886	0.0336897	0.0291806	0.0530087		0.0356169		297	309	0.0109453	0.00629229	0.0100086	0.0107169	0.0134846	0.00924329	0.00745143	0.00784557		0.265886	0.336897	0.291806	0.530087		2.65165	5.21854	4.05058	6.91279		1	2	2	3	297
297	310		1636.89	11	11.04-11.05	0.39962	0.444541	0.517815	0.669842		0.37133	0.415517	0.491219	0.622192	297	310	0.0282894	0.0290239	0.0265956	0.0476494		0.0328895		297	310	0.00817558	0.00946935	0.00877026	0.0103951	0.0154362	0.00948195	0.0100164	0.0137604		0.311183	0.319263	0.292551	0.524143		2.80511	3.75139	3.46006	4.78567		2	2	2	3	297
298	307		1145.66	7	6.69-6.71	0.219203	0.255738	0.277178	0.346178		0.202793	0.237972	0.234498	0.3415	298	307	0.0164092	0.0177657	0.0426796	0.00467735		0.020383		298	307	0.00908061	0.0162959	0.0111255	0.0142669	0.016942	0.00505939	0.0244857	0.029351		0.114864	0.12436	0.298757	0.0327414		1.47858	1.80336	2.74861	0.248245		0	0	1	0	298
315	321		1011.58	6	12.33-12.38	0.00863	0.0153881	0.0321126	0.129561		0.00416119	-0.0022081	0.0286252	0.118313	315	321	0.00446881	0.0175962	0.00348738	0.0112486		0.00920024		315	321	0.014391	0.0175574	0.010234	0.0187724	0.00883738	0.0135907	0.0163093	0.0243081		0.0268129	0.105577	0.0209243	0.0674914		0.45833	1.37268	0.313713	0.634361		0	0	0	0	315
322	333		1455.78	11	10.01-10.05	0.179311	0.256773	0.460761	0.633232		0.172001	0.247918	0.44808	0.613787	322	333	0.00731013	0.00885532	0.0126813	0.0194455		0.0120731		322	333	0.00971883	0.00648286	0.0122799	0.0160786	0.0136444	0.0209451	0.0126106	0.012874		0.0804114	0.0974086	0.139494	0.2139		0.755826	0.699548	1.24786	1.63517		0	0	0	0	322
334	345		1415.7	10	12.21-12.22	0.208786	0.279367	0.418184	0.568219		0.181539	0.255575	0.403456	0.540485	334	345	0.0272471	0.0237926	0.0147281	0.0277344		0.0233756		334	345	0.00276629	0.00820443	0.00314857	0.012944	0.00350643	0.00868086	0.00736557	0.0125819		0.272471	0.237926	0.147281	0.277344		10.5667	3.45013	3.18463	2.66116		2	2	1	1	334
334	347		1671.85	12	10.55-10.56	0.199849	0.308857	0.476996	0.645097		0.182194	0.298306	0.449474	0.607121	334	347	0.017655	0.0105512	0.0275213	0.0379758		0.0234258		334	347	0.0120221	0.0105614	0.0147012	0.0173806	0.011688	0.0101274	0.0109679	0.00998012		0.21186	0.126614	0.330256	0.45571		1.82375	1.24895	2.5989	3.28189		0	0	1	2	334
334	349		1855.97	14	12.51-12.55	0.157504	0.247696	0.397323	0.576163		0.132029	0.239136	0.387101	0.556401	334	349	0.0254746	0.00855969	0.0102223	0.0197615		0.0160045		334	349	0.0176604	0.0112659	0.0125829	0.0178306	0.0142074	0.0124983	0.0111818	0.0179057		0.356644	0.119836	0.143113	0.276661		1.94668	0.881105	1.05182	1.35452		1	0	0	0	334
334	351		2098.1	16	14.66-14.71	0.121936	0.210492	0.380103	0.572942		0.116422	0.207459	0.377866	0.56723	334	351	0.00551375	0.00303348	0.0022367	0.00571232		0.00412406		334	351	0.00979473	0.00894902	0.0109492	0.010355	0.00965813	0.00976313	0.00953768	0.0109251		0.08822	0.0485357	0.0357871	0.0913971		0.69427	0.396719	0.266796	0.657293		0	0	0	0	334
337	351		1753.91	13	15.24-15.28	0.136361	0.234658	0.402879	0.588884		0.134426	0.233242	0.394458	0.596214	337	351	0.00193549	0.0014156	0.00842044	-0.00733033		0.0011103		337	351	0.0144607	0.0241095	0.0421734	0.058262	0.0150546	0.0251402	0.0431865	0.0592579		0.0251614	0.0184029	0.109466	-0.0952943		0.160595	0.0703913	0.241616	-0.152782		0	0	0	0	337
352	364		1517.77	11	12.09-12.12	0.17867	0.242877	0.358588	0.465631		0.158649	0.231772	0.342639	0.429924	352	364	0.0200216	0.0111049	0.0159494	0.0357075		0.0206958		352	364	0.0104435	0.0136573	0.0110719	0.0111145	0.0141409	0.0115549	0.0117858	0.0129852		0.220237	0.122154	0.175443	0.392783		1.97268	1.07517	1.70833	3.61842		1	0	0	2	352
360	366		804.399	6	11.70-11.70	0.0270519	0.0335976	0.0341502	0.0717088		0.0364262	0.0354976	0.0441931	0.0624283	360	366	-0.00937429	-0.0019	-0.0100429	0.00928048		-0.00300917		360	366	0.00597381	0.00502024	0.0117012	0.0059031	0.0051219	0.00672429	0.00770333	0.00776071		-0.0562457	-0.0114	-0.0602571	0.0556829		-2.06339	-0.392166	-1.24166	1.64853		0	0	0	0	360
367	384		2104.14	16	8.18-8.22	0.118322	0.117079	0.151276	0.192461		0.0822602	0.0949049	0.125643	0.163286	367	384	0.0360619	0.022174	0.025633	0.0291744		0.0282608		367	384	0.0273269	0.0245125	0.00678598	0.00693036	0.00827643	0.00751259	0.011457	0.00973286		0.57699	0.354784	0.410129	0.46679		2.18757	1.49804	3.3342	4.22923		2	1	2	2	367
385	391		848.338	6	3.72-3.77	0.247812	0.305012	0.4364	0.486974		0.22719	0.280775	0.419999	0.470518	385	391	0.0206224	0.0242371	0.016401	0.0164552		0.0194289		385	391	0.0118957	0.0103048	0.0107231	0.0178421	0.0107274	0.0166974	0.0143293	0.0148324		0.123734	0.145423	0.0984057	0.0987314		2.22989	2.13952	1.58724	1.22839		1	1	0	0	385
400	408		1111.58	8	10.61-10.62	0.176066	0.193305	0.203624	0.206823		0.143599	0.194509	0.19076	0.181602	400	408	0.0324662	-0.00120429	0.0128637	0.0252205		0.0173366		400	408	0.0137488	0.013772	0.0129679	0.0148575	0.0160625	0.0145179	0.0125527	0.0151482		0.25973	-0.00963429	0.10291	0.201764		2.65964	-0.104238	1.23451	2.05876		1	0	0	1	400
409	428		2177.06	18	5.89-5.90	0.548163	0.607857	0.661951	0.649717		0.517632	0.568242	0.624445	0.602401	409	428	0.0305313	0.0396152	0.0375057	0.0473157		0.038742		409	428	0.0109354	0.0215743	0.0150748	0.00909532	0.00688992	0.00998286	0.00667611	0.00544238		0.549564	0.713074	0.675103	0.851683		4.09146	2.88641	3.94018	7.73198		3	3	3	3	409
438	444		749.331	6	4.67-4.70	0.658979	0.660588	0.664916	0.657773		0.649509	0.672126	0.642379	0.6653	438	444	0.00947	-0.0115376	0.0225374	-0.0075269		0.00323571		438	444	0.00912	0.00758	0.0130845	0.012121	0.00608857	0.0135748	0.00830714	0.016135		0.05682	-0.0692257	0.135224	-0.0451614		1.49581	-1.28532	2.51864	-0.646016		0	0	1	0	438
445	470		2647.38	19	8.87-8.89	0.716199	0.714476	0.72595	0.707495		0.679064	0.668198	0.675238	0.656283	445	470	0.0371347	0.0462788	0.0507119	0.0512121		0.0463344		445	470	0.0134123	0.0155335	0.0108359	0.00493173	0.0063388	0.00378436	0.00297188	0.00456556		0.705559	0.879297	0.963526	0.97303		4.3357	5.01365	7.81732	13.1985		3	3	3	3	445
471	477		821.371	6	8.09-8.11	0.154532	0.173295	0.253933	0.429659		0.157406	0.167183	0.264235	0.433943	471	477	-0.00287333	0.0061119	-0.0103021	-0.00428452		-0.00283702		471	477	0.00843524	0.0061431	0.0059819	0.0132271	0.00465643	0.00717881	0.00461762	0.0163474		-0.01724	0.0366714	-0.0618129	-0.0257071		-0.516523	1.12041	-2.36129	-0.352904		0	0	0	0	471
479	489		1205.67	10	6.02-6.03	0.144505	0.175042	0.234393	0.301608		0.122576	0.155026	0.207737	0.268984	479	489	0.0219291	0.020016	0.0266557	0.032624		0.0253062		479	489	0.00809843	0.00987986	0.0170761	0.0109761	0.012962	0.00885186	0.00749686	0.00878629		0.219291	0.20016	0.266557	0.32624		2.48512	2.6135	2.47564	4.01904		1	1	1	2	479
501	515		1829.77	13	4.04-4.07	0.424169	0.480728	0.522811	0.531577		0.400655	0.461307	0.505809	0.502592	501	515	0.0235138	0.0194209	0.0170022	0.0289854		0.0222306		501	515	0.0122858	0.0140616	0.0146598	0.0142213	0.0104277	0.0100042	0.0140413	0.0113386		0.30568	0.252471	0.221029	0.37681		2.52736	1.9492	1.45071	2.76027		1	0	0	1	501
543	552		1148.61	9	11.01-11.03	0.0200189	0.0507448	0.139418	0.228682		0.0171567	0.0483095	0.12889	0.208882	543	552	0.00286222	0.00243524	0.0105279	0.0198002		0.00890639		543	552	0.00405952	0.00348698	0.00784619	0.00912222	0.00715333	0.00334889	0.00714381	0.00727175		0.02576	0.0219171	0.0947514	0.178201		0.60274	0.872438	1.71847	2.93975		0	0	0	1	543
549	555		851.51	6	8.38-8.39	0.00170976	0.0216564	0.0246802	0.0572231		0.0115864	0.0138586	0.0316936	0.0620174	549	555	-0.00987667	0.00779786	-0.00701333	-0.00479429		-0.00347161		549	555	0.0102431	0.0111821	0.0146148	0.0237067	0.0113526	0.0211743	0.018525	0.0122412		-0.05926	0.0467871	-0.04208	-0.0287657		-1.11878	0.564041	-0.514812	-0.311236		0	0	0	0	549
553	573		2521.43	20	4.51-4.52	0.300241	0.397314	0.513226	0.524471		0.30548	0.428215	0.51624	0.55586	553	573	-0.00523871	-0.0309006	-0.00301357	-0.0313887		-0.0176354		553	573	0.00889536	0.0147174	0.00447821	0.00647271	0.0137138	0.0179464	0.00740779	0.00902386		-0.104774	-0.618013	-0.0602714	-0.627774		-0.5551	-2.30603	-0.602997	-4.89561		0	2	0	3	553
574	585		1345.68	11	11.04-11.06	0.469762	0.600236	0.653707	0.635444		0.450799	0.59325	0.641757	0.626573	574	585	0.0189636	0.00698584	0.01195	0.00887104		0.0116926		574	585	0.0103805	0.00758753	0.00922117	0.0059	0.00288403	0.0112464	0.00566571	0.0038639		0.2086	0.0768443	0.13145	0.0975814		3.04872	0.891887	1.91247	2.17863		1	0	0	0	574
574	587		1547.74	13	9.99-10.00	0.538508	0.654326	0.703771	0.685676		0.533149	0.662319	0.703846	0.678837	574	587	0.00535835	-0.00799264	-7.41758e-05	0.00683824		0.00103245		574	587	0.0124302	0.0229925	0.00622681	0.0145441	0.00579165	0.0103527	0.0053067	0.00536088		0.0696586	-0.103904	-0.000964286	0.0888971		0.676786	-0.549008	-0.0157036	0.764111		0	0	0	0	574
612	621		1105.61	8	11.65-11.66	0.374422	0.510814	0.624062	0.699244		0.343212	0.483086	0.596265	0.660935	612	621	0.0312095	0.0277284	0.0277963	0.0383086		0.0312607		612	621	0.0171787	0.023583	0.0151727	0.013793	0.011193	0.0125973	0.0111089	0.0116316		0.249676	0.221827	0.22237	0.306469		2.63645	1.79629	2.56023	3.6775		1	1	1	2	612
632	645		1667.85	12	7.19-7.22	0.0766962	0.110863	0.189238	0.281504		0.0558225	0.0955511	0.167795	0.273938	632	645	0.0208737	0.0153114	0.0214431	0.00756631		0.0162986		632	645	0.00618536	0.00850298	0.0104714	0.0071419	0.00649857	0.0137373	0.00756155	0.00537643		0.250484	0.183737	0.257317	0.0907957		4.02985	1.64152	2.8755	1.46601		2	0	2	0	632
642	648		885.515	6	10.79-10.81	0.0177817	0.0153107	0.0258538	0.0304924		0.0155543	0.0160831	0.0124183	0.0314498	642	648	0.00222738	-0.000772381	0.0134355	-0.000957381		0.00348327		642	648	0.00519143	0.00941857	0.00541429	0.0162052	0.0111233	0.00786167	0.00519952	0.00479714		0.0133643	-0.00463429	0.0806129	-0.00574429		0.314288	-0.109044	3.10005	-0.0981181		0	0	1	0	642
647	653		799.529	6	15.29-15.32	0.0133712	0.0118417	0.0164845	0.0184038		0.0135362	0.020689	0.02007	0.0193995	647	653	-0.000165	-0.00884738	-0.00358548	-0.000995714		-0.00339839		647	653	0.00170619	0.00703595	0.00730833	0.00329619	0.00231071	0.00164	0.00146	0.00311548		-0.00099	-0.0530843	-0.0215129	-0.00597429		-0.0994958	-2.12111	-0.833281	-0.380248		0	0	0	0	647
654	663		1259.71	9	7.17-7.19	0.0140232	0.0608465	0.1667	0.266298		0.0122952	0.0472616	0.144186	0.21775	654	663	0.00172794	0.0135849	0.0225144	0.0485481		0.0215938		654	663	0.0112657	0.00647857	0.0206986	0.025407	0.015126	0.00796635	0.00840984	0.00130302		0.0155514	0.122264	0.20263	0.436933		0.158686	2.29153	1.74543	3.30529		0	0	1	2	654
654	665		1487.83	11	9.31-9.35	0.0414331	0.0783279	0.154801	0.237111		0.00786013	0.0465596	0.118509	0.205926	654	665	0.033573	0.0317683	0.0362918	0.0311851		0.0332045		654	665	0.0117825	0.0130697	0.0165371	0.013729	0.0148809	0.0141414	0.0138113	0.0174869		0.369303	0.349451	0.39921	0.343036		3.06364	2.8575	2.91745	2.42953		2	2	2	1	654
666	684		2197.18	17	11.79-11.80	0.0831947	0.109374	0.185774	0.270871		0.0714007	0.0988912	0.166354	0.253246	666	684	0.011794	0.0104826	0.0194202	0.017625		0.0148304		666	684	0.012581	0.0129484	0.015078	0.012915	0.0120883	0.0138978	0.0159955	0.0159882		0.200499	0.178204	0.330143	0.299624		1.17083	0.955851	1.53021	1.48531		0	0	0	0	666
674	684		1254.59	10	10.97-11.00	0.0632216	0.0798056	0.0981954	0.163745		0.044323	0.0667033	0.095577	0.143308	674	684	0.0188986	0.0131023	0.00261843	0.0204376		0.0137642		674	684	0.016645	0.0162454	0.0108861	0.0105074	0.0186424	0.0115283	0.0116853	0.0153289		0.188986	0.131023	0.0261843	0.204376		1.30975	1.13924	0.283978	1.90476		0	0	0	1	674
685	692		842.462	6	6.95-6.96	0.181906	0.184791	0.236796	0.440231		0.164825	0.178012	0.222033	0.421389	685	692	0.0170807	0.00677857	0.0147631	0.0188421		0.0143661		685	692	0.0100588	0.0114538	0.0107683	0.0245976	0.0119362	0.0101693	0.0107314	0.0140662		0.102484	0.0406714	0.0885786	0.113053		1.89532	0.766533	1.68197	1.15175		0	0	0	0	685
693	703		1222.6	10	11.58-11.59	0.177976	0.306496	0.471786	0.484345		0.153519	0.30634	0.460671	0.480088	693	703	0.0244563	0.000156714	0.0111153	0.00425643		0.00999618		693	703	0.0240357	0.0131849	0.0171873	0.02481	0.0179097	0.0125817	0.0268897	0.0136896		0.244563	0.00156714	0.111153	0.0425643		1.41318	0.0148939	0.603267	0.260174		1	0	0	0	693
704	719		1707.84	13	7.13-7.15	0.330622	0.400178	0.511765	0.5701		0.299208	0.367241	0.463165	0.523513	704	719	0.0314146	0.0329364	0.0485997	0.0465873		0.0398845		704	719	0.00751692	0.0112415	0.00699121	0.00784198	0.00890451	0.00622418	0.0111042	0.00995044		0.40839	0.428173	0.631796	0.605634		4.6693	4.43963	6.41509	6.36912		2	2	3	3	704
725	731		727.344	6	4.32-4.34	0.0336593	0.0474795	0.0506576	0.0583152		0.0240298	0.027666	0.0492371	0.0462576	725	731	0.00962952	0.0198136	0.00142048	0.0120576		0.0107303		725	731	0.0378595	0.0248771	0.0312183	0.024971	0.0350929	0.0241043	0.031075	0.0262893		0.0577771	0.118881	0.00852286	0.0723457		0.323094	0.990724	0.0558556	0.575987		0	0	0	0	725
737	750		1597.87	13	13.26-13.28	0.0479292	0.0521487	0.0851812	0.164069		0.0395535	0.0512427	0.0820271	0.15774	737	750	0.00837571	0.000905934	0.00315407	0.00632879		0.00469113		737	750	0.0196277	0.0188685	0.0176092	0.0158045	0.0183057	0.0196657	0.0179834	0.01692		0.108884	0.0117771	0.0410029	0.0822743		0.54052	0.0575749	0.217051	0.473447		0	0	0	0	737
751	757		760.493	6	4.60-4.61	0.195903	0.196389	0.2039	0.222985		0.18586	0.185925	0.195494	0.204811	751	757	0.0100433	0.0104638	0.00840619	0.0181743		0.0117719		751	757	0.0174624	0.0270226	0.0164281	0.0304467	0.017914	0.01614	0.0162112	0.0191698		0.06026	0.0627829	0.0504371	0.109046		0.695351	0.575804	0.630848	0.874924		0	0	0	0	751
751	763		1476.82	12	11.44-11.46	0.0492919	0.0713496	0.119909	0.150358		0.0490195	0.0712006	0.122031	0.150001	751	763	0.000272381	0.000149048	-0.00212274	0.00035619		-0.00033628		751	763	0.00842833	0.0190039	0.0127256	0.018172	0.0138804	0.00874583	0.0136183	0.0138905		0.00326857	0.00178857	-0.0254729	0.00427429		0.0290524	0.0123404	-0.197261	0.0269726		0	0	0	0	751
780	794		1624.69	14	6.76-6.78	0.306802	0.368482	0.41912	0.513997		0.294505	0.345033	0.396892	0.489434	780	794	0.0122971	0.0234497	0.022228	0.024563		0.0206344		780	794	0.0114004	0.0166146	0.0107732	0.0132982	0.00962969	0.00788306	0.00801163	0.00951592		0.17216	0.328296	0.311191	0.343881		1.42726	2.20861	2.86765	2.60175		0	1	2	1	780
783	794		1253.51	11	6.71-6.72	0.372814	0.396879	0.444827	0.528245		0.379837	0.394699	0.449001	0.510054	783	794	-0.00702247	0.00217935	-0.00417416	0.0181913		0.00229351		783	794	0.00981208	0.00754922	0.00663558	0.0127768	0.0311384	0.00787403	0.0200757	0.00671455		-0.0772471	0.0239729	-0.0459157	0.200104		-0.37256	0.346043	-0.341935	2.18297		0	0	0	0	783
824	848		2852.59	22	12.14-12.20	0.164351	0.2865	0.399074	0.600628		0.15815	0.260165	0.389919	0.57205	824	848	0.00620123	0.0263351	0.009155	0.0285779		0.0175673		824	848	0.0183817	0.0166082	0.0168905	0.0219092	0.0165516	0.0159395	0.0203268	0.0162874		0.136427	0.579373	0.20141	0.628713		0.43423	1.98153	0.599994	1.81312		0	2	0	2	824
829	853		2899.54	22	13.20-13.26	0.186862	0.303881	0.421813	0.545815		0.185263	0.287984	0.408857	0.545899	829	853	0.00159935	0.0158971	0.0129557	-8.42857e-05		0.00759198		829	853	0.0139852	0.0074389	0.0094063	0.00818519	0.0104013	0.00916714	0.0159838	0.0152883		0.0351857	0.349737	0.285026	-0.00185429		0.158939	2.33233	1.20995	-0.00841834		0	0	0	0	829
872	884		1503.8	12	10.31-10.32	0.871462	0.874794	0.873578	0.873734		0.882329	0.889688	0.867163	0.898442	872	884	-0.0108665	-0.0148946	0.006415	-0.024708		-0.0110135		872	884	0.01683	0.025517	0.0205082	0.0204827	0.0214133	0.023289	0.0241801	0.0324796		-0.130399	-0.178736	0.07698	-0.296496		-0.691058	-0.746758	0.350443	-1.1145		0	0	0	1	872
872	886		1845.98	14	12.91-12.94	0.901589	0.920784	0.930131	0.922284		0.874695	0.899403	0.914062	0.916803	872	886	0.0268934	0.0213807	0.0160684	0.00548102		0.0174559		872	886	0.0173454	0.00673286	0.00782704	0.0129911	0.0181862	0.0144211	0.0143341	0.0152702		0.376507	0.29933	0.224957	0.0767343		1.85346	2.32683	1.70411	0.473518		1	1	0	0	872
873	886		1774.94	13	12.24-12.26	0.835222	0.850541	0.86977	0.858945		0.850007	0.859328	0.885098	0.869408	873	886	-0.0147844	-0.00878659	-0.0153287	-0.0104629		-0.0123406		873	886	0.0298909	0.0144038	0.0202255	0.012371	0.00842044	0.0247857	0.00130835	0.0104496		-0.192197	-0.114226	-0.199273	-0.136017		-0.824599	-0.530881	-1.30996	-1.11909		0	0	0	0	873
[truncated: 1 more columns]

## Sheet: VPS15 Summmary
				Date:			01.01.19		SD	0.0152322												Unhide												for STDEV	Threshold Value=		0.5
Global Color scale				Experiment date:			25.12.18			0.0195035																									Threshold percent		0.02
0.1	0.35	0.7		Sample:			VPS15								-0.1	-0.05	-0.03	0.03	0.05	0.1															t-threshold		2.776
				Instrument:			Waters Synapt G2 Si
																										STDEVS				STDEVS
		Max Frac Deut		0.7		a	Complex II				b	Complex II + Rab5					a-b differences									a	Complex II			b	Complex II + Rab5				Differences in Daltons (Differences >+/- 0.5Da Highlighted					t-test	*=assumes triplicate values, a p=0.05 test				sum of booleans
Start	End	Mod	m/z	#D	RT	0.05	0.5	5	50		0.05	0.5	5	50	Start	End	0.05	0.5	5	50		avg		Start	End	0.05	0.5	5	50	0.05	0.5	5	50		0.05	0.5	5	50		0.05	0.5	5	50		0.05	0.5	5	50	Start
18	27		1259.52	9	13.20-13.23	0.24099	0.327352	0.393849	0.464113		0.219461	0.301842	0.372481	0.440081	18	27	0.0215294	0.02551	0.0213686	0.0240314		0.0231098		18	27	0.00236349	0.00854571	0.00648603	0.00653587	0.0037519	0.0068454	0.0140956	0.00282635		0.193764	0.22959	0.192317	0.216283		8.40946	4.03536	2.38534	5.84536		2	2	1	2	18
20	27		1009.43	7	10.20-10.24	0.216188	0.388429	0.5548	0.613069		0.186208	0.374185	0.500697	0.575614	20	27	0.0299802	0.0142439	0.0541024	0.0374551		0.0339454		20	27	0.0127865	0.0145353	0.0109224	0.00855673	0.00760408	0.0145324	0.00765571	0.00814367		0.209861	0.0997071	0.378717	0.262186		3.4905	1.20031	7.02551	5.49195		2	0	2	2	20
26	37		1449.7	11	10.53-10.54	0.325777	0.38957	0.445595	0.490434		0.287804	0.353775	0.413223	0.456576	26	37	0.0379738	0.0357952	0.0323725	0.0338575		0.0349997		26	37	0.0140643	0.0151827	0.0115703	0.0124623	0.0117643	0.0104106	0.00984195	0.0113229		0.417711	0.393747	0.356097	0.372433		3.5871	3.36784	3.6913	3.48278		2	2	2	2	26
28	37		1173.59	9	8.14-8.16	0.366812	0.432778	0.502218	0.54336		0.378503	0.424232	0.462503	0.498973	28	37	-0.0116903	0.00854651	0.0397156	0.0443873		0.0202398		28	37	0.0140752	0.0132824	0.00870667	0.0120511	0.0255568	0.0141337	0.0102816	0.0132959		-0.105213	0.0769186	0.35744	0.399486		-0.693993	0.763221	5.10578	4.28435		0	0	2	2	28
38	49		1411.83	11	4.50-4.51	0.0680836	0.114476	0.158991	0.220636		0.0335949	0.0991749	0.134376	0.209148	38	49	0.0344887	0.0153012	0.0246149	0.0114879		0.0214732		38	49	0.0099887	0.0114771	0.012833	0.0154365	0.0147455	0.0171775	0.012626	0.0171652		0.379376	0.168313	0.270764	0.126367		3.35405	1.28285	2.3682	0.861921		2	0	1	0	38
38	51		1609.96	13	5.72-5.72	0.048481	0.0987229	0.125754	0.17148		0.0331135	0.080618	0.106418	0.159369	38	51	0.0153675	0.0181048	0.0193359	0.0121111		0.0162298		38	51	0.0121722	0.00935582	0.0100214	0.0110387	0.0167932	0.0106286	0.0106462	0.0160691		0.199777	0.235363	0.251367	0.157444		1.28334	2.21463	2.29062	1.076		0	0	0	0	38
55	62		904.477	6	12.34-12.36	0.540677	0.594262	0.709786	0.748277		0.489151	0.564366	0.671564	0.71419	55	62	0.0515264	0.0298962	0.0382219	0.0340874		0.038433		55	62	0.0551512	0.0501324	0.065624	0.0664205	0.0510281	0.0548071	0.0641907	0.0568586		0.309159	0.179377	0.229331	0.204524		1.18779	0.697143	0.72117	0.67527		1	1	1	1	55
55	66		1302.69	9	12.92-12.95	0.640753	0.665099	0.744239	0.764042		0.617277	0.652443	0.732942	0.774309	55	66	0.0234767	0.012656	0.011297	-0.0102662		0.00929087		55	66	0.038773	0.0392717	0.041961	0.0381811	0.0389081	0.0400527	0.042381	0.0364203		0.21129	0.113904	0.101673	-0.0923957		0.74028	0.390791	0.328087	-0.33699		1	0	0	0	55
55	71		1964.04	14	13.63-13.67	0.556341	0.628296	0.76844	0.782583		0.531333	0.611828	0.733451	0.761454	55	71	0.0250079	0.0164686	0.0349884	0.0211284		0.0243983		55	71	0.0105742	0.00773714	0.00429	0.00458592	0.00249592	0.00240929	0.00822571	0.00412469		0.35011	0.23056	0.489837	0.295797		3.98673	3.51997	6.53232	5.93314		2	1	2	2	55
56	62		757.409	5	9.31-9.32	0.674547	0.722856	0.712609	0.663099		0.671873	0.722422	0.708584	0.678648	56	62	0.00267486	0.000434	0.00402486	-0.0155489		-0.00210379		56	62	0.0181474	0.0206589	0.026208	0.0199306	0.0294291	0.0179454	0.014618	0.0146431		0.0133743	0.00217	0.0201243	-0.0777443		0.134	0.0274701	0.232305	-1.08895		0	0	0	0	56
75	82		929.553	7	4.68-4.69	0.442226	0.484922	0.541662	0.636249		0.374318	0.513539	0.516389	0.622117	75	82	0.0679082	-0.0286169	0.0252733	0.0141318		0.0196741		75	82	0.00916755	0.0105329	0.011361	0.0104692	0.0308773	0.00990837	0.0266369	0.00722612		0.475357	-0.200319	0.176913	0.0989229		3.65173	-3.42759	1.51163	1.92416		2	2	1	0	75
75	92		2047.08	16	9.55-9.56	0.336713	0.418709	0.490106	0.598977		0.292439	0.373254	0.462713	0.543303	75	92	0.0442739	0.0454546	0.027393	0.0556744		0.043199		75	92	0.0120941	0.00813652	0.00561393	0.00553813	0.00756884	0.0162729	0.011602	0.0211654		0.708383	0.727273	0.438289	0.89079		5.37487	4.32729	3.68118	4.40768		3	3	2	3	75
75	96		2462.28	20	8.81-8.82	0.408989	0.476868	0.575791	0.634861		0.383734	0.430402	0.516835	0.596256	75	96	0.025255	0.0464659	0.0589559	0.0386048		0.0423204		75	96	0.011273	0.00940443	0.0242467	0.0118034	0.0170954	0.0126571	0.00588214	0.0129564		0.5051	0.929319	1.17912	0.772096		2.13613	5.10392	4.09277	3.81504		2	3	3	3	75
102	108		983.506	6	5.83-5.85	0.0510621	0.161127	0.334417	0.340532		0.0494374	0.138932	0.316626	0.339397	102	108	0.00162476	0.0221945	0.0177905	0.001135		0.0106862		102	108	0.0300331	0.0252617	0.0253414	0.0286226	0.0201869	0.0196181	0.0196326	0.0141338		0.00974857	0.133167	0.106743	0.00681		0.0777675	1.20189	0.961237	0.0615836		0	1	0	0	102
111	122		1495.77	10	9.31-9.58	0.206639	0.251402	0.397917	0.488499		0.210982	0.244356	0.381718	0.461138	111	122	-0.00434257	0.00704657	0.0161989	0.0273611		0.011566		111	122	0.00743043	0.00893171	0.0200616	0.0262529	0.0122449	0.00275571	0.00683657	0.0111486		-0.0434257	0.0704657	0.161989	0.273611		-0.525139	1.30575	1.3238	1.66156		0	0	0	1	111
123	130		1062.61	7	12.01-12.02	0.00529939	0.0100541	0.0208267	0.0209533		-0.00935898	0.00404082	0.000128163	0.00314571	123	130	0.0146584	0.00601327	0.0206986	0.0178076		0.0147944		123	130	0.00844	0.0088151	0.0113763	0.0106669	0.00965796	0.00602429	0.0145647	0.00955449		0.102609	0.0420929	0.14489	0.124653		1.97948	0.975489	1.93987	2.15383		0	0	1	0	123
156	163		1004.52	7	17.45-17.47	0.0148243	0.0317876	0.0538439	0.0993978		0.0102467	0.035418	0.0333686	0.0930831	156	163	0.00457755	-0.00363041	0.0204753	0.00631469		0.00693429		156	163	0.0118361	0.0232488	0.0178443	0.013721	0.0124773	0.0231594	0.0145849	0.0142906		0.0320429	-0.0254129	0.143327	0.0442029		0.461011	-0.191618	1.53882	0.552077		0	0	1	0	156
157	163		905.452	6	17.34-17.36	0.014899	0.0251262	0.0413043	0.0546321		0.0247583	0.038856	0.039091	0.0446029	157	163	-0.00985929	-0.0137298	0.00221333	0.0100293		-0.00283661		157	163	0.0207945	0.0250488	0.0228695	0.0264193	0.0373288	0.0215324	0.0236698	0.0282767		-0.0591557	-0.0823786	0.01328	0.0601757		-0.399644	-0.719936	0.116477	0.44889		0	0	0	0	157
168	174		813.414	5	11.33-11.36	0.113627	0.164067	0.302698	0.437865		0.0866637	0.135686	0.264106	0.402428	168	174	0.0269629	0.0283814	0.038592	0.0354369		0.0323433		168	174	0.00635543	0.0181454	0.0240649	0.00886714	0.00943686	0.0234131	0.0260634	0.00798886		0.134814	0.141907	0.19296	0.177184		4.10471	1.65954	1.88428	5.14266		2	1	1	2	168
168	183		1811.85	12	12.47-12.49	0.155777	0.239705	0.35675	0.440388		0.144046	0.217336	0.339732	0.429726	168	183	0.0117307	0.0223693	0.0170185	0.010662		0.0154451		168	183	0.0161485	0.0126363	0.0125662	0.0208218	0.0148746	0.00519298	0.0143158	0.00512964		0.140769	0.268431	0.204221	0.127944		0.925442	2.836	1.54745	0.861167		0	2	0	0	168
171	183		1506.71	9	11.13-11.15	0.172444	0.250579	0.391982	0.471326		0.14124	0.262463	0.356904	0.43103	171	183	0.0312044	-0.0118841	0.0350781	0.0402959		0.0236736		171	183	0.0160916	0.0166533	0.0163806	0.0179049	0.0211844	0.0213689	0.027634	0.0213417		0.28084	-0.106957	0.315703	0.362663		2.03164	-0.759785	1.89132	2.50539		1	0	1	1	171
187	196		1304.62	9	5.48-5.50	0.0854871	0.148663	0.253206	0.323287		0.0439468	0.124573	0.224328	0.302106	187	196	0.0415403	0.0240903	0.0288771	0.021181		0.0289222		187	196	0.0100405	0.021491	0.0114206	0.0117908	0.0090446	0.0118256	0.0207133	0.0326719		0.373863	0.216813	0.259894	0.190629		5.32428	1.70103	2.11459	1.0562		2	1	1	1	187
187	207		2477.18	19	10.58-10.76	0.188232	0.198377	0.240465	0.238047		0.148263	0.160661	0.201294	0.231197	187	207	0.0399682	0.0377157	0.0391706	0.00684992		0.0309261		187	207	0.00688977	0.00750526	0.0303037	0.0235753	0.00698218	0.00565165	0.0169851	0.0145782		0.759396	0.716599	0.744241	0.130149		7.05737	6.95306	1.953	0.428031		3	3	2	0	187
197	208		1338.65	10	13.40-13.42	0.335181	0.339486	0.351079	0.353476		0.318201	0.318861	0.331722	0.332448	197	208	0.01698	0.0206259	0.0193567	0.021028		0.0194976		197	208	0.00746229	0.00610529	0.00295214	0.0105513	0.001855	0.00156629	0.00707571	0.0111117		0.1698	0.206259	0.193567	0.21028		3.82478	5.66794	4.37295	2.37689		1	2	1	1	197
213	225		1535.74	10	12.66-12.69	0.718061	0.703575	0.714085	0.701909		0.673823	0.677314	0.675245	0.657434	213	225	0.0442373	0.0262613	0.0388407	0.0444744		0.0384534		213	225	0.00980886	0.00829329	0.00890443	0.0164071	0.00958957	0.00685214	0.00775486	0.008414		0.442373	0.262613	0.388407	0.444744		5.5856	4.22817	5.69738	4.17771		2	2	2	2	213
214	225		1406.7	9	12.43-12.45	0.698083	0.702644	0.711794	0.659728		0.666762	0.669174	0.671701	0.655649	214	225	0.0313214	0.03347	0.0400933	0.00407889		0.0272409		214	225	0.00357079	0.0176092	0.00477524	0.0270425	0.0145033	0.0106995	0.00987587	0.012999		0.281893	0.30123	0.36084	0.03671		3.63208	2.81349	6.33046	0.235459		2	2	2	0	214
215	225		1243.64	8	11.89-11.90	0.68649	0.694887	0.697739	0.690892		0.716947	0.67438	0.685651	0.702513	215	225	-0.030457	0.0205073	0.0120879	-0.0116205		-0.00237058		215	225	0.0169182	0.00629232	0.00580732	0.0165141	0.023762	0.0123261	0.00830821	0.0273563		-0.243656	0.164059	0.0967029	-0.0929643		-1.8085	2.56659	2.06546	-0.629879		1	1	0	0	215
226	235		1174.59	9	4.67-4.68	0.548013	0.544684	0.560622	0.554482		0.529376	0.543887	0.548809	0.531733	226	235	0.0186378	0.000797778	0.0118125	0.0227487		0.0134992		226	235	0.016139	0.00641683	0.00727635	0.0124833	0.013129	0.0112	0.0157941	0.0078527		0.16774	0.00718	0.106313	0.204739		1.55164	0.10705	1.17656	2.67171		0	0	0	1	226
236	242		880.471	6	10.15-10.17	0.0996095	0.106046	0.134174	0.214049		0.0897148	0.11959	0.1286	0.194688	236	242	0.00989476	-0.0135436	0.00557357	0.019361		0.00532143		236	242	0.00781905	0.0097169	0.0123645	0.0104871	0.031551	0.0123283	0.0150769	0.0119424		0.0593686	-0.0812614	0.0334414	0.116166		0.527243	-1.4944	0.495098	2.10994		0	0	0	0	236
252	259		909.472	6	15.07-15.09	0.0489952	0.109565	0.291212	0.425663		0.047611	0.105214	0.264045	0.391095	252	259	0.00138429	0.00435095	0.0271676	0.0345683		0.0168678		252	259	0.00878381	0.00819976	0.00655929	0.00682905	0.0107345	0.00538548	0.0063	0.00653143		0.00830571	0.0261057	0.163006	0.20741		0.172862	0.76819	5.17395	6.33613		0	0	2	2	252
252	260		1024.5	7	14.24-14.26	0.0327096	0.0871022	0.219474	0.322244		0.0319576	0.0785233	0.192605	0.287187	252	260	0.000752041	0.00857898	0.0268692	0.0350563		0.0178141		252	260	0.00743633	0.0116653	0.0125312	0.0171059	0.00627245	0.00704694	0.00692143	0.0181698		0.00526429	0.0600529	0.188084	0.245394		0.133893	1.0903	3.2509	2.43315		0	0	2	1	252
265	278		1690.87	12	12.33-12.35	0.134442	0.23477	0.253592	0.282873		0.11678	0.21787	0.226773	0.237427	265	278	0.0176615	0.0168994	0.0268189	0.0454456		0.0267064		265	278	0.0115939	0.0117563	0.0126312	0.00453286	0.0024294	0.00580667	0.00693536	0.0101898		0.211939	0.202793	0.321827	0.545347		2.58243	2.23233	3.22359	7.05798		0	0	2	3	265
265	279		1804.91	13	11.46-11.48	0.140649	0.237478	0.289064	0.318997		0.123561	0.211421	0.260694	0.300629	265	279	0.017088	0.0260574	0.02837	0.018368		0.0224709		265	279	0.00934813	0.00976989	0.0147391	0.00899022	0.00892154	0.0127331	0.012474	0.0225433		0.222144	0.338746	0.36881	0.238784		2.29044	2.81212	2.54483	1.31086		0	2	1	0	265
279	285		842.4	6	3.95-3.98	0.217123	0.235517	0.233362	0.249454		0.235012	0.218247	0.21558	0.239442	279	285	-0.0178898	0.0172695	0.0177817	0.0100126		0.00679351		279	285	0.0153457	0.0237545	0.0229555	0.0290202	0.0216157	0.0263729	0.0184629	0.0280467		-0.107339	0.103617	0.10669	0.0600757		-1.16888	0.842732	1.04548	0.42971		0	0	0	0	279
279	288		1240.63	9	4.77-4.78	0.128981	0.142807	0.29343	0.385168		0.102019	0.124339	0.251019	0.353225	279	288	0.0269622	0.0184684	0.0424105	0.0319425		0.0299459		279	288	0.00874619	0.0132605	0.0129856	0.0104271	0.0202786	0.0129468	0.0153298	0.0257927		0.24266	0.166216	0.381694	0.287483		2.11462	1.72604	3.65631	1.98867		1	0	2	1	279
294	306		1607.81	11	4.52-4.54	0.0801594	0.114495	0.21543	0.388489		0.0591362	0.090309	0.189639	0.359389	294	306	0.0210231	0.0241864	0.025791	0.0291003		0.0250252		294	306	0.0072826	0.0114295	0.00752857	0.0145225	0.00657026	0.0179881	0.0107857	0.0171261		0.231254	0.26605	0.283701	0.320103		3.71244	1.96565	3.39619	2.24468		2	1	2	1	294
307	316		1224.65	9	6.47-6.50	0.0904554	0.163495	0.244995	0.417055		0.0729503	0.143232	0.213167	0.369365	307	316	0.0175051	0.0202632	0.0318278	0.0476905		0.0293216		307	316	0.0100357	0.0126875	0.00935905	0.0110706	0.0160168	0.0106065	0.0100787	0.0120654		0.157546	0.182369	0.28645	0.429214		1.60412	2.12233	4.00809	5.04449		0	1	2	2	307
307	320		1710.9	12	13.00-13.01	0.208136	0.246782	0.289324	0.375754		0.18587	0.221655	0.263963	0.322422	307	320	0.0222656	0.0251274	0.0253613	0.0533324		0.0315217		307	320	0.00449917	0.00654321	0.00465155	0.0108539	0.0046725	0.00416119	0.00570643	0.00674667		0.267187	0.301529	0.304336	0.639989		5.94544	5.61262	5.96667	7.22811		2	2	2	3	307
321	328		1062.5	6	15.56-15.59	0.0782781	0.138398	0.168915	0.259126		0.0518412	0.102149	0.14197	0.214016	321	328	0.0264369	0.0362493	0.026945	0.0451105		0.0336854		321	328	0.021099	0.0198512	0.0226088	0.032074	0.0285983	0.0295519	0.0443748	0.0341588		0.158621	0.217496	0.16167	0.270663		1.28844	1.76362	0.937106	1.66749		1	1	1	1	321
321	330		1261.59	8	14.30-14.33	0.127339	0.227415	0.319833	0.413237		0.119814	0.21019	0.300954	0.387791	321	330	0.00752429	0.0172252	0.0188791	0.0254462		0.0172687		321	330	0.021285	0.0223238	0.0194537	0.0278048	0.0182395	0.0172341	0.0181811	0.0210168		0.0601943	0.137801	0.151033	0.20357		0.464932	1.05789	1.22806	1.26453		0	0	0	1	321
322	330		1098.53	7	12.84-12.86	0.118887	0.1675	0.28696	0.397165		0.114634	0.17227	0.282307	0.394426	322	330	0.00425286	-0.00476959	0.00465327	0.00273959		0.00171903		322	330	0.00429796	0.00393857	0.0118318	0.00664469	0.00418735	0.00269857	0.00649653	0.0106347		0.02977	-0.0333871	0.0325729	0.0191771		1.22759	-1.73032	0.597101	0.378402		0	0	0	0	322
331	339		1013.53	8	10.68-10.69	0.499478	0.584582	0.671743	0.611042		0.453362	0.585124	0.635002	0.595421	331	339	0.0461157	-0.000542857	0.0367414	0.0156213		0.0244839		331	339	0.0252095	0.0196973	0.0137804	0.0313838	0.0186764	0.0203825	0.0355405	0.0471232		0.368926	-0.00434286	0.293931	0.12497		2.54589	-0.033172	1.66947	0.477888		1	0	1	0	331
379	386		821.444	7	12.98-13.00	0.00917122	0.0407327	0.0813114	0.219563		0.0198292	0.0208178	0.075059	0.18968	379	386	-0.010658	0.0199149	0.00625245	0.0298837		0.0113483		379	386	0.00522653	0.00748143	0.00666224	0.0147849	0.00635918	0.0138318	0.0100733	0.00618714		-0.0746057	0.139404	0.0437671	0.209186		-2.24265	2.19348	0.896702	3.22949		0	0	0	2	379
386	396		1311.7	10	9.49-9.51	0.137126	0.250639	0.390848	0.418253		0.103626	0.23	0.344648	0.391729	386	396	0.0335007	0.0206394	0.0461999	0.026524		0.031716		386	396	0.0190249	0.0162913	0.0154173	0.0138927	0.0151271	0.017736	0.0153259	0.0206927		0.335007	0.206394	0.461999	0.26524		2.38728	1.48441	3.681	1.84325		1	1	2	1	386
387	396		1198.61	9	8.15-8.16	0.0988762	0.211169	0.338582	0.370569		0.122577	0.207671	0.320824	0.32798	387	396	-0.0237006	0.00349825	0.0177576	0.0425892		0.0100361		387	396	0.0137489	0.0197857	0.0246905	0.0123889	0.00960429	0.0073173	0.011177	0.0125006		-0.213306	0.0314843	0.159819	0.383303		-2.44769	0.287226	1.13484	4.19135		1	0	0	2	387
400	411		1360.83	10	12.67-12.71	0.216664	0.218312	0.239068	0.312245		0.158326	0.207881	0.215738	0.28665	400	411	0.0583381	0.0104307	0.0233301	0.0255951		0.0294235		400	411	0.0129293	0.0180364	0.0169903	0.020742	0.0309331	0.0170254	0.0321454	0.0186096		0.583381	0.104307	0.233301	0.255951		3.01387	0.728407	1.11138	1.59087		3	0	1	1	400
401	409		1045.69	7	11.33-11.35	0.0125655	-0.00270347	0.0383606	0.170742		0.00529898	0.0096351	0.0367151	0.143024	401	409	0.00726653	-0.0123386	0.00164551	0.027718		0.00607286		401	409	0.00818592	0.0279622	0.0200631	0.0117906	0.0113745	0.00815816	0.0111959	0.00728163		0.0508657	-0.08637	0.0115186	0.194026		0.898111	-0.733693	0.12405	3.46438		0	0	0	2	401
401	411		1231.79	9	11.92-11.94	0.238854	0.257254	0.259424	0.334048		0.234896	0.246244	0.273462	0.338961	401	411	0.00395825	0.01101	-0.0140378	-0.00491254		-0.000995516		401	411	0.0177706	0.0180386	0.0188613	0.0201284	0.0187903	0.0186271	0.0182376	0.0198329		0.0356243	0.09909	-0.12634	-0.0442129		0.26509	0.735439	-0.926727	-0.301114		0	0	0	0	401
415	437		2669.42	20	12.01-12.03	0.0907721	0.0953335	0.12478	0.187615		0.0650649	0.0914971	0.11894	0.166967	415	437	0.0257072	0.00383643	0.0058405	0.0206487		0.0140082		415	437	0.0158059	0.0133477	0.00945364	0.00417529	0.00497021	0.00505479	0.00561471	0.00513364		0.514144	0.0767286	0.11681	0.412974		2.68733	0.465564	0.920034	5.4048		2	0	0	2	415
416	425		1274.69	8	14.14-14.16	0.0233582	0.0362398	0.0678839	0.126602		0.0204845	0.0316263	0.0644602	0.106816	416	425	0.00287375	0.00461357	0.00342375	0.0197866		0.00767442		416	425	0.0139816	0.0183288	0.0167836	0.0152513	0.0211941	0.0175588	0.0166432	0.0208698		0.02299	0.0369086	0.02739	0.158293		0.196037	0.314825	0.250888	1.32585		0	0	0	0	416
423	437		1697.87	13	7.96-7.98	0.0898611	0.126247	0.1472	0.20567		0.109809	0.121333	0.152278	0.182475	423	437	-0.0199481	0.00491407	-0.00507824	0.0231947		0.000770604		423	437	0.0046978	0.00742802	0.00348747	0.00493516	0.00989319	0.00590363	0.00981187	0.00872187		-0.259326	0.0638829	-0.0660171	0.301531		-3.15481	0.89704	-0.844673	4.0089		1	0	0	2	423
423	438		1810.96	14	9.49-9.49	0.0884758	0.0998238	0.149564	0.192085		0.0836916	0.106538	0.129996	0.177456	423	438	0.00478418	-0.00671418	0.0195685	0.0146293		0.00806694		423	438	0.0105061	0.0192972	0.00937041	0.00754061	0.0115239	0.0149602	0.0188323	0.0184589		0.0669786	-0.0939986	0.273959	0.20481		0.531381	-0.476279	1.61131	1.27077		0	0	0	0	423
426	435		1100.58	8	5.45-5.46	0.155084	0.192433	0.231021	0.306193		0.132269	0.19595	0.201965	0.297414	426	435	0.0228152	-0.00351696	0.0290561	0.00877946		0.0142834		426	435	0.00571929	0.00670411	0.0048025	0.0109216	0.00939232	0.00472929	0.00694089	0.00536125		0.182521	-0.0281357	0.232449	0.0702357		3.59356	-0.74248	5.9626	1.24986		2	0	2	0	426
426	437		1300.66	10	5.59-5.61	0.115185	0.168386	0.193654	0.278135		0.0987273	0.143586	0.186722	0.246377	426	437	0.0164573	0.0247993	0.00693214	0.0317576		0.0199866		426	437	0.00919571	0.0114503	0.00800329	0.00735457	0.0124566	0.0146321	0.00818543	0.0274734		0.164573	0.247993	0.0693214	0.317576		1.84103	2.31185	1.04883	1.93404		0	1	0	1	426
426	438		1413.74	11	7.85-7.85	0.109359	0.148273	0.178029	0.221177		0.225869	0.243214	0.219634	0.221735	426	438	-0.11651	-0.0949405	-0.0416048	-0.000558442		-0.0634035		426	438	0.0208686	0.0142974	0.00657701	0.00509143	0.00761922	0.00829857	0.0109347	0.0143584		-1.28161	-1.04435	-0.457653	-0.00614286		-9.08362	-9.94733	-5.64735	-0.063491		3	3	2	0	426
438	446		1014.67	8	7.75-7.77	0.0145489	0.0143677	0.0490489	0.124809		0.0109196	0.00905821	0.0291011	0.0968293	438	446	0.00362929	0.00530946	0.0199479	0.0279793		0.0142165		438	446	0.0126929	0.0136652	0.0105457	0.0122145	0.0108875	0.00782339	0.00908875	0.0125513		0.0290343	0.0424757	0.159583	0.223834		0.375904	0.584031	2.48176	2.76708		0	0	0	1	438
438	447		1127.75	9	10.97-10.99	0.0285841	0.072739	0.167805	0.243858		0.00311238	0.070377	0.146986	0.241932	438	447	0.0254717	0.00236206	0.020819	0.00192635		0.0126448		438	447	0.00876873	0.0139333	0.00683968	0.00963222	0.0114632	0.024499	0.0186919	0.0117433		0.229246	0.0212586	0.187371	0.0173371		3.05689	0.145161	1.81168	0.219677		2	0	1	0	438
439	447		1014.67	8	9.62-9.64	0.0195132	0.0692907	0.167706	0.278345		0.0199979	0.0842861	0.169712	0.256028	439	447	-0.000484643	-0.0149954	-0.00200554	0.0223173		0.00120795		439	447	0.0115154	0.0136259	0.0122354	0.0110813	0.0179805	0.0102604	0.0144934	0.0112009		-0.00387714	-0.119963	-0.0160443	0.178539		-0.0393139	-1.52271	-0.18314	2.45332		0	0	0	1	439
448	464		2075.12	14	13.50-13.53	0.191267	0.320519	0.462076	0.598993		0.175894	0.29264	0.419909	0.550457	448	464	0.0153724	0.027879	0.0421665	0.0485355		0.0334884		448	464	0.0107432	0.0101111	0.0107487	0.0211922	0.0116202	0.0129108	0.0108242	0.0105988		0.215214	0.390306	0.590331	0.679497		1.68247	2.94458	4.78777	3.54786		0	2	3	3	448
463	470		833.524	6	11.65-11.66	0.0647264	0.0678907	0.159959	0.359333		0.046226	0.0557124	0.135277	0.312218	463	470	0.0185005	0.0121783	0.0246819	0.0471157		0.0256191		463	470	0.0174364	0.0183414	0.0216074	0.0334536	0.0180274	0.0184448	0.0168929	0.0248993		0.111003	0.07307	0.148091	0.282694		1.27765	0.810918	1.55869	1.95687		0	0	1	1	463
471	477		733.336	6	6.28-6.30	0.224913	0.302812	0.302382	0.301063		0.188435	0.281325	0.277043	0.268952	471	477	0.0364779	0.0214869	0.0253393	0.032111		0.0288537		471	477	0.0173967	0.0158181	0.0293883	0.0152314	0.0152174	0.0246764	0.0165807	0.0161048		0.218867	0.128921	0.152036	0.192666		2.73359	1.26971	1.30068	2.50908		1	1	1	1	471
489	496		920.52	7	11.48-11.51	0.00343388	0.00491551	0.0103902	0.0419331		0.00146286	0.00489286	0.00945163	0.0303596	489	496	0.00197102	2.26531e-05	0.000938571	0.0115735		0.00362643		489	496	0.0127918	0.0133041	0.0124286	0.0161035	0.0133204	0.0129469	0.0184494	0.0200198		0.0137971	0.000158571	0.00657	0.0810143		0.184856	0.00211357	0.0730788	0.780216		0	0	0	0	489
490	496		807.436	6	10.43-10.45	-0.00265881	0.000326667	0.00401952	0.01785		0.0206202	-0.00635667	-0.0103702	0.00645905	490	496	-0.023279	0.00668333	0.0143898	0.011391		0.00229625		490	496	0.0137764	0.0154686	0.0184212	0.01635	0.0174652	0.0173295	0.0188752	0.0214843		-0.139674	0.0401	0.0863386	0.0683457		-1.81259	0.498336	0.944996	0.730782		1	0	0	0	490
500	507		959.534	7	9.30-9.31	0.633657	0.734264	0.777137	0.75898		0.585666	0.682152	0.733414	0.703494	500	507	0.0479904	0.0521122	0.0437233	0.0554865		0.0498281		500	507	0.0057602	0.00596347	0.00803	0.0110849	0.0255578	0.0183747	0.00703286	0.0160769		0.335933	0.364786	0.306063	0.388406		3.17273	4.67234	7.09466	4.92142		2	2	2	2	500
508	514		831.312	5	3.90-3.94	0.439219	0.454868	0.439598	0.421827		0.426941	0.429176	0.41261	0.416186	508	514	0.0122789	0.025692	0.0269883	0.00564057		0.0176499		508	514	0.009096	0.01363	0.0125106	0.00927343	0.0117586	0.0124729	0.0138751	0.00939		0.0613943	0.12846	0.134941	0.0282029		1.43061	2.40857	2.50209	0.740285		0	1	1	0	508
508	515		960.354	6	4.19-4.22	0.425965	0.432472	0.429536	0.428773		0.378484	0.415691	0.40075	0.360056	508	515	0.0474807	0.0167805	0.0287862	0.0687171		0.0404411		508	515	0.0134183	0.00854667	0.00922929	0.00882476	0.012955	0.00934095	0.0119379	0.00904405		0.284884	0.100683	0.172717	0.412303		4.40921	2.29562	3.30423	9.41916		2	0	2	2	508
516	530		1716.77	13	9.51-9.53	0.346668	0.362599	0.424647	0.470598		0.311566	0.323296	0.379284	0.415717	516	530	0.0351022	0.0393023	0.0453637	0.0548807		0.0436622		516	530	0.00963044	0.00782077	0.00608659	0.0059633	0.00621582	0.00775637	0.0117702	0.00853132		0.456329	0.51093	0.589729	0.713449		5.30429	6.18019	5.92961	9.13223		2	3	3	3	516
519	530		1359.62	10	8.30-8.33	0.292082	0.315432	0.404332	0.466393		0.239988	0.280219	0.338864	0.391509	519	530	0.0520944	0.0352124	0.065468	0.0748836		0.0569146		519	530	0.0106134	0.00583386	0.00458057	0.00425357	0.0144871	0.00864086	0.00843114	0.013396		0.520944	0.352124	0.65468	0.748836		5.02426	5.84986	11.8179	9.22812		3	2	3	3	519
534	544		1311.71	10	8.30-8.34	0.0671466	0.172105	0.296772	0.377839		0.132514	0.250841	0.323074	0.392637	534	544	-0.0653671	-0.0787357	-0.026302	-0.0147981		-0.0463007		534	544	0.0231579	0.022991	0.0449706	0.0492591	0.0261039	0.025081	0.0281014	0.0333496		-0.653671	-0.787357	-0.26302	-0.147981		-3.24452	-4.00816	-0.85909	-0.430872		3	3	1	0	534
538	549		1356.74	10	9.34-9.36	0.0562967	0.0637401	0.0879474	0.239684		0.0607729	0.0833707	0.136606	0.250768	538	549	-0.00447614	-0.0196306	-0.0486583	-0.0110843		-0.0209623		538	549	0.0108164	0.0204466	0.00567843	0.0151137	0.00662357	0.00917229	0.00630214	0.00782614		-0.0447614	-0.196306	-0.486583	-0.110843		-0.611268	-1.51725	-9.93498	-1.12801		0	0	2	0	538
543	549		774.388	5	7.87-7.87	0.430384	0.49483	0.567081	0.596795		0.373287	0.444329	0.511397	0.547512	543	549	0.0570969	0.0505014	0.0556834	0.0492834		0.0531413		543	549	0.0248109	0.0207169	0.0176417	0.0169989	0.0151883	0.0159529	0.0167086	0.0326806		0.285484	0.252507	0.278417	0.246417		3.39954	3.34532	3.96927	2.31726		2	2	2	1	543
568	575		935.469	7	3.99-4.02	0.380051	0.532384	0.545105	0.544473		0.529633	0.628336	0.630495	0.603095	568	575	-0.149582	-0.0959516	-0.0853906	-0.0586214		-0.0973864		568	575	0.0156114	0.0268306	0.0207167	0.0182141	0.146588	0.100159	0.105992	0.086311		-1.04707	-0.671661	-0.597734	-0.41035		-1.75749	-1.60279	-1.36948	-1.15104		2	2	2	1	568
568	577		1147.62	9	7.06-7.08	0.219105	0.348874	0.479913	0.5381		0.276383	0.3657	0.437715	0.508381	568	577	-0.0572773	-0.016826	0.0421987	0.0297189		-0.000546429		568	577	0.0114673	0.00976937	0.00726206	0.0055681	0.0079281	0.0129317	0.00329381	0.00956317		-0.515496	-0.151434	0.379789	0.26747		-7.11618	-1.79819	9.16593	4.65157		3	0	2	2	568
578	584		848.433	6	11.98-12.00	0.0196269	0.0992167	0.229266	0.361067		0.0030581	0.0575788	0.185422	0.287223	578	584	0.0165688	0.0416379	0.0438448	0.0738443		0.0439739		578	584	0.00262238	0.00233857	0.00804595	0.00195381	0.00395357	0.00367786	0.00653952	0.0101819		0.0994129	0.249827	0.263069	0.443066		6.04905	16.5471	7.32434	12.3366		1	2	2	2	578
579	585		848.433	6	11.98-12.00	0.0365093	0.101819	0.228379	0.373266		0.00460167	0.0462183	0.189888	0.293739	579	585	0.0319076	0.0556007	0.0384914	0.0795274		0.0513818		579	585	0.0308331	0.0124874	0.00589143	0.0141448	0.0162681	0.0144095	0.00576143	0.00299571		0.191446	0.333604	0.230949	0.477164		1.58529	5.05065	8.09059	9.52695		1	2	2	2	579
582	591		1265.62	9	13.29-13.31	0.226102	0.250233	0.321623	0.43283		0.208634	0.244556	0.312546	0.389287	582	591	0.0174678	0.00567635	0.00907714	0.0435425		0.018941		582	591	0.00548524	0.00875952	0.00747825	0.0214371	0.0132878	0.0274263	0.0107576	0.0109294		0.15721	0.0510871	0.0816943	0.391883		2.10464	0.341484	1.20002	3.13425		0	0	0	2	582
582	597		1946.99	15	12.97-12.98	0.120936	0.149049	0.222824	0.286071		0.115027	0.131006	0.192279	0.247876	582	597	0.0059099	0.0180427	0.0305459	0.038195		0.0231734		582	597	0.0109976	0.0118143	0.0140325	0.0115583	0.0121341	0.0114805	0.0122808	0.0126383		0.0886486	0.27064	0.458189	0.572926		0.625064	1.89703	2.83723	3.86275		0	0	2	3	582
585	597		1585.79	12	10.45-10.48	0.152697	0.163763	0.207533	0.210055		0.141225	0.151176	0.190506	0.192986	585	597	0.0114723	0.0125871	0.0170262	0.0170687		0.0145386		585	597	0.0135551	0.012924	0.0134449	0.0132302	0.013494	0.0137944	0.0143971	0.0141046		0.137667	0.151046	0.204314	0.204824		1.03889	1.15335	1.49706	1.52875		0	0	0	0	585
586	597		1472.7	11	10.14-10.17	0.13483	0.150154	0.201634	0.211774		0.127924	0.138072	0.179444	0.178826	586	597	0.00690649	0.0120822	0.0221903	0.0329474		0.0185316		586	597	0.00748286	0.0113716	0.0120671	0.00854234	0.00815338	0.00855597	0.00933156	0.0183953		0.0759714	0.132904	0.244093	0.362421		1.08094	1.47054	2.51959	2.81366		0	0	1	2	586
598	605		807.425	7	11.31-11.34	0.151944	0.247736	0.415504	0.582948		0.142755	0.287063	0.397902	0.582563	598	605	0.00918837	-0.0393271	0.0176022	0.000384898		-0.00303791		598	605	0.0137227	0.00756	0.0103124	0.0177759	0.00871367	0.0131892	0.00757184	0.0056851		0.0643186	-0.27529	0.123216	0.00269429		0.97904	-4.48069	2.38304	0.0357213		0	2	0	0	598
598	606		878.462	8	11.28-11.31	0.151344	0.261526	0.473872	0.656714		0.144597	0.266715	0.462948	0.634885	598	606	0.00674696	-0.00518911	0.0109237	0.0218289		0.00857763		598	606	0.00323125	0.00382089	0.0048175	0.00396482	0.00337179	0.00385589	0.00691125	0.0136707		0.0539757	-0.0415129	0.08739	0.174631		2.50232	-1.65571	2.24587	2.65622		0	0	0	1	598
599	606		731.393	7	8.66-8.67	0.161684	0.284378	0.50259	0.677691		0.158758	0.304626	0.473144	0.789466	599	606	0.00292694	-0.0202484	0.0294455	-0.111775		-0.0249127		599	606	0.0103124	0.0121908	0.0101227	0.0101916	0.00996816	0.0121951	0.0171614	0.0114053		0.0204886	-0.141739	0.206119	-0.782424		0.353464	-2.03389	2.55973	-12.6574		0	1	1	3	599
607	616		1139.57	9	14.27-14.29	0.358411	0.380692	0.492476	0.497017		0.363478	0.416805	0.490859	0.517637	607	616	-0.00506714	-0.036113	0.00161698	-0.0206208		-0.015046		607	616	0.0654156	0.0716446	0.0941135	0.088151	0.0685508	0.0761697	0.0909041	0.0893098		-0.0456043	-0.325017	0.0145529	-0.185587		-0.0926241	-0.598163	0.0214044	-0.284623		0	1	0	1	607
617	625		983.588	7	8.31-8.32	0.0489033	0.0929582	0.171169	0.392094		0.039198	0.102126	0.11429	0.368004	617	625	0.00970531	-0.00916816	0.0568784	0.0240902		0.0203764		617	625	0.0108592	0.0136931	0.0135918	0.0181531	0.0140918	0.0366418	0.0368206	0.0189357		0.0679371	-0.0641771	0.398149	0.168631		0.944891	-0.405957	2.51002	1.59066		0	0	1	1	617
617	626		1098.62	8	8.54-8.55	0.0369586	0.0657234	0.132251	0.29388		0.00629911	0.00508482	0.0956664	0.263916	617	626	0.0306595	0.0606386	0.0365846	0.0299641		0.0394617		617	626	0.0172029	0.0188448	0.0195339	0.0302007	0.03556	0.0251989	0.0171927	0.0203445		0.245276	0.485109	0.292677	0.239713		1.34431	3.33785	2.43508	1.42526		1	2	1	1	617
617	629		1427.74	11	9.79-9.82	0.0753196	0.203177	0.272065	0.402058		0.067851	0.190518	0.257494	0.392148	617	629	0.00746857	0.0126587	0.0145709	0.00990948		0.0111519		617	629	0.0135151	0.0106132	0.0107549	0.0133552	0.00950312	0.0112317	0.0114909	0.0130729		0.0821543	0.139246	0.16028	0.109004		0.782967	1.41886	1.60353	0.91841		0	0	0	0	617
642	648		777.4	6	14.20-14.23	0.00618	0.0191619	0.0776836	0.249644		0.0118902	0.0210821	0.0768357	0.237072	642	648	-0.00571024	-0.00192024	0.000847857	0.0125714		0.0014472		642	648	0.00501071	0.00497929	0.00474238	0.0105207	0.00933357	0.00585976	0.00493024	0.00871714		-0.0342614	-0.0115214	0.00508714	0.0754286		-0.933629	-0.432525	0.21467	1.59369		0	0	0	0	642
648	655		1013.54	6	5.66-5.66	0.191126	0.296895	0.493997	0.514736		0.163211	0.238861	0.440564	0.453899	648	655	0.027915	0.0580331	0.0534333	0.0608379		0.0500548		648	655	0.015609	0.0100586	0.00700571	0.0155683	0.0179752	0.0330562	0.0280426	0.0173321		0.16749	0.348199	0.3206	0.365027		2.03096	2.90907	3.2019	4.52297		1	2	2	2	648
657	669		1397.69	10	13.95-13.98	0.0383089	0.110474	0.120455	0.126772		0.0291279	0.108365	0.107193	0.117933	657	669	0.009181	0.00210857	0.0132624	0.00883814		0.00834754		657	669	0.0111874	0.00426	0.00349929	0.00607629	0.00741857	0.00342443	0.00509729	0.00631186		0.09181	0.0210857	0.132624	0.0883814		1.18462	0.66819	3.71532	1.74724		0	0	1	0	657
660	669		1124.59	7	13.16-13.20	0.0899406	0.147155	0.166082	0.158433		0.0880933	0.139116	0.135669	0.154586	660	669	0.00184735	0.00803918	0.0304137	0.00384776		0.011037		660	669	0.0291506	0.00999898	0.0115988	0.0242255	0.0237441	0.0239982	0.0104163	0.0098802		0.0129314	0.0562743	0.212896	0.0269343		0.085105	0.535592	3.37908	0.254732		0	0	2	0	660
662	669		940.471	5	13.08-13.09	0.0715769	0.161576	0.21627	0.202313		0.0799903	0.175762	0.220538	0.229025	662	669	-0.00841343	-0.0141866	-0.004268	-0.026712		-0.013395		662	669	0.0407303	0.0442503	0.037942	0.0380557	0.0365403	0.0364643	0.0438569	0.036922		-0.0420671	-0.0709329	-0.02134	-0.13356		-0.266316	-0.428539	-0.127474	-0.87257		0	0	0	1	662
671	678		882.483	7	10.99-11.01	0.0595276	0.0606504	0.0714843	0.0783153		0.0443606	0.0430412	0.0661924	0.0601543	671	678	0.0151669	0.0176092	0.00529184	0.018161		0.0140572		671	678	0.0132908	0.0159341	0.0146267	0.0130633	0.0132729	0.0108149	0.0100902	0.0193049		0.106169	0.123264	0.0370429	0.127127		1.39857	1.58379	0.515814	1.34949		0	0	0	0	671
679	689		1158.68	10	7.66-7.68	0.262725	0.356266	0.491776	0.564884		0.22904	0.352393	0.506756	0.577265	679	689	0.033685	0.00387329	-0.0149794	-0.0123811		0.00254943		679	689	0.00567629	0.00799529	0.00819314	0.0123563	0.0252483	0.0295934	0.0137413	0.0198584		0.33685	0.0387329	-0.149794	-0.123811		2.25454	0.21885	-1.62173	-0.916883		1	0	0	0	679
679	691		1372.78	12	9.48-9.51	0.221863	0.306841	0.430437	0.522423		0.214389	0.312862	0.413508	0.467979	679	691	0.00747452	-0.00602095	0.0169294	0.0544442		0.0182068		679	691	0.00725429	0.00847976	0.00686571	0.00761	0.0080794	0.00665917	0.00552	0.00795333		0.0896943	-0.0722514	0.203153	0.65333		1.1923	-0.967225	3.32849	8.5668		0	0	1	3	679
682	691		1059.58	9	7.06-7.07	0.296695	0.403072	0.545051	0.654268		0.268557	0.3765	0.49943	0.615366	682	691	0.0281381	0.0265716	0.0456202	0.0389022		0.034808		682	691	0.00868508	0.0143624	0.00515444	0.00963746	0.0103102	0.011919	0.00902286	0.00314651		0.253243	0.239144	0.410581	0.35012		3.61528	2.4659	7.60406	6.64627		2	1	2	2	682
693	705		1584.78	10	14.32-14.36	0.0320564	0.0516676	0.124869	0.310899		0.0319583	0.0435879	0.122298	0.28969	693	705	9.81429e-05	0.00807971	0.00257086	0.0212084		0.00798929		693	705	0.0144489	0.0162903	0.0126549	0.01108	0.0155503	0.0180787	0.0140186	0.0158077		0.000981429	0.0807971	0.0257086	0.212084		0.00800816	0.575066	0.23578	1.90291		0	0	0	1	693
694	705		1481.77	9	13.25-13.29	0.00166635	0.0438525	0.0960365	0.31249		0.0418965	0.0602906	0.111209	0.276628	694	705	-0.0402302	-0.0164381	-0.0151724	0.0358624		-0.00899456		694	705	0.0193214	0.0129424	0.023863	0.0125814	0.0128989	0.0145043	0.0149151	0.0140632		-0.362071	-0.147943	-0.136551	0.322761		-2.99942	-1.46466	-0.933853	3.29181		2	0	0	2	694
696	705		1240.59	7	13.61-13.62	0.0384039	0.0430322	0.115295	0.268545		0.029861	0.0437347	0.116303	0.250698	696	705	0.00854286	-0.000702449	-0.00100857	0.0178476		0.00616985		696	705	0.0184341	0.0199661	0.0199235	0.0282508	0.0235131	0.0212269	0.0220847	0.0375549		0.0598	-0.00491714	-0.00706	0.124933		0.49524	-0.0417506	-0.058732	0.657798		0	0	0	0	696
710	717		983.661	7	10.39-10.41	0.266841	0.35152	0.655154	0.74897		0.207488	0.310896	0.54439	0.685853	710	717	0.0593524	0.0406237	0.110763	0.0631173		0.0684642		710	717	0.0173618	0.0547122	0.00917735	0.0179304	0.0348143	0.0040498	0.00952673	0.0362635		0.415467	0.284366	0.775343	0.441821		2.64249	1.28253	14.503	2.70238		1	1	3	1	710
717	730		1589.89	12	11.34-11.36	0.175622	0.23928	0.278595	0.372501		0.14971	0.225971	0.260797	0.331538	717	730	0.0259113	0.0133086	0.0177979	0.0409627		0.0244951		717	730	0.00899571	0.00906738	0.00977929	0.00959833	0.00384524	0.00476417	0.00407821	0.00940202		0.310936	0.159703	0.213574	0.491553		4.58748	2.25047	2.9094	5.28056		2	0	1	2	717
718	730		1476.81	11	10.23-10.24	0.212065	0.290316	0.322124	0.409863		0.179076	0.257173	0.312596	0.359457	718	730	0.0329887	0.0331429	0.00952844	0.0504062		0.0315166		718	730	0.0146895	0.011671	0.0101448	0.0186686	0.0116075	0.00925623	0.0243753	0.0111584		0.362876	0.364571	0.104813	0.554469		3.05191	3.85372	0.625091	4.01423		2	2	0	3	718
720	729		1175.68	8	9.56-9.57	0.288591	0.367402	0.400985	0.432619		0.243914	0.305406	0.36185	0.346787	720	729	0.0446768	0.0619959	0.0391348	0.085832		0.0579099		720	729	0.0211666	0.020412	0.0203402	0.0248063	0.0236241	0.0202902	0.0228864	0.0206441		0.357414	0.495967	0.313079	0.686656		2.43959	3.73095	2.21379	4.60653		1	2	1	3	720
771	778		886.572	7	5.59-5.60	0.16719	0.314401	0.491341	0.668697		0.111964	0.236956	0.407613	0.582539	771	778	0.0552259	0.0774453	0.0837282	0.086158		0.0756393		771	778	0.0168229	0.0166112	0.017389	0.0200684	0.0189461	0.029858	0.0298294	0.038009		0.386581	0.542117	0.586097	0.603106		3.77527	3.92591	4.20014	3.47195		2	3	3	3	771
771	781		1247.7	10	7.35-7.37	0.187291	0.306367	0.506651	0.676484		0.154629	0.251427	0.446506	0.611638	771	781	0.032662	0.0549399	0.0601451	0.0648461		0.0531483		771	781	0.0152037	0.0154257	0.0184264	0.0188204	0.0146821	0.0283564	0.0140477	0.0181746		0.32662	0.549399	0.601451	0.648461		2.67662	2.94785	4.496	4.2929		1	3	3	3	771
771	782		1376.75	11	7.50-7.52	0.192499	0.330368	0.531758	0.665139		0.177751	0.307934	0.485285	0.623155	771	782	0.0147475	0.022434	0.0464732	0.041984		0.0314097		771	782	0.0127083	0.0151962	0.012449	0.0118404	0.0110625	0.0101486	0.0136279	0.0130097		0.162223	0.246774	0.511206	0.461824		1.51605	2.12641	4.36093	4.13381		0	1	3	2	771
771	783		1505.79	12	7.63-7.66	0.183543	0.306855	0.477568	0.637932		0.160212	0.276434	0.432754	0.571479	771	783	0.0233308	0.0304205	0.0448133	0.0664529		0.0412544		771	783	0.0123764	0.0163106	0.0133898	0.0116518	0.0111324	0.0133346	0.0122683	0.020677		0.27997	0.365046	0.53776	0.797434		2.42755	2.50098	4.27409	4.84957		1	1	3	3	771
771	787		1991.04	16	9.04-9.07	0.110257	0.19149	0.30857	0.439097		0.0985788	0.165633	0.262583	0.39424	771	787	0.0116781	0.0258571	0.0459868	0.0448563		0.0320946		771	787	0.00783509	0.00883295	0.018833	0.0109094	0.0073483	0.00571545	0.00836705	0.00693125		0.18685	0.413714	0.735789	0.7177		1.88303	4.25689	3.86507	6.01107		0	2	3	3	771
788	794		837.454	6	13.74-13.76	0.167927	0.283013	0.330335	0.388194		0.160502	0.274801	0.32865	0.448962	788	794	0.00742571	0.0082119	0.00168476	-0.0607683		-0.0108615		788	794	0.00993762	0.0146436	0.0180093	0.0132388	0.0164064	0.0109438	0.0220488	0.00967881		0.0445543	0.0492714	0.0101086	-0.36461		0.67053	0.778038	0.102501	-6.41809		0	0	0	2	788
793	806		1596.82	13	6.44-6.46	0.124411	0.129034	0.139849	0.141432		0.122387	0.111652	0.112793	0.112343	793	806	0.00202374	0.0173829	0.0270568	0.0290891		0.0188881		793	806	0.00688846	0.0194216	0.00876923	0.0136666	0.00761637	0.0145579	0.0274165	0.0108501		0.0263086	0.225977	0.351739	0.378159		0.341327	1.24044	1.62808	2.88733		0	0	1	2	793
833	858		3091.62	24	4.00-4.03	0.588823	0.580325	0.603586	0.586478		0.560496	0.552599	0.561842	0.549348	833	858	0.0283267	0.0277262	0.0417435	0.0371307		0.0337318		833	858	0.00683101	0.00749881	0.00621232	0.0162949	0.00842524	0.0110888	0.00833446	0.00801768		0.67984	0.665429	1.00184	0.891136		4.5234	3.58749	6.95544	3.5413		3	3	3	3	833
864	881		1851.89	13	9.20-9.24	0.738368	0.72306	0.728307	0.711867		0.686572	0.683949	0.684414	0.667576	864	881	0.0517958	0.0391111	0.0438924	0.0442911		0.0447726		864	881	0.00402912	0.00749044	0.00958451	0.00602165	0.00829989	0.00389209	0.00407363	0.00661659		0.673346	0.508444	0.570601	0.575784		9.72377	8.02514	7.29997	8.57481		3	3	3	3	864
882	897		1642.84	13	4.80-4.81	0.684018	0.679156	0.687159	0.669555		0.628811	0.632543	0.648207	0.635257	882	897	0.0552066	0.0466132	0.0389526	0.0342975		0.0437675		882	897	0.00945912	0.0106698	0.00720176	0.0119763	0.00878022	0.0202073	0.0111798	0.00794637		0.717686	0.605971	0.506384	0.445867		7.40895	3.53314	5.07331	4.13317		3	3	3	2	882
882	899		1858.93	15	6.91-6.92	0.667927	0.67734	0.689541	0.669398		0.672825	0.660386	0.662005	0.65758	882	899	-0.0048979	0.0169532	0.0275362	0.011818		0.0128524		882	899	0.014303	0.0209722	0.0184234	0.00594686	0.00887629	0.00713505	0.00657067	0.00782067		-0.0734686	0.254299	0.413043	0.17727		-0.503964	1.32552	2.43834	2.08343		0	0	1	0	882
883	897		1513.8	12	4.45-4.46	0.690107	0.663215	0.695828	0.673238		0.647562	0.665497	0.697984	0.648505	883	897	0.042545	-0.00228214	-0.00215548	0.0247323		0.0157099		883	897	0.0125026	0.0188932	0.0112098	0.00508631	0.0187413	0.0294799	0.0228662	0.0214888		0.51054	-0.0273857	-0.0258657	0.296787		3.27091	-0.11289	-0.146603	1.93988		3	0	0	1	883
883	899		1729.89	14	6.26-6.27	0.697889	0.678734	0.680959	0.683413		0.671466	0.670349	0.654772	0.648927	883	899	0.0264231	0.00838449	0.026187	0.0344863		0.0238702		883	899	0.0179509	0.01469	0.00462531	0.0133276	0.00663551	0.00591214	0.00481653	0.0206664		0.369923	0.117383	0.366619	0.482809		2.39136	0.917101	6.79229	2.42901		1	0	2	1	883
898	904		732.396	5	9.81-9.85	0.776852	0.799214	0.787833	0.780075		0.754325	0.766576	0.763117	0.767104	898	904	0.0225269	0.032638	0.0247154	0.0129706		0.0232127		898	904	0.0142417	0.0227406	0.0126451	0.0171017	0.0147977	0.00989857	0.0106209	0.0120471		0.112634	0.16319	0.123577	0.0648529		1.8998	2.27932	2.59229	1.07394		1	1	1	0	898
900	924		2660.52	20	11.36-11.40	0.849487	0.85659	0.862697	0.851058		0.839335	0.829249	0.83685	0.819819	900	924	0.0101523	0.0273411	0.0258474	0.0312389		0.0236449		900	924	0.00943664	0.0159018	0.00653021	0.00907557	0.00805443	0.00558093	0.00681379	0.00462621		0.203046	0.546821	0.516949	0.624777		1.41733	2.81	4.74361	5.31159		0	3	3	3	900
925	932		805.43	6	8.43-8.45	0.799034	0.800815	0.808476	0.794879		0.772663	0.776531	0.772326	0.776053	925	932	0.026371	0.024284	0.0361495	0.0188267		0.0264078		925	932	0.00481143	0.0115355	0.011129	0.00951214	0.00935595	0.00972262	0.0348169	0.0180874		0.158226	0.145704	0.216897	0.11296		4.34155	2.78804	1.71296	1.59564		2	2	1	0	925
925	933		968.494	7	10.60-10.61	0.812799	0.804652	0.809491	0.820393		0.761612	0.760969	0.785296	0.781833	925	933	0.0511878	0.0436829	0.0241945	0.03856		0.0394063		925	933	0.0241151	0.00851796	0.0184186	0.020148	0.0150186	0.00492245	0.0109102	0.00452429		0.358314	0.30578	0.169361	0.26992		3.12079	7.69069	1.95755	3.23433		2	2	1	2	925
927	933		794.429	5	10.40-10.41	0.802637	0.815096	0.810575	0.804021		0.811742	0.776032	0.782278	0.813796	927	933	-0.00910457	0.0390637	0.0282971	-0.00977571		0.0121201		927	933	0.00780286	0.0113917	0.0129949	0.016814	0.00768571	0.0123614	0.0113203	0.010414		-0.0455229	0.195319	0.141486	-0.0488786		-1.43983	4.02501	2.8439	-0.856112		0	2	2	0	927
927	934		922.488	6	9.38-9.39	0.785761	0.777997	0.790889	0.784394		0.773396	0.789271	0.789789	0.756633	927	934	0.012365	-0.0112743	0.00110024	0.0277612		0.00748804		927	934	0.00856405	0.00849619	0.00554548	0.0061719	0.0147257	0.00851714	0.0196871	0.0165621		0.07419	-0.0676457	0.00660143	0.166567		1.25723	-1.62321	0.0931719	2.72048		0	0	0	1	927
933	939		894.504	6	9.07-9.08	0.918922	0.927309	0.910879	0.94055		0.926133	0.908765	0.934485	0.927505	933	939	-0.00721095	0.0185445	-0.0236064	0.0130452		0.000193095		933	939	0.0253893	0.02944	0.023504	0.0195905	0.017039	0.0188131	0.0188848	0.0184886		-0.0432657	0.111267	-0.141639	0.0782714		-0.40847	0.919351	-1.3561	0.838803		0	0	1	0	933
935	944		1177.66	9	8.33-8.35	0.498436	0.591766	0.698709	0.673235		0.487586	0.596557	0.688366	0.646508	935	944	0.0108502	-0.00479032	0.010343	0.026727		0.0107825		935	944	0.0204232	0.0196308	0.0215433	0.0215497	0.0245605	0.0829881	0.0240971	0.0309565		0.0976514	-0.0431129	0.0930871	0.240543		0.588339	-0.0972941	0.554235	1.22731		0	0	0	1	935
945	957		1586.81	12	5.38-5.40	0.226799	0.497306	0.736596	0.760031		0.168281	0.428076	0.683974	0.709701	945	957	0.058518	0.0692295	0.052622	0.0503307		0.0576751		945	957	0.0227995	0.0253017	0.0231815	0.0197495	0.0213264	0.0223762	0.0207386	0.0294351		0.702216	0.830754	0.631464	0.603969		3.2466	3.55005	2.93028	2.45933		3	3	3	2	945
948	955		1032.53	7	3.80-3.84	0.227703	0.600033	0.799438	0.794492		0.107114	0.568653	0.811665	0.799188	948	955	0.120589	0.0313798	-0.0122267	-0.00469612		0.0337614		948	955	0.0218563	0.0242065	0.0367486	0.0186488	0.0401547	0.0227237	0.0200049	0.0713559		0.84412	0.219659	-0.0855871	-0.0328729		4.5686	1.63703	-0.50614	-0.110287		3	1	0	0	948
948	957		1217.61	9	4.01-4.03	0.294103	0.579544	0.742019	0.716917		0.278483	0.532244	0.705298	0.692881	948	957	0.0156194	0.0473003	0.036721	0.0240359		0.0309191		948	957	0.0216052	0.0211084	0.0159267	0.0176911	0.0269811	0.0169741	0.0171578	0.0122249		0.140574	0.425703	0.330489	0.216323		0.782677	3.02461	2.71685	1.93598		0	2	1	1	948
958	969		1449.68	11	7.00-7.02	0.788356	0.898482	0.924276	0.919476		0.748206	0.911749	0.914925	0.916516	958	969	0.0401506	-0.0132661	0.00935039	0.00295961		0.00979864		958	969	0.00970351	0.0109625	0.00522584	0.00451935	0.0100832	0.0045487	0.00551558	0.00602039		0.441657	-0.145927	0.102854	0.0325557		4.96951	-1.93598	2.1315	0.680958		2	0	0	0	958
970	985		1845.02	10	10.42-10.46	0.657345	0.701119	0.680988	0.68278		0.636316	0.655191	0.684963	0.665825	970	985	0.0210287	0.045928	-0.00397486	0.016955		0.0199842		970	985	0.0146276	0.0105419	0.0140196	0.0137996	0.0124517	0.0122623	0.0194323	0.0156221		0.210287	0.45928	-0.0397486	0.16955		1.89607	4.91934	-0.287319	1.40888		1	2	0	0	970
986	1004		2197.16	18	4.66-4.67	0.127658	0.145715	0.153491	0.15503		0.109594	0.122762	0.136622	0.145236	986	1004	0.0180637	0.0229531	0.0168684	0.00979341		0.0169196		986	1004	0.00965429	0.00926056	0.0093027	0.00938833	0.0100356	0.0102363	0.0105104	0.0096031		0.325146	0.413156	0.303631	0.176281		2.24676	2.8801	2.08158	1.26306		0	2	0	0	986
1030	1044		1681.93	14	5.44-5.48	0.0298299	0.0191104	0.167052	0.345042		0.000185918	0.018986	0.124191	0.281656	1030	1044	0.029644	0.000124388	0.0428616	0.0633854		0.0340039		1030	1044	0.00674296	0.00864867	0.0136949	0.0136871	0.0151564	0.0172671	0.00780214	0.0267593		0.415016	0.00174143	0.600063	0.887396		3.09517	0.0111561	4.71013	3.65267		2	0	3	3	1030
1037	1050		1598.9	13	9.36-9.37	0.278835	0.321392	0.406305	0.43846		0.262173	0.337825	0.407015	0.432938	1037	1050	0.0166622	-0.0164326	-0.00071033	0.00552143		0.00126016		1037	1050	0.0103166	0.0264924	0.0248299	0.0103234	0.0133192	0.0108016	0.00993846	0.0122596		0.216609	-0.213624	-0.00923429	0.0717786		1.71301	-0.994838	-0.0460021	0.5967		0	0	0	0	1037
1038	1050		1497.85	12	9.23-9.25	0.288824	0.353154	0.421858	0.465954		0.277085	0.342782	0.40695	0.437547	1038	1050	0.0117393	0.0103717	0.0149086	0.0284069		0.0163566		1038	1050	0.0076031	0.0103695	0.00386702	0.00621929	0.0122049	0.00920095	0.0158256	0.00731131		0.140871	0.12446	0.178903	0.340883		1.41404	1.29584	1.58505	5.12593		0	0	0	2	1038
1046	1052		840.428	6	6.27-6.28	0.00960381	0.00757762	0.015406	0.0592243		0.000625	0.0112717	0.00590595	0.0341169	1046	1052	0.00897881	-0.00369405	0.0095	0.0251074		0.00997304		1046	1052	0.0126667	0.018785	0.014905	0.00776571	0.00536048	0.0225907	0.0150581	0.00677333		0.0538729	-0.0221643	0.057	0.150644		1.13069	-0.217773	0.776617	4.22019		0	0	0	2	1046
1050	1056		841.33	6	6.12-6.14	0.267121	0.274133	0.335022	0.365814		0.22103	0.234479	0.286352	0.325741	1050	1056	0.0460912	0.039654	0.0486695	0.0400726		0.0436218		1050	1056	0.018676	0.0203864	0.0210929	0.0184371	0.018149	0.0172319	0.0194874	0.0189783		0.276547	0.237924	0.292017	0.240436		3.06554	2.57301	2.93548	2.62317		2	1	2	1	1050
1057	1064		760.384	7	6.35-6.36	0.0845059	0.151616	0.277781	0.314529		0.0654406	0.141886	0.225815	0.257244	1057	1064	0.0190653	0.00972939	0.0519661	0.0572845		0.0345113		1057	1064	0.00869592	0.00893327	0.00787776	0.00838755	0.00521816	0.00689388	0.00232918	0.00512		0.133457	0.0681057	0.363763	0.400991		3.25616	1.49342	10.9567	10.0969		1	0	2	2	1057
1057	1065		831.421	8	6.85-6.86	0.0928943	0.145104	0.298601	0.349301		0.0684941	0.143782	0.270489	0.327641	1057	1065	0.0244002	0.00132143	0.0281121	0.0216604		0.0188735		1057	1065	0.00260286	0.00557714	0.00238071	0.0122291	0.00653946	0.00708143	0.0087	0.00293893		0.195201	0.0105714	0.224897	0.173283		6.00452	0.253916	5.39827	2.9829		2	0	2	2	1057
1057	1068		1171.63	11	11.34-11.36	0.0673399	0.112692	0.215931	0.337871		0.0582996	0.106199	0.198602	0.30142	1057	1068	0.00904026	0.0064939	0.0173288	0.0364509		0.0173285		1057	1068	0.00828143	0.0176379	0.019884	0.0186716	0.00920584	0.0120148	0.0139151	0.0215312		0.0994429	0.0714329	0.190617	0.40096		1.26453	0.527041	1.23672	2.2153		0	0	0	1	1057
1069	1087		2043.2	15	8.47-8.49	0.600135	0.648542	0.675835	0.665412		0.564574	0.590717	0.645201	0.639183	1069	1087	0.0355614	0.0578243	0.0306348	0.0262289		0.0375623		1069	1087	0.0130671	0.005486	0.00567752	0.00692562	0.00484752	0.010873	0.00555724	0.039885		0.533421	0.867364	0.459521	0.393433		4.41937	8.22379	6.67885	1.12222		3	3	2	1	1069
1088	1098		1275.64	10	7.06-7.08	0.265543	0.366685	0.430252	0.465492		0.254008	0.342549	0.426923	0.460037	1088	1098	0.0115356	0.0241361	0.00332914	0.00545543		0.0111141		1088	1098	0.0131239	0.00979871	0.0156979	0.0175886	0.0127217	0.0179834	0.0136087	0.00917157		0.115356	0.241361	0.0332914	0.0545543		1.09314	2.04129	0.277551	0.476355		0	1	0	0	1088
1097	1112		1743.79	15	10.80-10.81	0.229021	0.265282	0.275359	0.281707		0.193016	0.212172	0.202755	0.225603	1097	1112	0.0360054	0.053111	0.0726043	0.0561041		0.0544562		1097	1112	0.00431905	0.129313	0.00901114	0.00395057	0.0171313	0.0234108	0.014112	0.0344181		0.540081	0.796664	1.08906	0.841561		3.52985	0.700003	7.51058	2.80496		3	2	3	3	1097
1098	1113		1711.82	15	9.57-9.59	0.250697	0.281449	0.293152	0.301395		0.228905	0.267981	0.273243	0.281888	1098	1113	0.0217922	0.0134686	0.0199084	0.0195068		0.018669		1098	1113	0.00782933	0.00724181	0.00679581	0.00630343	0.00672143	0.0107448	0.00967314	0.0163792		0.326883	0.202029	0.298626	0.292601		3.65793	1.80038	2.91687	1.92514		2	0	1	0	1098
1099	1112		1541.72	13	9.72-9.72	0.239535	0.275588	0.289423	0.284909		0.22377	0.258868	0.269933	0.264392	1099	1112	0.0157651	0.0167204	0.0194895	0.0205176		0.0181231		1099	1112	0.0116592	0.0115351	0.00945516	0.011009	0.0106455	0.0120447	0.0105446	0.016271		0.204946	0.217366	0.253363	0.266729		1.72952	1.73653	2.38345	1.80894		0	0	0	1	1099
1115	1121		661.351	6	7.04-7.05	0.0564493	0.125163	0.281459	0.322026		0.049199	0.136476	0.256213	0.340307	1115	1121	0.00725024	-0.0113124	0.0252457	-0.0182812		0.000725595		1115	1121	0.00339548	0.00383095	0.00809167	0.0239636	0.0069781	0.014624	0.0248107	0.0192781		0.0435014	-0.0678743	0.151474	-0.109687		1.6182	-1.29609	1.67556	-1.02954		0	0	1	0	1115
1122	1132		1191.58	10	9.97-9.99	0.208124	0.280033	0.370228	0.388422		0.187514	0.274303	0.363979	0.366707	1122	1132	0.0206104	0.00573043	0.00624943	0.0217151		0.0135764		1122	1132	0.0141254	0.00817786	0.00929986	0.0114666	0.00484814	0.00680186	0.00666929	0.00787		0.206104	0.0573043	0.0624943	0.217151		2.39036	0.933114	0.945846	2.70442		1	0	0	1	1122
1133	1143		1297.73	10	9.49-9.50	0.251106	0.33639	0.396671	0.398974		0.223109	0.320434	0.35883	0.372747	1133	1143	0.0279976	0.0159561	0.0378409	0.0262269		0.0270054		1133	1143	0.0158794	0.0170064	0.0180106	0.0169409	0.00808343	0.0191087	0.0106936	0.0111244		0.279976	0.159561	0.378409	0.262269		2.72151	1.08039	3.12911	2.24141		1	0	2	1	1133
1148	1155		971.44	7	11.30-11.33	0.072181	0.158567	0.227513	0.292678		0.059049	0.143512	0.225291	0.282572	1148	1155	0.013132	0.0150555	0.00222286	0.0101059		0.0101291		1148	1155	0.0130369	0.0130655	0.0114196	0.0134227	0.0109073	0.00985265	0.0128667	0.0108359		0.0919243	0.105389	0.01556	0.0707414		1.33812	1.59355	0.223798	1.01468		0	0	0	0	1148
1156	1167		1143.48	11	10.60-10.60	0.0693012	0.0746413	0.0816565	0.124256		0.0623538	0.0703069	0.0841088	0.110792	1156	1167	0.0069474	0.00433442	-0.00245234	0.0134636		0.00557328		1156	1167	0.0030761	0.0047813	0.0045887	0.00566701	0.00350221	0.00519792	0.00264039	0.00320597		0.0764214	0.0476786	-0.0269757	0.1481		2.58151	1.063	-0.802317	3.58158		0	0	0	1	1156
1168	1185		2168.03	15	11.68-11.70	0.021895	0.0420747	0.0495162	0.115452		0.0324188	0.0491275	0.0644548	0.0833273	1168	1185	-0.0105237	-0.00705286	-0.0149386	0.0321244		-9.76905e-05		1168	1185	0.00969067	0.0115331	0.00965743	0.0108019	0.0189403	0.0115258	0.009452	0.00759143		-0.157856	-0.105793	-0.224079	0.481866		-0.856745	-0.749206	-1.91475	4.21437		0	0	0	2	1168
1193	1199		930.447	5	10.99-11.02	0.338922	0.379717	0.38945	0.490082		0.276855	0.323568	0.337421	0.399914	1193	1199	0.0620671	0.0561491	0.0520286	0.0901683		0.0651033		1193	1199	0.0225403	0.0457126	0.027752	0.0234737	0.0212166	0.0204306	0.0215914	0.0210849		0.310336	0.280746	0.260143	0.450841		3.4729	1.94233	2.56289	4.94966		2	1	1	2	1193
1200	1208		885.479	8	5.38-5.39	0.0616223	0.0667618	0.110126	0.194557		0.0374389	0.0658539	0.0890016	0.166226	1200	1208	0.0241834	0.000907857	0.0211245	0.0283305		0.0186366		1200	1208	0.0130434	0.0142038	0.020298	0.0314018	0.0241146	0.016845	0.0163184	0.0424643		0.193467	0.00726286	0.168996	0.226644		1.52782	0.0713647	1.40487	0.929113		1	0	1	1	1200
1213	1224		1526.71	11	12.65-12.67	0.0684217	0.100411	0.154271	0.283579		0.0553012	0.0795814	0.122831	0.216854	1213	1224	0.0131205	0.0208292	0.0314397	0.0667245		0.0330285		1213	1224	0.0287991	0.0304445	0.0257826	0.0225764	0.0297262	0.0270374	0.0246043	0.0245194		0.144326	0.229121	0.345837	0.73397		0.549071	0.886045	1.52798	3.46745		0	1	1	3	1213
1213	1225		1712.79	12	15.12-15.14	0.0681617	0.0873492	0.132622	0.237425		0.0552187	0.0856523	0.126758	0.186973	1213	1225	0.012943	0.0016969	0.00586452	0.0504514		0.017739		1213	1225	0.00560167	0.00984619	0.00794833	0.00643357	0.00564595	0.00622786	0.00946821	0.0103812		0.155316	0.0203629	0.0703743	0.605417		2.81868	0.252275	0.821673	7.15497		1	0	0	3	1213
1235	1256		2302.13	17	11.18-11.20	0.179638	0.246088	0.270298	0.316286		0.158587	0.222508	0.250135	0.292302	1235	1256	0.0210513	0.0235806	0.0201632	0.0239846		0.0221949		1235	1256	0.0113311	0.0141688	0.010296	0.0102071	0.0117874	0.0118476	0.0102471	0.0103668		0.357871	0.40087	0.342774	0.407739		2.23003	2.21137	2.40418	2.85547		1	1	1	2	1235
1247	1256		986.461	7	10.32-10.34	0.30759	0.351968	0.372979	0.36806		0.296861	0.324717	0.331089	0.329927	1247	1256	0.0107292	0.027251	0.0418902	0.0381329		0.0295008		1247	1256	0.00961837	0.0133918	0.00704612	0.00689	0.0269353	0.0134433	0.0140224	0.0216798		0.0751043	0.190757	0.293231	0.26693		0.649747	2.48745	4.6234	2.90343		0	1	2	2	1247
1257	1263		694.308	6	6.64-6.66	0.0689381	0.0980424	0.167979	0.369578		0.0554412	0.0703776	0.152183	0.336861	1257	1263	0.0134969	0.0276648	0.0157957	0.0327169		0.0224186		1257	1263	0.00720905	0.010211	0.00749786	0.0215576	0.00708429	0.0159079	0.00870452	0.0161976		0.0809814	0.165989	0.0947743	0.196301		2.31292	2.53488	2.38141	2.10154		0	1	0	1	1257
1268	1276		1136.54	7	11.06-11.12	0.129825	0.148828	0.18992	0.315244		0.105018	0.119697	0.183998	0.292458	1268	1276	0.0248069	0.029131	0.00592224	0.0227863		0.0206616		1268	1276	0.010171	0.00788776	0.00815224	0.0151322	0.0360316	0.0112314	0.0224002	0.0281241		0.173649	0.203917	0.0414557	0.159504		1.14763	3.67638	0.430314	1.23579		1	2	0	1	1268
1268	1277		1299.6	8	11.87-11.88	0.248405	0.310423	0.441661	0.508154		0.219097	0.292019	0.412273	0.457864	1268	1277	0.0293082	0.0184039	0.0293884	0.0502902		0.0318477		1268	1277	0.0105746	0.0114293	0.00530732	0.0141443	0.00627393	0.00679125	0.00723339	0.0046325		0.234466	0.147231	0.235107	0.402321		4.12853	2.39768	5.6737	5.85243		2	0	2	2	1268
1277	1290		1403.67	12	9.27-9.29	0.584458	0.674996	0.738102	0.730297		0.564205	0.64684	0.694025	0.693185	1277	1290	0.0202531	0.0281563	0.0440779	0.0371118		0.0323998		1277	1290	0.0132854	0.0027856	0.00492393	0.0067125	0.00726238	0.00669583	0.01243	0.00852881		0.243037	0.337876	0.528934	0.445341		2.31688	6.72465	5.71029	5.92247		1	2	3	2	1277
1291	1299		1108.6	8	5.87-5.88	0.355533	0.447597	0.6311	0.714692		0.334479	0.401686	0.548231	0.687724	1291	1299	0.0210541	0.0459105	0.0828682	0.0269682		0.0442003		1291	1299	0.00747714	0.00806071	0.00550911	0.00357625	0.00460339	0.0119821	0.00444304	0.00519304		0.168433	0.367284	0.662946	0.215746		4.15311	5.50644	20.2801	7.40807		2	2	3	2	1291
1338	1344		828.389	6	9.88-9.90	0.592705	0.639331	0.723668	0.760135		0.63546	0.687481	0.760618	0.770493	1338	1344	-0.0427548	-0.0481505	-0.0369502	-0.0103588		-0.0345536		1338	1344	0.00562524	0.0117319	0.00901024	0.00291976	0.0168362	0.0211688	0.0434929	0.0453233		-0.256529	-0.288903	-0.221701	-0.0621529		-4.17177	-3.4459	-1.4409	-0.395048		2	2	1	0	1338
1348	1356		944.552	8	6.15-6.15	0.04705	0.0586889	0.0914545	0.0864616		0.0257977	0.0423509	0.0658646	0.0618136	1348	1356	0.0212523	0.016338	0.0255898	0.024648		0.0219571		1348	1356	0.0144621	0.0173979	0.0224695	0.0230368	0.0150763	0.0195946	0.017958	0.0252732		0.170019	0.130704	0.204719	0.197184		1.76198	1.07993	1.54091	1.24841		1	0	1	1	1348
1357	1368		1389.71	10	6.72-6.73	0.694224	0.686016	0.684537	0.698347		0.671381	0.664392	0.663344	0.680019	1357	1368	0.0228421	0.0216237	0.0211936	0.018328		0.0209969		1357	1368	0.0282759	0.0183843	0.0148127	0.0234861	0.0142756	0.0107177	0.006558	0.0357229		0.228421	0.216237	0.211936	0.18328		1.24905	1.76	2.26602	0.742541		1	1	1	0	1357
[truncated: 1 more columns]

## Sheet: Beclin1 Summary
				Date:			01.01.19		SD	59.1871												Unhide												for STDEV	Threshold Value=		0.5
Global Color scale				Experiment date:			25.12.18			0.0132728																									Threshold percent		0.02
0.1	0.35	0.7		Sample:			Beclin1								-0.1	-0.05	-0.03	0.03	0.05	0.1															t-threshold		2.776
				Instrument:			Waters Synapt G2 Si
																										STDEVS				STDEVS
		Max Frac Deut		0.7		a	ComplexII_Apo				b	ComplexII_Rab5					a-b differences									a	ComplexII_Apo			b	ComplexII_Rab5				Differences in Daltons (Differences >+/- 0.5Da Highlighted					t-test	*=assumes triplicate values, a p=0.05 test				sum of booleans
Start	End	Mod	m/z	#D	RT	0.05	0.5	5	50		0.05	0.5	5	50	Start	End	0.05	0.5	5	50		avg		Start	End	0.05	0.5	5	50	0.05	0.5	5	50		0.05	0.5	5	50		0.05	0.5	5	50		0.05	0.5	5	50	Start
17	27		1274.67	9	8.30-8.32	0.152105	0.172264	0.17709	0.20632		0.134597	0.14594	0.15935	0.184288	17	27	0.0175073	0.026324	0.017741	0.0220317		0.020901		17	27	0.0117659	0.0194463	0.00811905	0.00675048	0.00804111	0.0100249	0.00955349	0.0100575		0.157566	0.236916	0.159669	0.198286		2.1278	2.084	2.45091	3.15038		0	1	0	2	17
32	41		1214.71	9	8.13-8.14	0.439915	0.63037	0.799413	0.808688		0.439771	0.641353	0.807474	0.824524	32	41	0.00014381	-0.0109833	-0.00806111	-0.0158362		-0.00868421		32	41	0.0188449	0.027216	0.027306	0.0261184	0.0341068	0.0158865	0.0189943	0.0366619		0.00129429	-0.09885	-0.07255	-0.142526		0.00639226	-0.60367	-0.419758	-0.609345		0	0	0	0	32
42	48		728.455	5	10.75-10.77	0.655169	0.707523	0.808974	0.875388		0.643517	0.692566	0.79203	0.846997	42	48	0.0116517	0.0149571	0.0169437	0.0283911		0.0179859		42	48	0.00707486	0.00659514	0.00564971	0.0121477	0.0111017	0.00971743	0.00918314	0.00548686		0.0582586	0.0747857	0.0847186	0.141956		1.53302	2.20592	2.72191	3.68921		0	0	0	2	42
42	59		1869	15	9.41-9.44	0.76844	0.770113	0.808521	0.82738		0.734401	0.74805	0.777025	0.784051	42	59	0.0340386	0.0220629	0.0314955	0.0433284		0.0327313		42	59	0.0231637	0.0274794	0.0335816	0.0228587	0.0256991	0.0282059	0.0301891	0.028		0.510579	0.330943	0.472433	0.649926		1.70406	0.97042	1.20806	2.07623		2	1	1	2	42
48	59		1260.61	10	4.15-4.16	0.829714	0.827796	0.830739	0.819183		0.807031	0.804294	0.794628	0.789364	48	59	0.022683	0.0235027	0.036111	0.0298189		0.0280289		48	59	0.0111291	0.00662457	0.0148947	0.0197701	0.0122664	0.00616471	0.0113944	0.00599129		0.22683	0.235027	0.36111	0.298189		2.37208	4.49849	3.33521	2.50013		1	2	2	1	48
49	59		1159.56	9	4.08-4.10	0.812011	0.798933	0.810225	0.799853		0.793081	0.792031	0.795432	0.780198	49	59	0.01893	0.00690206	0.0147933	0.0196549		0.0150701		49	59	0.0132519	0.00774238	0.00487302	0.00596587	0.00782238	0.00667143	0.00380635	0.00530254		0.17037	0.0621186	0.13314	0.176894		2.13068	1.16972	4.1438	4.26514		0	0	1	1	49
73	79		758.379	5	3.97-4.00	0.667593	0.746093	0.750235	0.757736		0.654465	0.733178	0.737267	0.766329	73	79	0.013128	0.0129151	0.012968	-0.00859314		0.0076045		73	79	0.0262329	0.0167369	0.0168971	0.0201043	0.0257826	0.0161506	0.0179397	0.0156694		0.06564	0.0645757	0.06484	-0.0429657		0.618195	0.96178	0.911413	-0.583918		0	0	0	0	73
89	96		826.325	7	4.35-4.37	0.741515	0.741122	0.750716	0.741507		0.728935	0.726862	0.734287	0.716744	89	96	0.0125798	0.0142598	0.016429	0.0247627		0.0170078		89	96	0.0118865	0.00957816	0.00881755	0.00933469	0.010039	0.00911531	0.00846245	0.0106629		0.0880586	0.0998186	0.115003	0.173339		1.40044	1.86795	2.32836	3.0265		0	0	0	2	89
98	112		1507.69	14	12.38-12.40	0.68897	0.674037	0.668296	0.67948		0.666779	0.670223	0.686097	0.670179	98	112	0.0221906	0.00381367	-0.0178009	0.00930082		0.00437605		98	112	0.0106393	0.00359694	0.00732316	0.00902204	0.0045948	0.00746306	0.00974265	0.0126159		0.310669	0.0533914	-0.249213	0.130211		3.31651	0.797316	-2.5297	1.03865		2	0	0	0	98
113	122		1144.68	9	6.26-6.27	0.607106	0.64947	0.672223	0.656254		0.588913	0.649586	0.659534	0.646973	113	122	0.0181932	-0.000115873	0.0126892	0.00928063		0.0100118		113	122	0.0177463	0.0110265	0.00399111	0.00534524	0.00763873	0.00792794	0.00717841	0.00771968		0.163739	-0.00104286	0.114203	0.0835257		1.63098	-0.0147781	2.67594	1.71195		0	0	0	0	113
123	137		1677.72	13	12.70-12.71	0.0895855	0.121065	0.23212	0.34291		0.078	0.111476	0.222225	0.317725	123	137	0.0115855	0.00958879	0.00989451	0.0251849		0.0140634		123	137	0.00535879	0.00852714	0.00664308	0.00647374	0.00463571	0.00664044	0.00483604	0.00558505		0.150611	0.124654	0.128629	0.327404		2.83201	1.5367	2.08567	5.10196		1	0	0	2	123
123	139		1935.81	15	12.48-12.51	0.095018	0.142656	0.257168	0.360522		0.0844887	0.137502	0.236828	0.32396	123	139	0.0105293	0.00515352	0.0203398	0.0365619		0.0181461		123	139	0.00886448	0.0103502	0.0139937	0.0157896	0.0118241	0.00836695	0.0128193	0.0110603		0.15794	0.0773029	0.305097	0.548429		1.23409	0.670681	1.85635	3.28494		0	0	1	3	123
124	138		1659.7	13	10.57-10.58	0.084607	0.12224	0.245288	0.35762		0.0664137	0.111951	0.240053	0.338184	124	138	0.0181933	0.010289	0.00523516	0.0194365		0.0132885		124	138	0.00737846	0.00862209	0.00656813	0.00723077	0.00470033	0.00501121	0.0170438	0.0131184		0.236513	0.133757	0.0680571	0.252674		3.60199	1.78701	0.496428	2.24745		1	0	0	0	124
153	167		1842.81	14	9.07-9.17	0.0578373	0.197382	0.562418	0.786084		0.0421923	0.18351	0.535239	0.756955	153	167	0.015645	0.0138713	0.0271793	0.0291293		0.0214562		153	167	0.00698224	0.0249264	0.0114098	0.0106761	0.00698224	0.00727469	0.0108531	0.0165253		0.21903	0.194199	0.38051	0.40781		2.74427	0.925271	2.98949	2.56447		0	0	2	1	153
173	179		836.29	6	3.84-3.88	0.563959	0.601343	0.601805	0.581177		0.580658	0.588542	0.598874	0.565502	173	179	-0.016699	0.012801	0.00293119	0.0156752		0.00367708		173	179	0.021244	0.0109681	0.0132257	0.0139069	0.0103057	0.0109802	0.00953714	0.014464		-0.100194	0.0768057	0.0175871	0.0940514		-1.22496	1.42862	0.311361	1.35311		0	0	0	0	173
201	212		1412.82	11	6.17-6.19	0.0211699	0.0266347	0.0747416	0.235408		0.00663753	0.0248764	0.063107	0.20026	201	212	0.0145323	0.00175831	0.0116345	0.0351478		0.0157682		201	212	0.0083461	0.00582753	0.00949169	0.0146781	0.00934506	0.0110825	0.0126479	0.0175681		0.159856	0.0193414	0.12798	0.386626		2.00892	0.243226	1.27434	2.65925		0	0	0	1	201
213	222		1172.63	9	6.61-6.66	0.0365617	0.0597294	0.2475	0.638232		0.036613	0.051157	0.23671	0.598273	213	222	-5.12698e-05	0.00857238	0.01079	0.0399589		0.0148175		213	222	0.0217321	0.017806	0.014869	0.0157337	0.0200589	0.0160808	0.0161987	0.0243786		-0.000461429	0.0771514	0.09711	0.35963		-0.00300267	0.618848	0.849942	2.38536		0	0	0	1	213
213	228		1872.89	15	7.27-7.35	0.0335579	0.102255	0.372115	0.712463		0.0324079	0.105941	0.365101	0.70937	213	228	0.00115	-0.00368571	0.0070141	0.00309276		0.00189279		213	228	0.00792038	0.00162371	0.0168002	0.0112442	0.006544	0.0131957	0.00549219	0.0232224		0.01725	-0.0552857	0.105211	0.0463914		0.193873	-0.48016	0.687337	0.207618		0	0	0	0	213
244	261		2168.03	17	13.33-13.39	0.0135539	0.0211936	0.0877261	0.24372		0.0111696	0.0217261	0.0793987	0.227491	244	261	0.00238429	-0.000532521	0.00832739	0.0162295		0.00660216		244	261	0.00695731	0.00540538	0.0103037	0.0201889	0.00615546	0.00660395	0.00578866	0.0172971		0.0405329	-0.00905286	0.141566	0.275901		0.444558	-0.108079	1.22042	1.05736		0	0	0	0	244
248	261		1695.85	13	9.06-9.10	0.0181455	0.0267005	0.0978911	0.266956		0.0170516	0.0319538	0.105111	0.270152	248	261	0.00109385	-0.0052533	-0.00722	-0.00319626		-0.00364393		248	261	0.00657934	0.00476077	0.00586176	0.017714	0.0081411	0.00658505	0.00515824	0.0247191		0.01422	-0.0682929	-0.09386	-0.0415514		0.181001	-1.11977	-1.60158	-0.182043		0	0	0	0	248
262	269		945.573	7	4.00-4.01	0.387776	0.451038	0.560249	0.640361		0.342096	0.458411	0.541577	0.623528	262	269	0.0456794	-0.00737245	0.0186718	0.0168331		0.018453		262	269	0.0179792	0.0253998	0.0300829	0.0134045	0.0215488	0.0180061	0.03217	0.0211357		0.319756	-0.0516071	0.130703	0.117831		2.81921	-0.410136	0.734276	1.16493		2	0	0	0	262
262	274		1525.84	12	10.36-10.40	0.285131	0.344815	0.48293	0.574185		0.253112	0.339091	0.460212	0.54243	262	274	0.0320196	0.00572405	0.0227175	0.0317548		0.023054		262	274	0.00960107	0.00645071	0.0106349	0.012014	0.0125389	0.00794583	0.0120544	0.0151098		0.384236	0.0686886	0.27261	0.381057		3.51176	0.968704	2.44775	2.8492		2	0	1	2	262
275	287		1510.72	12	8.87-8.90	0.111564	0.152873	0.184712	0.226244		0.10156	0.155917	0.177378	0.209207	275	287	0.0100031	-0.00304393	0.00733381	0.0170375		0.00783262		275	287	0.00954548	0.00254131	0.0053744	0.00407393	0.00650833	0.000945	0.0125798	0.0111224		0.120037	-0.0365271	0.0880057	0.20445		1.49967	-1.94453	0.928567	2.49133		0	0	0	0	275
288	300		1555.87	10	14.20-14.22	0.268058	0.387279	0.518429	0.54193		0.252837	0.381712	0.497093	0.525862	288	300	0.0152209	0.00556686	0.0213364	0.0160684		0.0145481		288	300	0.0118421	0.0125557	0.0126367	0.0195009	0.0101461	0.00863529	0.00792057	0.00952757		0.152209	0.0556686	0.213364	0.160684		1.69058	0.632742	2.47796	1.28232		0	0	1	0	288
305	312		845.452	7	12.74-12.75	0.0143947	0.0116243	0.0180778	0.0175035		0.0114637	0.0134673	0.0188541	0.0146684	305	312	0.00293102	-0.00184306	-0.000776327	0.0028351		0.000786684		305	312	0.00652776	0.0094202	0.00854429	0.00577592	0.00646061	0.00681531	0.00752	0.00676449		0.0205171	-0.0129014	-0.00543429	0.0198457		0.552757	-0.274556	-0.118135	0.552061		0	0	0	0	305
315	339		2976.58	23	10.44-10.46	0.117487	0.162958	0.262572	0.307799		0.105743	0.146521	0.237504	0.277667	315	339	0.0117439	0.016437	0.0250678	0.0301324		0.0208453		315	339	0.0107163	0.00814193	0.00910745	0.00716323	0.0079987	0.00843894	0.00795491	0.00653702		0.27011	0.378051	0.57656	0.693046		1.52113	2.42785	3.59058	5.38181		0	0	3	3	315
349	359		1225.64	9	14.31-14.34	0.51895	0.532114	0.554392	0.601545		0.503763	0.519332	0.549326	0.59146	349	359	0.0151873	0.0127817	0.00506635	0.0100859		0.0107803		349	359	0.0196094	0.0114765	0.0128886	0.0149776	0.0119329	0.0224106	0.0134451	0.0103616		0.136686	0.115036	0.0455971	0.0907729		1.14596	0.879274	0.471154	0.959195		0	0	0	0	349
360	369		1310.56	9	11.31-11.33	0.0835267	0.1383	0.175909	0.177323		0.0706527	0.122365	0.15953	0.155816	360	369	0.012874	0.0159348	0.0163792	0.021507		0.0166737		360	369	0.025797	0.0223668	0.0227784	0.022171	0.0220165	0.0232373	0.0226648	0.0212392		0.115866	0.143413	0.147413	0.193563		0.657483	0.855732	0.882873	1.21329		0	0	0	1	360
360	370		1409.63	10	12.12-12.15	0.0752936	0.122679	0.157307	0.160186		0.0672721	0.107317	0.146347	0.160801	360	370	0.00802143	0.0153624	0.0109609	-0.000614286		0.00843261		360	370	0.00975857	0.00621429	0.00684071	0.00570157	0.0140357	0.00808086	0.00623786	0.0110249		0.0802143	0.153624	0.109609	-0.00614286		0.812735	2.61021	2.05068	-0.0857221		0	0	0	0	360
374	381		996.446	7	7.56-7.58	0.0113865	0.0189559	0.0231547	0.0265508		0.0130059	0.0116059	0.0315422	0.0121769	374	381	-0.00161939	0.00735	-0.00838755	0.0143739		0.00292923		374	381	0.0174098	0.0170363	0.0148108	0.0164486	0.0146837	0.0172286	0.022128	0.0164753		-0.0113357	0.05145	-0.0587129	0.100617		-0.123154	0.52542	-0.545595	1.0694		0	0	0	0	374
374	390		2071.98	16	13.10-13.15	0.270359	0.293904	0.339012	0.367121		0.26184	0.29095	0.329987	0.358223	374	390	0.00851866	0.00295402	0.00902527	0.00889821		0.00734904		374	390	0.00949268	0.0103909	0.010255	0.0106559	0.0106676	0.0120184	0.0110322	0.0102035		0.136299	0.0472643	0.144404	0.142371		1.03327	0.322046	1.03783	1.04466		0	0	0	0	374
379	390		1498.75	11	7.05-7.07	0.320425	0.351865	0.384877	0.42246		0.317759	0.339482	0.383921	0.412933	379	390	0.00266571	0.0123834	0.000956494	0.00952701		0.00638315		379	390	0.0113894	0.0145106	0.0202061	0.0111614	0.00800935	0.0121249	0.0103065	0.0171779		0.0293229	0.136217	0.0105214	0.104797		0.331606	1.13427	0.0730374	0.805507		0	0	0	0	379
379	396		2262.1	16	11.05-11.06	0.379829	0.413627	0.456296	0.494954		0.356482	0.419524	0.438386	0.498567	379	396	0.0233472	-0.00589723	0.0179106	-0.00361295		0.00793692		379	396	0.0296847	0.0238966	0.0254772	0.0323805	0.0192985	0.0268166	0.0286313	0.0300317		0.373556	-0.0943557	0.28657	-0.0578071		1.14213	-0.28437	0.809438	-0.141697		1	0	0	0	379
397	412		1535.72	15	4.66-4.66	0.402867	0.422519	0.486702	0.560684		0.372783	0.390651	0.443527	0.513893	397	412	0.0300839	0.0318682	0.0431754	0.0467909		0.0379796		397	412	0.013516	0.0151763	0.0183908	0.0159864	0.0162333	0.0155616	0.0127805	0.0155692		0.451259	0.478023	0.647631	0.701863		2.46677	2.53936	3.33915	3.6318		1	1	3	3	397
397	413		1698.78	16	6.15-6.17	0.327183	0.354132	0.427853	0.509145		0.27719	0.309097	0.361812	0.470188	397	413	0.0499932	0.0450355	0.0660411	0.0389564		0.0500066		397	413	0.00490134	0.00546589	0.0129337	0.0130325	0.0151519	0.0151542	0.00922205	0.00555214		0.799891	0.720569	1.05666	0.623303		5.43745	4.84201	7.20098	4.76317		3	3	3	3	397
413	419		886.467	6	9.76-9.78	0.197785	0.22504	0.364757	0.699637		0.186429	0.218081	0.360483	0.67819	413	419	0.0113557	0.00695976	0.00427405	0.0214469		0.0110091		413	419	0.00888667	0.00544548	0.00859619	0.022019	0.00632714	0.00594357	0.00788071	0.00620595		0.0681343	0.0417586	0.0256443	0.128681		1.80298	1.49544	0.63479	1.62378		0	0	0	1	413
432	441		1146.63	9	13.73-13.75	0.0445635	0.0813857	0.109336	0.120597		0.043014	0.0882063	0.102556	0.120189	432	441	0.00154952	-0.00682063	0.00678	0.000407302		0.000479048		432	441	0.0120463	0.0141205	0.0152646	0.0101751	0.0106917	0.0108938	0.011487	0.0106546		0.0139457	-0.0613857	0.06102	0.00366571		0.166629	-0.662413	0.614707	0.0478844		0	0	0	0	432
437	447		1308.67	10	16.27-16.31	0.375166	0.471169	0.580245	0.65002		0.359025	0.468641	0.566898	0.650889	437	447	0.0161407	0.00252886	0.0133464	-0.000869		0.00778675		437	447	0.009656	0.0170787	0.0180489	0.00697929	0.00929786	0.0119527	0.012158	0.00848057		0.161407	0.0252886	0.133464	-0.00869		2.08556	0.210119	1.06226	-0.137041		0	0	0	0	437
[truncated: 1 more columns]

## Sheet: UVRAG Summary
				Date:			01.01.19		SD	0.0148314												Unhide												for STDEV	Threshold Value=		0.5
Global Color scale				Experiment date:			25.12.18			0.0214056																									Threshold percent		0.02
0.1	0.35	0.7		Sample:			UVRAG								-0.1	-0.05	-0.03	0.03	0.05	0.1															t-threshold		2.776
				Instrument:			Waters Synapt G2 Si
																										STDEVS				STDEVS
		Max Frac Deut		0.7		a	ComplexII_Apo				b	ComplexII_Rab5					a-b differences									a	ComplexII_Apo			b	ComplexII_Rab5				Differences in Daltons (Differences >+/- 0.5Da Highlighted					t-test	*=assumes triplicate values, a p=0.05 test				sum of booleans
Start	End	Mod	m/z	#D	RT	0.05	0.5	5	50		0.05	0.5	5	50	Start	End	0.05	0.5	5	50		avg		Start	End	0.05	0.5	5	50	0.05	0.5	5	50		0.05	0.5	5	50		0.05	0.5	5	50		0.05	0.5	5	50	Start
53	62		1163.66	9	7.06-7.07	0.340632	0.340507	0.361857	0.39291		0.299027	0.303018	0.301993	0.326552	53	62	0.0416044	0.037489	0.0598638	0.0663571		0.0513286		53	62	0.0188489	0.0262192	0.0227579	0.024873	0.0192087	0.0168979	0.018534	0.018776		0.37444	0.337401	0.538774	0.597214		2.67765	2.08167	3.53276	3.68801		1	1	3	3	53
53	64		1379.74	11	6.91-6.93	0.261068	0.262591	0.275605	0.301078		0.210356	0.218344	0.22177	0.239238	53	64	0.0507116	0.0442478	0.0538352	0.0618396		0.0526585		53	64	0.0179774	0.0169731	0.0138955	0.0130957	0.0124692	0.0143055	0.013996	0.015733		0.557827	0.486726	0.592187	0.680236		4.01467	3.4526	4.7279	5.23248		3	2	3	3	53
67	73		774.381	6	7.87-7.87	0.343207	0.391161	0.47156	0.494817		0.310078	0.367836	0.448665	0.473385	67	73	0.0331293	0.0233245	0.0228952	0.0214324		0.0251954		67	73	0.0280445	0.0295469	0.0161748	0.0247995	0.017891	0.0177495	0.0165814	0.0271267		0.198776	0.139947	0.137371	0.128594		1.72497	1.17207	1.71196	1.01001		1	1	1	1	67
74	80		956.509	6	7.97-8.00	0.508584	0.540323	0.57991	0.628803		0.494143	0.547529	0.572279	0.627758	74	80	0.0144412	-0.00720619	0.00763095	0.001045		0.00397774		74	80	0.0189698	0.015125	0.008695	0.0036269	0.011014	0.00535976	0.0134533	0.011941		0.0866471	-0.0432371	0.0457857	0.00627		1.1403	-0.777829	0.825116	0.145036		0	0	0	0	74
85	99		1789.96	13	13.17-13.19	0.259036	0.350134	0.447235	0.527929		0.239251	0.333855	0.408821	0.492683	85	99	0.0197848	0.0162792	0.0384148	0.0352456		0.0274311		85	99	0.0102479	0.0110824	0.00808868	0.00794055	0.0107335	0.00784319	0.00928626	0.0117999		0.257203	0.21163	0.499393	0.458193		2.30917	2.07678	5.40284	4.29219		0	0	2	2	85
99	106		948.497	6	13.00-13.02	0.645502	0.658614	0.677383	0.642809		0.627605	0.633835	0.632415	0.63846	99	106	0.0178967	0.0247793	0.0449679	0.00434976		0.0229984		99	106	0.0150379	0.0261824	0.0124986	0.00946786	0.00910024	0.0182533	0.0229331	0.0102567		0.10738	0.148676	0.269807	0.0260986		1.76355	1.3447	2.98212	0.539744		0	1	2	0	99
99	108		1164.57	8	11.95-11.96	0.600936	0.62289	0.64309	0.624253		0.58663	0.607046	0.606327	0.584409	99	108	0.0143068	0.0158445	0.036763	0.0398439		0.0266896		99	108	0.0122779	0.014522	0.0116209	0.012615	0.0109945	0.0101459	0.0112941	0.0157196		0.114454	0.126756	0.294104	0.318751		1.50355	1.54915	3.92937	3.42396		0	0	2	2	99
100	108		1017.5	7	9.36-9.37	0.590602	0.622747	0.620427	0.613288		0.559145	0.585517	0.604501	0.592258	100	108	0.0314576	0.03723	0.0159257	0.0210306		0.026411		100	108	0.0141496	0.0144786	0.017931	0.0190108	0.0101057	0.0155596	0.0103535	0.0224308		0.220203	0.26061	0.11148	0.147214		3.13358	3.03399	1.33222	1.23884		2	2	0	1	100
100	112		1393.64	11	10.67-10.68	0.493207	0.612762	0.735683	0.756581		0.504366	0.62034	0.743428	0.748791	100	112	-0.0111591	-0.00757779	-0.00774571	0.00779013		-0.00467312		100	112	0.00880468	0.0085174	0.0195804	0.00822273	0.0187168	0.00356494	0.0262895	0.00621636		-0.12275	-0.0833557	-0.0852029	0.0856914		-0.934435	-1.42149	-0.409273	1.30896		0	0	0	0	100
113	127		1793.99	14	13.85-13.87	0.208743	0.327963	0.341687	0.36754		0.186928	0.315021	0.320372	0.344699	113	127	0.0218155	0.0129422	0.0213155	0.0228411		0.0197286		113	127	0.008215	0.00637153	0.014415	0.008415	0.00545755	0.00609704	0.00600694	0.00731551		0.305417	0.181191	0.298417	0.319776		3.83119	2.54193	2.36413	3.54807		2	0	1	2	113
114	124		1242.72	10	9.83-9.85	0.198654	0.288585	0.287271	0.289386		0.174482	0.248646	0.275972	0.259515	114	124	0.0241711	0.0399386	0.0112991	0.0298704		0.0263198		114	124	0.012506	0.016935	0.0135129	0.0136729	0.0179283	0.0140213	0.0149967	0.0124579		0.241711	0.399386	0.112991	0.298704		1.91524	3.14633	0.969489	2.79703		1	2	0	2	114
114	127		1646.93	13	12.35-12.38	0.24018	0.37785	0.384493	0.411534		0.211142	0.358699	0.365596	0.372568	114	127	0.0290385	0.019151	0.0188969	0.0389656		0.026513		114	127	0.0062622	0.0113189	0.00460407	0.00505275	0.00676923	0.0105007	0.00622967	0.0107992		0.3775	0.248963	0.24566	0.506553		5.45417	2.1484	4.22526	5.66061		2	0	1	3	114
114	128		1760.01	14	14.44-14.47	0.220604	0.342269	0.356693	0.386544		0.204707	0.332656	0.337368	0.365495	114	128	0.0158978	0.00961245	0.0193246	0.0210492		0.016471		114	128	0.00925204	0.00623347	0.00363724	0.00643041	0.00801582	0.00428439	0.00806602	0.00474724		0.222569	0.134574	0.270544	0.294689		2.24938	2.20116	3.78283	4.56133		0	0	1	2	114
129	135		890.48	6	14.20-14.23	0.0154217	0.01979	0.0860276	0.258576		0.0118188	0.0220038	0.0876171	0.252432	129	135	0.00360286	-0.00221381	-0.00158952	0.00614405		0.00148589		129	135	0.0162429	0.015059	0.0114286	0.0178352	0.015196	0.0122257	0.0153943	0.0129088		0.0216171	-0.0132829	-0.00953714	0.0368643		0.280554	-0.197682	-0.143596	0.483352		0	0	0	0	129
136	151		1854.96	15	8.85-8.88	0.192841	0.20896	0.253271	0.279196		0.167286	0.183704	0.236159	0.238936	136	151	0.0255548	0.0252556	0.0171119	0.0402599		0.0270455		136	151	0.00933857	0.0101675	0.00910571	0.0116888	0.0101663	0.01132	0.0150507	0.0116659		0.383321	0.378834	0.256679	0.603899		3.20637	2.87491	1.6849	4.22255		2	2	0	3	136
152	158		805.445	6	14.04-14.05	0.163279	0.167242	0.171452	0.163489		0.159937	0.151449	0.169895	0.160966	152	158	0.00334167	0.0157931	0.0015569	0.00252286		0.00580363		152	158	0.0254636	0.0234474	0.0244586	0.0214581	0.0234276	0.0266693	0.0273519	0.02266		0.02005	0.0947586	0.00934143	0.0151371		0.167275	0.770309	0.0734927	0.14002		0	0	0	0	152
153	161		1011.51	8	14.41-14.43	0.167553	0.214899	0.229272	0.262098		0.147114	0.197296	0.204824	0.235394	153	161	0.0204391	0.0176027	0.0244475	0.0267041		0.0222983		153	161	0.0240284	0.0247352	0.0321154	0.0307323	0.0218084	0.02092	0.0252927	0.0251445		0.163513	0.140821	0.19558	0.213633		1.09097	0.941138	1.03584	1.16483		1	0	1	1	153
153	174		2433.15	20	13.47-13.50	0.236752	0.258539	0.276798	0.295989		0.218692	0.234139	0.257154	0.265501	153	174	0.0180601	0.0243999	0.0196446	0.0304879		0.0231482		153	174	0.0100691	0.00921107	0.00840121	0.00669779	0.00420893	0.00445829	0.0045095	0.0065515		0.361203	0.487999	0.392893	0.609759		2.8663	4.12985	3.56849	5.63618		1	2	1	3	153
162	179		2024.02	16	9.15-9.17	0.498632	0.495699	0.514656	0.513562		0.516424	0.510998	0.530748	0.514105	162	179	-0.0177922	-0.0152992	-0.0160921	-0.000542679		-0.0124316		162	179	0.0170983	0.0135398	0.0110677	0.0139012	0.0304994	0.0208595	0.0351788	0.0245188		-0.284676	-0.244787	-0.257474	-0.00868286		-0.881364	-1.06556	-0.755786	-0.0333488		0	0	0	0	162
180	186		819.366	6	6.76-6.77	0.71595	0.728341	0.735579	0.731868		0.729017	0.746492	0.745215	0.737461	180	186	-0.0130674	-0.0181507	-0.00963595	-0.00559333		-0.0116118		180	186	0.0398057	0.0418974	0.0493812	0.0444145	0.0411138	0.031994	0.0496133	0.0383155		-0.0784043	-0.108904	-0.0578157	-0.03356		-0.395507	-0.596361	-0.238428	-0.165161		0	0	0	0	180
187	194		999.489	7	11.07-11.09	0.0551063	0.100402	0.22977	0.367616		0.00852306	0.0928902	0.208687	0.325395	187	194	0.0465833	0.00751184	0.0210824	0.0422204		0.0293495		187	194	0.0113047	0.0184614	0.0115678	0.0138718	0.0259741	0.0117286	0.013121	0.0094251		0.326083	0.0525829	0.147577	0.295543		2.84827	0.594865	2.08756	4.36042		2	0	1	2	187
195	205		1267.71	10	6.54-6.55	0.0337044	0.0551791	0.0575603	0.159149		0.0255861	0.0374804	0.0493134	0.150269	195	205	0.00811829	0.0176987	0.00824686	0.00887971		0.0107359		195	205	0.013849	0.0116624	0.0260236	0.0129289	0.0113734	0.0109613	0.0137527	0.0141041		0.0811829	0.176987	0.0824686	0.0887971		0.784641	1.91534	0.485287	0.803841		0	0	0	0	195
205	214		1115.64	9	5.37-5.38	0.0367754	0.0801438	0.336081	0.689876		0.0141632	0.0653283	0.329877	0.682086	205	214	0.0226122	0.0148156	0.00620397	0.00779		0.0128554		205	214	0.00800381	0.00861206	0.0070854	0.0070854	0.00785857	0.0070854	0.0125384	0.0123038		0.20351	0.13334	0.0558357	0.07011		3.49166	2.30102	0.746123	0.950314		2	0	0	0	205
205	219		1670.98	14	5.80-5.82	0.0474306	0.0749441	0.295095	0.643201		0.0382717	0.0801602	0.285066	0.620379	205	219	0.00915888	-0.00521612	0.0100291	0.0228217		0.00919839		205	219	0.0145765	0.0149201	0.0206059	0.0165418	0.0143901	0.0132782	0.0115406	0.0240731		0.128224	-0.0730257	0.140407	0.319504		0.774481	-0.452341	0.735507	1.35331		0	0	0	1	205
206	226		2481.48	20	13.15-13.26	0.0921918	0.120116	0.295129	0.540213		0.0731012	0.118897	0.283349	0.51766	206	226	0.0190906	0.00121914	0.0117799	0.0225526		0.0136606		206	226	0.0151524	0.0156395	0.0160856	0.0225003	0.00690564	0.008716	0.0109576	0.0135149		0.381811	0.0243829	0.235597	0.451053		1.98572	0.117939	1.0483	1.48825		0	0	0	1	206
213	222		1172.65	9	5.67-5.68	0.0444295	0.065397	0.131099	0.296684		0.0392343	0.040023	0.111397	0.2573	213	222	0.00519524	0.025374	0.0197017	0.039384		0.0224137		213	222	0.00950587	0.00788429	0.00888444	0.0123622	0.0105367	0.00950825	0.00798889	0.00916921		0.0467571	0.228366	0.177316	0.354456		0.634096	3.55808	2.85607	4.43199		0	2	1	2	213
220	226		900.551	6	8.50-8.52	0.22732	0.304464	0.480142	0.637539		0.187791	0.321205	0.456082	0.614845	220	226	0.039529	-0.016741	0.02406	0.0226936		0.0173854		220	226	0.0206302	0.0112917	0.0136881	0.0174521	0.0121474	0.0172707	0.0133564	0.0312364		0.237174	-0.100446	0.14436	0.136161		2.85981	-1.40523	2.17901	1.09852		2	0	1	1	220
223	239		1965.08	16	5.22-5.26	0.247818	0.334423	0.489827	0.559544		0.247953	0.31997	0.446111	0.544978	223	239	-0.000135089	0.0144534	0.0437161	0.0145663		0.0181502		223	239	0.00638911	0.01287	0.0180064	0.00504161	0.0121071	0.0152003	0.00140732	0.00134384		-0.00216143	0.231254	0.699457	0.23306		-0.017092	1.25692	4.19229	4.83543		0	0	3	1	223
248	261		1698.92	13	5.43-5.48	0.0243463	0.0456653	0.209581	0.394772		0.0221732	0.0501254	0.172516	0.346649	248	261	0.00217308	-0.00446011	0.0370654	0.0481224		0.0207252		248	261	0.0102105	0.0133212	0.0185081	0.0248978	0.0172664	0.00903956	0.0132077	0.0189126		0.02825	-0.0579814	0.48185	0.625591		0.187636	-0.479861	2.82349	2.66582		0	0	2	2	248
252	261		1214.7	9	3.57-3.59	0.0454897	0.0677887	0.224877	0.383666		0.0329356	0.041779	0.18793	0.349144	252	261	0.0125541	0.0260097	0.0369471	0.0345221		0.0275083		252	261	0.0149329	0.0133308	0.0146451	0.0167776	0.0160503	0.0139695	0.0111503	0.0101386		0.112987	0.234087	0.332524	0.310699		0.991868	2.33305	3.47668	3.05024		0	1	2	2	252
252	264		1497.89	12	5.77-5.79	0.0241217	0.0421851	0.172184	0.359666		0.0172952	0.0340995	0.142416	0.314975	252	264	0.00682643	0.0080856	0.0297677	0.0446913		0.0223428		252	264	0.0126251	0.0125319	0.0140718	0.0165848	0.00684548	0.00915417	0.00964571	0.0116586		0.0819171	0.0970271	0.357213	0.536296		0.82329	0.902405	3.02217	3.81834		0	0	2	3	252
262	272		1233.77	10	9.42-9.44	0.0172276	0.0400264	0.15694	0.462336		0.0149889	0.0283243	0.114014	0.370865	262	272	0.00223871	0.0117021	0.0429259	0.0914709		0.0370844		262	272	0.0225959	0.0190354	0.0211606	0.0214166	0.0174249	0.0158157	0.0238351	0.0233117		0.0223871	0.117021	0.429259	0.914709		0.135892	0.81899	2.33269	5.0048		0	0	1	3	262
265	272		950.578	7	7.11-7.12	0.0170147	0.0295706	0.179904	0.501426		0.0238171	0.0358218	0.124238	0.451244	265	272	-0.00680245	-0.00625122	0.0556659	0.0501822		0.0231986		265	272	0.0200592	0.0172706	0.00526102	0.0253337	0.00540796	0.0123161	0.0108957	0.0300192		-0.0476171	-0.0437586	0.389661	0.351276		-0.567122	-0.510433	7.96869	2.21276		0	0	2	1	265
265	279		1683.92	14	7.60-7.62	0.151349	0.275284	0.41856	0.573443		0.102903	0.231022	0.361638	0.515357	265	279	0.0484462	0.0442628	0.0569213	0.0580854		0.0519289		265	279	0.00760102	0.00977765	0.0125429	0.0185637	0.00645214	0.00760724	0.0110234	0.00946857		0.678247	0.619679	0.796899	0.813196		8.41618	6.18847	5.90418	4.82782		3	3	3	3	265
266	279		1570.83	13	7.26-7.27	0.154013	0.307554	0.453014	0.602749		0.118736	0.258264	0.396512	0.551641	266	279	0.035277	0.0492897	0.0565023	0.0511078		0.0480442		266	279	0.0127366	0.0061	0.0106545	0.0135866	0.00701121	0.00812121	0.0069978	0.00619901		0.458601	0.640766	0.73453	0.664401		4.20265	8.40528	7.67744	5.92752		2	3	3	3	266
273	279		752.357	6	5.87-5.88	0.295692	0.53362	0.608019	0.60008		0.219657	0.474209	0.591761	0.570396	273	279	0.076035	0.0594112	0.0162579	0.0296838		0.045347		273	279	0.00996238	0.0101912	0.00724833	0.00504833	0.00665452	0.00444143	0.0167686	0.00597857		0.45621	0.356467	0.0975471	0.178103		10.9926	9.25642	1.54145	6.57055		2	2	0	2	273
280	286		797.452	6	7.01-7.02	0.180941	0.450184	0.561257	0.568443		0.15638	0.416365	0.560742	0.560764	280	286	0.0245605	0.0338193	0.000515	0.00767881		0.0166434		280	286	0.0187014	0.01158	0.0152338	0.0229488	0.0250162	0.01155	0.0221157	0.0178605		0.147363	0.202916	0.00309	0.0460729		1.36198	3.58149	0.033216	0.457363		1	2	0	0	280
283	293		1336.79	10	8.40-8.42	0.240495	0.549803	0.750569	0.733588		0.196494	0.467236	0.673455	0.663244	283	293	0.0440006	0.0825663	0.0771134	0.0703447		0.0685062		283	293	0.008288	0.0140327	0.00724514	0.0210704	0.0124616	0.00813657	0.0288496	0.0195527		0.440006	0.825663	0.771134	0.703447		5.09228	8.81629	4.49025	4.23868		2	3	3	3	283
287	293		845.473	6	6.43-6.47	0.25915	0.551569	0.784269	0.794656		0.238382	0.507704	0.724624	0.754345	287	293	0.0207676	0.0438648	0.059645	0.040311		0.0411471		287	293	0.0166505	0.00549833	0.0127195	0.017026	0.00699452	0.0095119	0.00801405	0.005375		0.124606	0.263189	0.35787	0.241866		1.99173	6.91526	6.87179	3.91059		1	2	2	2	287
308	314		787.467	6	6.16-6.17	0.0402564	0.132554	0.419055	0.645776		0.019669	0.127282	0.374199	0.610854	308	314	0.0205874	0.00527214	0.0448557	0.0349214		0.0264092		308	314	0.0105969	0.0112919	0.0114581	0.0129364	0.0127452	0.016016	0.0295002	0.0148226		0.123524	0.0316329	0.269134	0.209529		2.15132	0.465985	2.45494	3.07442		1	0	1	2	308
314	321		1002.59	7	8.65-8.67	0.0154937	0.016462	0.088008	0.259174		0.0104567	0.0303702	0.0959553	0.226649	314	321	0.00503694	-0.0139082	-0.00794735	0.0325257		0.00392679		314	321	0.0123653	0.01457	0.0126084	0.0126808	0.0159541	0.0126761	0.0176816	0.0124978		0.0352586	-0.0973571	-0.0556314	0.22768		0.432214	-1.24737	-0.633856	3.16417		0	0	0	2	314
315	325		1331.75	10	12.16-12.20	0.0136427	0.0337227	0.15725	0.336534		0.0160567	0.0357541	0.148703	0.325872	315	325	-0.002414	-0.00203143	0.00854671	0.0106616		0.00369071		315	325	0.00750843	0.0107969	0.0155614	0.00831329	0.00705386	0.00899814	0.00673586	0.011096		-0.02414	-0.0203143	0.0854671	0.106616		-0.405856	-0.250343	0.873008	1.33189		0	0	0	0	315
319	325		858.504	6	11.46-11.48	0.0150162	0.03627	0.131281	0.281274		0.0276795	0.0399014	0.122546	0.257893	319	325	-0.0126633	-0.00363143	0.008735	0.0233812		0.00395536		319	325	0.0305626	0.0255007	0.0244136	0.020889	0.028491	0.0238512	0.0213938	0.0237845		-0.07598	-0.0217886	0.05241	0.140287		-0.524941	-0.180139	0.466081	1.27933		0	0	0	1	319
327	333		896.476	5	15.12-15.15	0.141999	0.378028	0.417935	0.414011		0.129499	0.364163	0.405804	0.395582	327	333	0.0125	0.0138654	0.0121311	0.0184297		0.0142316		327	333	0.0188994	0.02097	0.02345	0.0229943	0.0213723	0.0225406	0.0254634	0.022406		0.0625	0.0693271	0.0606557	0.0921486		0.758872	0.780066	0.60699	0.994258		0	0	0	0	327
344	351		901.462	6	5.92-5.94	0.457624	0.472922	0.50037	0.495589		0.3978	0.424702	0.434313	0.422621	344	351	0.0598236	0.0482205	0.0660571	0.0729679		0.0617673		344	351	0.0160245	0.015305	0.0142038	0.015501	0.0222521	0.0119155	0.025094	0.0114812		0.358941	0.289323	0.396343	0.437807		3.77868	4.30596	3.96789	6.55185		2	2	2	2	344
344	352		1048.53	7	10.19-10.23	0.483307	0.496281	0.507285	0.495729		0.430964	0.438433	0.45292	0.434635	344	352	0.0523429	0.0578484	0.0543655	0.0610943		0.0564128		344	352	0.0225102	0.0133561	0.0132765	0.0175492	0.0109757	0.0145904	0.0109914	0.02035		0.3664	0.404939	0.380559	0.42766		3.62012	5.06542	5.46322	3.93789		2	2	2	2	344
344	361		1933.95	16	9.32-9.34	0.48759	0.531775	0.59705	0.591947		0.466942	0.51171	0.568189	0.577128	344	361	0.0206481	0.0200646	0.0288613	0.0148192		0.0210983		344	361	0.0141395	0.0149868	0.00666607	0.0117426	0.0116842	0.0128252	0.0105225	0.00832196		0.33037	0.321034	0.46178	0.237107		1.94977	1.76184	4.01316	1.7834		1	1	2	0	344
352	361		1051.51	9	6.28-6.29	0.464187	0.559118	0.654835	0.679021		0.434132	0.542152	0.635071	0.669243	352	361	0.0300544	0.0169665	0.019764	0.00977857		0.0191409		352	361	0.0176486	0.0142594	0.00741714	0.0095873	0.013343	0.00606524	0.0148684	0.0117027		0.27049	0.152699	0.177876	0.0880071		2.35282	1.89645	2.06022	1.11955		1	0	0	0	352
362	370		944.52	8	15.78-16.24	0.0641916	0.0837664	0.0623979	0.0790107		0.0765148	0.0697959	0.0672411	0.0827118	362	370	-0.0123232	0.0139705	-0.00484321	-0.00370107		-0.00172424		362	370	0.0254939	0.0253654	0.0228486	0.0223902	0.030678	0.0253866	0.0264679	0.0277077		-0.0985857	0.111764	-0.0387457	-0.0296086		-0.535104	0.674273	-0.239912	-0.17995		0	0	0	0	362
362	372		1130.62	10	9.97-9.99	0.0452607	0.0416994	0.0429281	0.0493406		0.0230371	0.0386094	0.0316143	0.0293193	362	372	0.0222236	0.00309	0.0113139	0.0200213		0.0141622		362	372	0.00407286	0.00445557	0.00913729	0.00694986	0.004289	0.00446029	0.00727371	0.00393829		0.222236	0.0309	0.113139	0.200213		6.50791	0.848928	1.67791	4.34116		2	0	0	2	362
363	370		845.452	7	10.19-10.20	0.0406741	0.0356039	0.0426782	0.0603239		0.0211116	0.0338959	0.0404057	0.0620045	363	370	0.0195624	0.00170796	0.00227245	-0.00168061		0.00546556		363	370	0.00364612	0.00645857	0.00291143	0.00468286	0.00298163	0.00629531	0.00148837	0.00737592		0.136937	0.0119557	0.0159071	-0.0117643		7.19384	0.328001	1.20374	-0.333174		1	0	0	0	363
377	384		1035.6	6	12.20-12.21	0.25327	0.385768	0.403249	0.494615		0.230232	0.35825	0.382848	0.49926	377	384	0.0230376	0.0275186	0.0204014	-0.00464548		0.016578		377	384	0.012074	0.0101645	0.00671119	0.025134	0.00238833	0.0110483	0.0107821	0.00919881		0.138226	0.165111	0.122409	-0.0278729		3.24198	3.17487	2.78235	-0.30063		2	2	2	0	377
404	422		2296.2	16	10.98-11.00	0.427205	0.460316	0.467674	0.460554		0.39034	0.445939	0.457752	0.447307	404	422	0.0368649	0.0143771	0.00992179	0.0132467		0.0186026		404	422	0.020673	0.0146651	0.0134979	0.0229793	0.0116806	0.0148651	0.00642929	0.00913911		0.589839	0.230033	0.158749	0.211947		2.6891	1.19253	1.14944	0.92778		2	0	0	0	404
426	436		1288.76	10	12.71-12.74	0.0363773	0.0304004	0.0427663	0.0392614		0.0237154	0.0311597	0.0291609	0.0343007	426	436	0.0126619	-0.000759286	0.0136054	0.00496071		0.00761718		426	436	0.00800914	0.00756871	0.00817729	0.00925914	0.0112013	0.017698	0.00811357	0.00818129		0.126619	-0.00759286	0.136054	0.0496071		1.59265	-0.0683233	2.04569	0.6954		0	0	0	0	426
427	436		1189.69	9	11.96-11.97	0.0436789	0.0401821	0.0362535	0.0457424		0.037311	0.0299438	0.0360706	0.0312646	427	436	0.00636794	0.0102383	0.000182857	0.0144778		0.00781671		427	436	0.00402841	0.0110946	0.00493905	0.00415683	0.00872254	0.00487651	0.0097373	0.00560063		0.0573114	0.0921443	0.00164571	0.1303		1.14798	1.46325	0.029008	3.59532		0	0	0	1	427
428	435		913.547	7	5.95-5.96	0.0457373	0.0515618	0.04045	0.0487594		0.052788	0.0323478	0.0592135	0.0438	428	435	-0.00705061	0.0192141	-0.0187635	0.00495939		-0.000410153		428	435	0.0151553	0.0114245	0.0215096	0.0107578	0.0178367	0.013431	0.0220604	0.0228053		-0.0493543	0.134499	-0.131344	0.0347157		-0.521751	1.88739	-1.05479	0.340663		0	0	0	0	428
428	436		1026.63	8	9.95-9.96	0.0323664	0.0274873	0.0302329	0.0386459		0.0121639	0.0162561	0.0261275	0.0126163	428	436	0.0202025	0.0112313	0.00410536	0.0260296		0.0153922		428	436	0.00804232	0.00650036	0.00838464	0.00745768	0.00995036	0.00932107	0.00524857	0.00779054		0.16162	0.08985	0.0328429	0.208237		2.735	1.71184	0.718839	4.18043		1	0	0	2	428
429	436		913.547	7	8.56-8.57	0.0426653	0.0398324	0.0421218	0.045721		0.0298227	0.0380051	0.0394886	0.0407755	429	436	0.0128427	0.00182735	0.00263327	0.00494551		0.00556219		429	436	0.00624184	0.00606816	0.00584959	0.00400041	0.00536224	0.00651347	0.00597122	0.00525755		0.0898986	0.0127914	0.0184329	0.0346186		2.70318	0.355539	0.545632	1.29659		0	0	0	0	429
436	447		1369.72	10	9.19-9.21	0.325984	0.3282	0.37438	0.438739		0.294784	0.316509	0.341062	0.394394	436	447	0.0312006	0.0116919	0.0333174	0.0443457		0.0301389		436	447	0.012557	0.012445	0.00860329	0.0127247	0.011434	0.0154414	0.0150204	0.0118324		0.312006	0.116919	0.333174	0.443457		3.18211	1.02111	3.3338	4.42041		2	0	2	2	436
437	447		1256.64	9	8.31-8.31	0.338719	0.344933	0.37784	0.424243		0.314247	0.312571	0.337497	0.382102	437	447	0.0244721	0.0323621	0.0403435	0.0421413		0.0348297		437	447	0.00919238	0.0110198	0.0086627	0.0172521	0.00567444	0.00881508	0.00756825	0.00730143		0.220249	0.291259	0.363091	0.379271		3.92371	3.97205	6.07463	3.89627		2	2	2	2	437
448	454		841.489	5	9.39-9.40	0.0680917	0.0748906	0.178071	0.457527		0.0531063	0.063522	0.166729	0.445273	448	454	0.0149854	0.0113686	0.0113417	0.0122543		0.0124875		448	454	0.0233609	0.0263303	0.0232031	0.0287217	0.0269091	0.0237646	0.0229	0.023656		0.0749271	0.0568429	0.0567086	0.0612714		0.728378	0.555162	0.60258	0.570421		0	0	0	0	448
448	456		1083.63	7	6.17-6.19	0.061978	0.129413	0.215335	0.426099		0.0422184	0.112763	0.22058	0.414259	448	456	0.0197596	0.0166498	-0.00524429	0.0118404		0.0107514		448	456	0.0272249	0.00631776	0.0207722	0.00923653	0.00939469	0.0116637	0.0177798	0.00862184		0.138317	0.116549	-0.03671	0.0828829		1.18834	2.17404	-0.332208	1.62309		0	0	0	0	448
448	463		1928.98	14	13.87-13.88	0.182651	0.237577	0.34827	0.47894		0.180977	0.24686	0.349828	0.469747	448	463	0.00167429	-0.00928276	-0.00155837	0.00919316		6.58163e-06		448	463	0.0396653	0.0419443	0.0420841	0.0473409	0.0359529	0.0339181	0.0370583	0.0423374		0.02344	-0.129959	-0.0218171	0.128704		0.0541697	-0.298064	-0.0481352	0.250714		0	0	0	0	448
452	463		1430.69	10	13.87-13.88	0.226139	0.293593	0.410775	0.53169		0.212231	0.292655	0.375577	0.495227	452	463	0.0139083	0.000937286	0.0351989	0.0364639		0.0216271		452	463	0.00937171	0.0118707	0.013284	0.019251	0.0163629	0.0141047	0.00777114	0.017224		0.139083	0.00937286	0.351989	0.364639		1.27753	0.0880612	3.96139	2.44497		0	0	2	1	452
455	463		1106.51	8	10.00-10.03	0.234381	0.264325	0.302527	0.362704		0.212887	0.237103	0.290128	0.346799	455	463	0.0214936	0.0272227	0.0123989	0.0159054		0.0192551		455	463	0.0108968	0.0137827	0.0102134	0.0167439	0.0187539	0.0114654	0.0239513	0.00992411		0.171949	0.217781	0.0991914	0.127243		1.71638	2.63001	0.824779	1.41538		1	1	0	0	455
457	463		864.374	6	10.39-10.41	0.262191	0.290749	0.311505	0.334085		0.246889	0.259401	0.302251	0.286087	457	463	0.0153026	0.0313479	0.00925429	0.0479976		0.0259756		457	463	0.0141471	0.0165743	0.0202176	0.0179974	0.017711	0.0159671	0.0153479	0.0214552		0.0918157	0.188087	0.0555257	0.287986		1.16929	2.35924	0.631475	2.96864		0	1	0	2	457
490	510		2169.12	18	5.90-5.91	0.390077	0.388326	0.3925	0.392618		0.350013	0.356179	0.365044	0.342406	490	510	0.0400641	0.032147	0.0274557	0.0502117		0.0374696		490	510	0.0246454	0.00995897	0.0128833	0.00698127	0.00729897	0.0060854	0.0104499	0.00588262		0.721154	0.578646	0.494203	0.90381		2.69975	4.7708	2.86671	9.52642		2	3	2	3	490
497	510		1551.8	11	5.90-5.91	0.453582	0.45211	0.45377	0.445462		0.439387	0.430377	0.426025	0.415189	497	510	0.0141949	0.0217329	0.0277453	0.0302727		0.0234865		497	510	0.0131997	0.0132627	0.0119421	0.0165291	0.012406	0.0246256	0.0105843	0.0116977		0.156144	0.239061	0.305199	0.333		1.35726	1.34582	3.01153	2.58938		0	1	2	1	497
527	547		2258.21	18	11.98-11.99	0.826506	0.824795	0.837893	0.828145		0.813622	0.801625	0.80519	0.7931	527	547	0.0128847	0.0231698	0.0327029	0.0350452		0.0259506		527	547	0.0163373	0.00992262	0.00713659	0.0132374	0.00616516	0.00712111	0.00623008	0.00612087		0.231924	0.417056	0.588653	0.630813		1.27804	3.28582	5.9792	4.16209		0	2	3	3	527
528	547		2145.12	17	11.66-11.68	0.832919	0.827945	0.829842	0.833599		0.808964	0.808437	0.804351	0.7956	528	547	0.023955	0.0195086	0.0254906	0.0379987		0.0267382		528	547	0.0149307	0.0131195	0.00897008	0.0107371	0.0087916	0.0240941	0.00706933	0.00826092		0.407236	0.331646	0.43334	0.645979		2.39464	1.23166	3.86579	4.85822		1	0	2	3	528
556	567		1424.7	11	3.73-3.76	0.550331	0.530927	0.54826	0.55022		0.506714	0.498626	0.513109	0.49787	556	567	0.0436178	0.0323017	0.0351517	0.0523499		0.0408553		556	567	0.0234156	0.0343171	0.0318625	0.0230626	0.031781	0.0272226	0.0225625	0.0263379		0.479796	0.355319	0.386669	0.575849		1.9138	1.27726	1.55946	2.59004		1	1	1	2	556
556	568		1537.79	12	4.82-4.84	0.474878	0.443997	0.488731	0.471141		0.466298	0.455615	0.494864	0.459083	556	568	0.00858	-0.0116183	-0.00613214	0.0120577		0.000721815		556	568	0.0264037	0.0254943	0.0291165	0.026407	0.0336602	0.0710042	0.0596754	0.0393404		0.10296	-0.13942	-0.0735857	0.144693		0.347378	-0.266741	-0.159958	0.440777		0	0	0	0	556
602	609		746.332	6	4.06-4.08	0.872442	0.863432	0.874701	0.8619		0.862831	0.852274	0.849369	0.849872	602	609	0.00961071	0.0111583	0.0253319	0.0120279		0.0145322		602	609	0.0155419	0.0139852	0.0135695	0.0134824	0.012721	0.0126674	0.0124321	0.0119317		0.0576643	0.06695	0.151991	0.0721671		0.828825	1.02425	2.38411	1.15713		0	0	1	0	602
610	617		876.446	6	12.25-12.26	0.698236	0.704558	0.713051	0.700196		0.673012	0.682684	0.687693	0.66947	610	617	0.0252238	0.0218736	0.0253581	0.030726		0.0257954		610	617	0.0377274	0.0317795	0.0364048	0.0285812	0.0225779	0.020246	0.0178362	0.0182124		0.151343	0.131241	0.152149	0.184356		0.993671	1.00545	1.08343	1.57031		1	1	1	1	610
611	617		789.414	5	12.16-12.18	0.716992	0.723067	0.72022	0.706705		0.696473	0.696257	0.687355	0.669744	611	617	0.0205191	0.0268103	0.0328643	0.0369617		0.0292889		611	617	0.0173289	0.00932343	0.0145903	0.0107786	0.00566857	0.00765857	0.0101817	0.00635886		0.102596	0.134051	0.164321	0.184809		1.94928	3.84867	3.1994	5.11563		1	2	2	2	611
628	634		805.357	6	4.65-4.66	0.760404	0.834986	0.84909	0.826803		0.765073	0.806691	0.841099	0.814729	628	634	-0.00466929	0.028295	0.00799095	0.0120748		0.0109229		628	634	0.0201848	0.0131919	0.0138445	0.0112398	0.0286719	0.00926786	0.0128993	0.0193648		-0.0280157	0.16977	0.0479457	0.0724486		-0.230646	3.03984	0.731442	0.934069		0	2	0	0	628
639	651		1295.58	12	10.11-10.14	0.302357	0.29928	0.308963	0.29639		0.274515	0.272751	0.277698	0.246977	639	651	0.0278419	0.026529	0.0312649	0.0494125		0.0337621		639	651	0.0143593	0.0065969	0.00663893	0.0130435	0.00583119	0.010771	0.00812083	0.00736607		0.334103	0.318349	0.375179	0.59295		3.11158	3.63796	5.16268	5.71341		2	2	2	3	639
644	651		790.358	7	6.37-6.38	0.66888	0.663627	0.662528	0.657421		0.615942	0.619211	0.62474	0.611502	644	651	0.0529378	0.0444163	0.037788	0.0459192		0.0452653		644	651	0.0108765	0.0107496	0.00580449	0.0032551	0.012058	0.00977265	0.00559673	0.00562959		0.370564	0.310914	0.264516	0.321434		5.64646	5.29544	8.11719	12.2306		2	2	2	2	644
674	685		1526.76	11	9.71-9.72	0.771998	0.770357	0.780945	0.779099		0.751522	0.77604	0.774525	0.766403	674	685	0.0204762	-0.0056826	0.00641961	0.0126956		0.00847721		674	685	0.0196264	0.0139078	0.012143	0.0081639	0.0160025	0.00476714	0.0147249	0.0218355		0.225239	-0.0625086	0.0706157	0.139651		1.40052	-0.669464	0.582578	0.943276		1	0	0	0	674
[truncated: 1 more columns]

## Sheet: Dynamx Data
Protein	Start	End	Sequence	Modification	Fragment	MaxUptake	MHP	State	Exposure	Center	Center SD	Uptake	Uptake SD	RT	RT SD
VPS34	8	15	HYIYSCDL			7	1013.44	CII_Apo	0	1013.93	0.061071	0	0	11.4684	0.01464
VPS34	8	15	HYIYSCDL			7	1013.44	CII_Apo	0.05	1014.07	0.061358	0.143569	0.08657	11.4439	0.01268
VPS34	8	15	HYIYSCDL			7	1013.44	CII_Apo	0.5	1014.21	0.09965	0.284596	0.116875	11.4465	0.012026
VPS34	8	15	HYIYSCDL			7	1013.44	CII_Apo	5	1014.66	0.076333	0.729793	0.097757	11.4373	0.014219
VPS34	8	15	HYIYSCDL			7	1013.44	CII_Apo	50	1014.94	0.070527	1.01413	0.093294	11.418	0.015816
VPS34	8	15	HYIYSCDL			7	1013.44	CII_Rab5	0	1013.93	0.061071	0	0	11.4684	0.01464
VPS34	8	15	HYIYSCDL			7	1013.44	CII_Rab5	0.05	1014.09	0.059209	0.162566	0.085061	11.3451	0.014542
VPS34	8	15	HYIYSCDL			7	1013.44	CII_Rab5	0.5	1014.25	0.070915	0.321605	0.093587	11.3449	0.006989
VPS34	8	15	HYIYSCDL			7	1013.44	CII_Rab5	5	1014.63	0.119781	0.701935	0.134451	11.3333	0.0087
VPS34	8	15	HYIYSCDL			7	1013.44	CII_Rab5	50	1015	0.099284	1.07534	0.116563	11.3162	0.023715
VPS34	15	21	LDINVQL			6	814.467	CII_Apo	0	814.86	0.035029	0	0	13.2121	0.052885
VPS34	15	21	LDINVQL			6	814.467	CII_Apo	0.05	815.733	0.154863	0.872608	0.158775	13.168	0.048007
VPS34	15	21	LDINVQL			6	814.467	CII_Apo	0.5	816.12	0.221027	1.25944	0.223785	13.1683	0.03061
VPS34	15	21	LDINVQL			6	814.467	CII_Apo	5	816.314	0.258327	1.45379	0.260691	13.1682	0.033932
VPS34	15	21	LDINVQL			6	814.467	CII_Apo	50	816.356	0.240256	1.49549	0.242796	13.1593	0.035221
VPS34	15	21	LDINVQL			6	814.467	CII_Rab5	0	814.86	0.035029	0	0	13.2121	0.052885
VPS34	15	21	LDINVQL			6	814.467	CII_Rab5	0.05	815.73	0.144779	0.87005	0.148956	13.1859	0.008708
VPS34	15	21	LDINVQL			6	814.467	CII_Rab5	0.5	816.142	0.189555	1.28218	0.192765	13.1634	0.02463
VPS34	15	21	LDINVQL			6	814.467	CII_Rab5	5	816.333	0.251514	1.47253	0.253941	13.1683	0.023741
VPS34	15	21	LDINVQL			6	814.467	CII_Rab5	50	816.374	0.241192	1.51345	0.243723	13.1787	0.01308
VPS34	27	44	EGKREQKSYKAVLEDPML			16	2121.1	CII_Apo	0	2122.35	0.06302	0	0	9.93722	0.028055
VPS34	27	44	EGKREQKSYKAVLEDPML			16	2121.1	CII_Apo	0.05	2125.58	0.146112	3.22693	0.159124	9.89809	0.023352
VPS34	27	44	EGKREQKSYKAVLEDPML			16	2121.1	CII_Apo	0.5	2127.31	0.134047	4.95747	0.148122	9.89487	0.01658
VPS34	27	44	EGKREQKSYKAVLEDPML			16	2121.1	CII_Apo	5	2128.99	0.008949	6.63399	0.063653	9.88756	0.013182
VPS34	27	44	EGKREQKSYKAVLEDPML			16	2121.1	CII_Apo	50	2128.94	0.080757	6.58264	0.102437	9.8815	0.014455
VPS34	27	44	EGKREQKSYKAVLEDPML			16	2121.1	CII_Rab5	0	2122.35	0.06302	0	0	9.93722	0.028055
VPS34	27	44	EGKREQKSYKAVLEDPML			16	2121.1	CII_Rab5	0.05	2125.13	0.056925	2.77605	0.084923	9.70727	0.019289
VPS34	27	44	EGKREQKSYKAVLEDPML			16	2121.1	CII_Rab5	0.5	2126.57	0.075552	4.21233	0.098385	9.70442	0.004569
VPS34	27	44	EGKREQKSYKAVLEDPML			16	2121.1	CII_Rab5	5	2128.39	0.14104	6.03646	0.154479	9.69369	0.005106
VPS34	27	44	EGKREQKSYKAVLEDPML			16	2121.1	CII_Rab5	50	2128.68	0.065668	6.32828	0.091015	9.68707	0.005462
VPS34	42	49	PMLKFSGL			6	892.496	CII_Apo	0	892.951	0.043513	0	0	13.079	0.031169
VPS34	42	49	PMLKFSGL			6	892.496	CII_Apo	0.05	893.835	0.050885	0.884546	0.066953	13.0417	0.024912
VPS34	42	49	PMLKFSGL			6	892.496	CII_Apo	0.5	895.433	0.100652	2.48205	0.109655	13.0511	0.011079
VPS34	42	49	PMLKFSGL			6	892.496	CII_Apo	5	896.352	0.049901	3.40128	0.066208	13.0383	0.021394
VPS34	42	49	PMLKFSGL			6	892.496	CII_Apo	50	896.399	0.071965	3.44838	0.084097	13.0414	0.027782
VPS34	42	49	PMLKFSGL			6	892.496	CII_Rab5	0	892.951	0.043513	0	0	13.079	0.031169
VPS34	42	49	PMLKFSGL			6	892.496	CII_Rab5	0.05	893.579	0.053463	0.628566	0.068932	13.0337	0.026524
VPS34	42	49	PMLKFSGL			6	892.496	CII_Rab5	0.5	894.941	0.081359	1.98995	0.092264	13.0329	0.008372
VPS34	42	49	PMLKFSGL			6	892.496	CII_Rab5	5	896.168	0.082972	3.21678	0.09369	13.0348	0.005841
VPS34	42	49	PMLKFSGL			6	892.496	CII_Rab5	50	896.249	0.049061	3.29783	0.065577	13.0304	0.017462
VPS34	58	64	YVTCQVF			6	859.402	CII_Apo	0	859.887	0.062011	0	0	12.8174	0.0294
VPS34	58	64	YVTCQVF			6	859.402	CII_Apo	0.05	859.914	0.036645	0.026243	0.072029	12.7814	0.018629
VPS34	58	64	YVTCQVF			6	859.402	CII_Apo	0.5	859.946	0.043906	0.058766	0.075981	12.7835	0.012555
VPS34	58	64	YVTCQVF			6	859.402	CII_Apo	5	860.001	0.062905	0.113548	0.088331	12.7833	0.013588
VPS34	58	64	YVTCQVF			6	859.402	CII_Apo	50	860.28	0.142208	0.392371	0.155141	12.7848	0.014287
VPS34	58	64	YVTCQVF			6	859.402	CII_Rab5	0	859.887	0.062011	0	0	12.8174	0.0294
VPS34	58	64	YVTCQVF			6	859.402	CII_Rab5	0.05	859.939	0.032594	0.051709	0.070055	12.7236	0.015113
VPS34	58	64	YVTCQVF			6	859.402	CII_Rab5	0.5	859.933	0.031398	0.045147	0.069507	12.725	0.009593
VPS34	58	64	YVTCQVF			6	859.402	CII_Rab5	5	859.992	0.032131	0.104372	0.069841	12.7171	0.009587
VPS34	58	64	YVTCQVF			6	859.402	CII_Rab5	50	860.324	0.063259	0.436539	0.088584	12.7098	0.007067
VPS34	73	85	PVRTSYKAFSTRW			11	1598.84	CII_Apo	0	1599.69	0.032145	0	0	9.99793	0.021022
VPS34	73	85	PVRTSYKAFSTRW			11	1598.84	CII_Apo	0.05	1602.43	0.073208	2.73187	0.079954	9.96885	0.010504
VPS34	73	85	PVRTSYKAFSTRW			11	1598.84	CII_Apo	0.5	1602.37	0.253543	2.67698	0.255572	9.99767	0.011017
VPS34	73	85	PVRTSYKAFSTRW			11	1598.84	CII_Apo	5	1602.76	0.085129	3.06628	0.090996	9.99938	0.017349
VPS34	73	85	PVRTSYKAFSTRW			11	1598.84	CII_Apo	50	1603.28	0.370347	3.58785	0.37174	9.96522	0.014282
VPS34	73	85	PVRTSYKAFSTRW			11	1598.84	CII_Rab5	0	1599.69	0.032145	0	0	9.99793	0.021022
VPS34	73	85	PVRTSYKAFSTRW			11	1598.84	CII_Rab5	0.05	1602.3	0.319088	2.61046	0.320703	9.77445	0.007706
VPS34	73	85	PVRTSYKAFSTRW			11	1598.84	CII_Rab5	0.5	1602.54	0.132849	2.84387	0.136683	9.77104	0.012581
VPS34	73	85	PVRTSYKAFSTRW			11	1598.84	CII_Rab5	5	1602.67	0.143535	2.9779	0.147091	9.75405	0.002176
VPS34	73	85	PVRTSYKAFSTRW			11	1598.84	CII_Rab5	50	1603.19	0	3.49187	0.032145	9.75825	0
VPS34	82	90	STRWNWNEW			8	1278.57	CII_Apo	0	1279.36	0.165173	0	0	14.9405	0.021555
VPS34	82	90	STRWNWNEW			8	1278.57	CII_Apo	0.05	1281.24	0.062213	1.88173	0.176501	14.9045	0.019737
VPS34	82	90	STRWNWNEW			8	1278.57	CII_Apo	0.5	1281.5	0.074537	2.14802	0.181212	14.9113	0.00987
VPS34	82	90	STRWNWNEW			8	1278.57	CII_Apo	5	1281.83	0.026082	2.47092	0.16722	14.9077	0.019831
VPS34	82	90	STRWNWNEW			8	1278.57	CII_Apo	50	1282	0.096559	2.64734	0.191326	14.8924	0.028543
VPS34	82	90	STRWNWNEW			8	1278.57	CII_Rab5	0	1279.36	0.165173	0	0	14.9405	0.021555
VPS34	82	90	STRWNWNEW			8	1278.57	CII_Rab5	0.05	1280.94	0.046241	1.5799	0.171524	14.9197	0.018695
VPS34	82	90	STRWNWNEW			8	1278.57	CII_Rab5	0.5	1281.37	0.033921	2.01747	0.16862	14.9222	0.002708
VPS34	82	90	STRWNWNEW			8	1278.57	CII_Rab5	5	1281.75	0.033258	2.39202	0.168488	14.9237	0.013619
VPS34	82	90	STRWNWNEW			8	1278.57	CII_Rab5	50	1281.74	0.059193	2.37831	0.175459	14.9046	0.011437
VPS34	91	105	LKLPVKYPDLPRNAQ			11	1752.02	CII_Apo	0	1752.99	0.055198	0	0	9.19402	0.041112
VPS34	91	105	LKLPVKYPDLPRNAQ			11	1752.02	CII_Apo	0.05	1753.62	0.135491	0.630387	0.146304	9.17384	0.025111
VPS34	91	105	LKLPVKYPDLPRNAQ			11	1752.02	CII_Apo	0.5	1753.84	0.173638	0.85017	0.182201	9.16727	0.0177
VPS34	91	105	LKLPVKYPDLPRNAQ			11	1752.02	CII_Apo	5	1754.42	0.28012	1.42534	0.285507	9.1575	0.019655
VPS34	91	105	LKLPVKYPDLPRNAQ			11	1752.02	CII_Apo	50	1754.75	0.375602	1.75867	0.379636	9.15344	0.013819
VPS34	91	105	LKLPVKYPDLPRNAQ			11	1752.02	CII_Rab5	0	1752.99	0.055198	0	0	9.19402	0.041112
VPS34	91	105	LKLPVKYPDLPRNAQ			11	1752.02	CII_Rab5	0.05	1753.41	0.147877	0.419141	0.157843	8.98123	0.014711
VPS34	91	105	LKLPVKYPDLPRNAQ			11	1752.02	CII_Rab5	0.5	1753.77	0.224077	0.773387	0.230776	8.99159	0.013411
VPS34	91	105	LKLPVKYPDLPRNAQ			11	1752.02	CII_Rab5	5	1754.3	0.326116	1.31126	0.330754	8.98985	0.007022
VPS34	91	105	LKLPVKYPDLPRNAQ			11	1752.02	CII_Rab5	50	1754.66	0.470651	1.6679	0.473877	8.98958	0.013346
VPS34	91	108	LKLPVKYPDLPRNAQVAL			14	2035.21	CII_Apo	0	2036.37	0.03762	0	0	11.2043	0.057541
VPS34	91	108	LKLPVKYPDLPRNAQVAL			14	2035.21	CII_Apo	0.05	2037.21	0.050832	0.837855	0.063239	11.1562	0.040079
VPS34	91	108	LKLPVKYPDLPRNAQVAL			14	2035.21	CII_Apo	0.5	2037.62	0.070324	1.2476	0.079754	11.1646	0.029327
VPS34	91	108	LKLPVKYPDLPRNAQVAL			14	2035.21	CII_Apo	5	2038.39	0.03418	2.01368	0.050829	11.1449	0.024629
VPS34	91	108	LKLPVKYPDLPRNAQVAL			14	2035.21	CII_Apo	50	2038.99	0.047987	2.61479	0.060976	11.1462	0.026759
VPS34	91	108	LKLPVKYPDLPRNAQVAL			14	2035.21	CII_Rab5	0	2036.37	0.03762	0	0	11.2043	0.057541
VPS34	91	108	LKLPVKYPDLPRNAQVAL			14	2035.21	CII_Rab5	0.05	2037.14	0.059702	0.765014	0.070566	11.0946	0.021668
VPS34	91	108	LKLPVKYPDLPRNAQVAL			14	2035.21	CII_Rab5	0.5	2037.51	0.088593	1.13857	0.09625	11.1043	0.011557
VPS34	91	108	LKLPVKYPDLPRNAQVAL			14	2035.21	CII_Rab5	5	2038.25	0.019545	1.87044	0.042394	11.0958	0.005725
VPS34	91	108	LKLPVKYPDLPRNAQVAL			14	2035.21	CII_Rab5	50	2038.81	0.026618	2.43307	0.046084	11.0993	0.011061
VPS34	109	126	TIWDVYGPGKAVPVGGTT			15	1817.94	CII_Apo	0	1818.86	0.013513	0	0	12.335	0.036999
VPS34	109	126	TIWDVYGPGKAVPVGGTT			15	1817.94	CII_Apo	0.05	1821.09	0.036722	2.22848	0.039129	12.2882	0.028855
VPS34	109	126	TIWDVYGPGKAVPVGGTT			15	1817.94	CII_Apo	0.5	1821.26	0.042486	2.39785	0.044583	12.2952	0.018857
VPS34	109	126	TIWDVYGPGKAVPVGGTT			15	1817.94	CII_Apo	5	1822.01	0.080244	3.15586	0.081374	12.2833	0.023265
VPS34	109	126	TIWDVYGPGKAVPVGGTT			15	1817.94	CII_Apo	50	1822.98	0.090668	4.1257	0.09167	12.2729	0.021361
VPS34	109	126	TIWDVYGPGKAVPVGGTT			15	1817.94	CII_Rab5	0	1818.86	0.013513	0	0	12.335	0.036999
VPS34	109	126	TIWDVYGPGKAVPVGGTT			15	1817.94	CII_Rab5	0.05	1821.01	0.038025	2.15041	0.040355	12.2711	0.015227
VPS34	109	126	TIWDVYGPGKAVPVGGTT			15	1817.94	CII_Rab5	0.5	1821.08	0.022988	2.22684	0.026665	12.2645	0.004221
VPS34	109	126	TIWDVYGPGKAVPVGGTT			15	1817.94	CII_Rab5	5	1821.83	0.04665	2.97458	0.048567	12.255	0.009117
VPS34	109	126	TIWDVYGPGKAVPVGGTT			15	1817.94	CII_Rab5	50	1822.63	0.051751	3.76828	0.053486	12.2452	0.011335
VPS34	109	129	TIWDVYGPGKAVPVGGTTVSL			18	2117.13	CII_Apo	0	2118.28	0.059181	0	0	14.154	0.061381
VPS34	109	129	TIWDVYGPGKAVPVGGTTVSL			18	2117.13	CII_Apo	0.05	2120.8	0.27362	2.51898	0.279947	14.0981	0.041677
VPS34	109	129	TIWDVYGPGKAVPVGGTTVSL			18	2117.13	CII_Apo	0.5	2120.93	0.300701	2.65158	0.306469	14.1217	0.024533
VPS34	109	129	TIWDVYGPGKAVPVGGTTVSL			18	2117.13	CII_Apo	5	2121.63	0.299029	3.34931	0.304829	14.1063	0.027655
VPS34	109	129	TIWDVYGPGKAVPVGGTTVSL			18	2117.13	CII_Apo	50	2122.64	0.25566	4.35894	0.26242	14.1221	0.023857
VPS34	109	129	TIWDVYGPGKAVPVGGTTVSL			18	2117.13	CII_Rab5	0	2118.28	0.059181	0	0	14.154	0.061381
VPS34	109	129	TIWDVYGPGKAVPVGGTTVSL			18	2117.13	CII_Rab5	0.05	2120.68	0.24748	2.3982	0.254458	14.1016	0.023897
VPS34	109	129	TIWDVYGPGKAVPVGGTTVSL			18	2117.13	CII_Rab5	0.5	2120.82	0.256378	2.53715	0.26312	14.1219	0.008016
VPS34	109	129	TIWDVYGPGKAVPVGGTTVSL			18	2117.13	CII_Rab5	5	2121.48	0.243726	3.20036	0.250808	14.1186	0.013986
VPS34	109	129	TIWDVYGPGKAVPVGGTTVSL			18	2117.13	CII_Rab5	50	2122.31	0.224757	4.02388	0.232418	14.1218	0.014034
VPS34	130	136	FGKYGMF			6	849.396	CII_Apo	0	850.059	0.071715	0	0	12.9577	0.027612
VPS34	130	136	FGKYGMF			6	849.396	CII_Apo	0.05	850.656	0.018716	0.596695	0.074117	12.9273	0.014125
VPS34	130	136	FGKYGMF			6	849.396	CII_Apo	0.5	850.929	0.040385	0.869509	0.082305	12.9391	0.018146
VPS34	130	136	FGKYGMF			6	849.396	CII_Apo	5	851.595	0.049519	1.53576	0.08715	12.9333	0.005999
VPS34	130	136	FGKYGMF			6	849.396	CII_Apo	50	851.745	0.047734	1.68573	0.086149	12.9158	0.015762
VPS34	130	136	FGKYGMF			6	849.396	CII_Rab5	0	850.059	0.071715	0	0	12.9577	0.027612
VPS34	130	136	FGKYGMF			6	849.396	CII_Rab5	0.05	850.572	0.021657	0.513474	0.074914	12.8109	0.017398
VPS34	130	136	FGKYGMF			6	849.396	CII_Rab5	0.5	850.811	0.011816	0.752216	0.072682	12.8	0.032945
VPS34	130	136	FGKYGMF			6	849.396	CII_Rab5	5	851.519	0.07566	1.46005	0.104247	12.7953	0.007563
VPS34	130	136	FGKYGMF			6	849.396	CII_Rab5	50	851.642	0.052033	1.58321	0.088603	12.7737	0.017536
VPS34	136	150	FRQGMHDLKVWPNVE			13	1855.93	CII_Apo	0	1856.91	0.077105	0	0	10.5443	0.035276
VPS34	136	150	FRQGMHDLKVWPNVE			13	1855.93	CII_Apo	0.05	1857.77	2.27374e-13	0.859908	0.077105	10.547	0
VPS34	136	150	FRQGMHDLKVWPNVE			13	1855.93	CII_Apo	0.5	1857.79	0.0168	0.879983	0.078914	10.5305	0.013173
VPS34	136	150	FRQGMHDLKVWPNVE			13	1855.93	CII_Apo	5	1858.17	0.025837	1.25619	0.081319	10.5148	0.018945
VPS34	136	150	FRQGMHDLKVWPNVE			13	1855.93	CII_Apo	50	1859.15	0.012916	2.23665	0.07818	10.5177	0.025699
VPS34	136	150	FRQGMHDLKVWPNVE			13	1855.93	CII_Rab5	0	1856.91	0.077105	0	0	10.5443	0.035276
VPS34	136	150	FRQGMHDLKVWPNVE			13	1855.93	CII_Rab5	0.05	1857.69	0	0.779266	0.077105	10.339	0
VPS34	136	150	FRQGMHDLKVWPNVE			13	1855.93	CII_Rab5	0.5	1857.77	0	0.86336	0.077105	10.3388	0
VPS34	136	150	FRQGMHDLKVWPNVE			13	1855.93	CII_Rab5	5	1857.93	0	1.0206	0.077105	10.3109	0
VPS34	136	150	FRQGMHDLKVWPNVE			13	1855.93	CII_Rab5	50	1858.71	0.055893	1.80286	0.095233	10.3203	0.003091
VPS34	137	150	RQGMHDLKVWPNVE			12	1708.86	CII_Apo	0	1709.86	0.023959	0	0	9.98109	0.034854
VPS34	137	150	RQGMHDLKVWPNVE			12	1708.86	CII_Apo	0.05	1710.53	0.098	0.674049	0.100886	9.96133	0.036002
VPS34	137	150	RQGMHDLKVWPNVE			12	1708.86	CII_Apo	0.5	1710.57	0.06143	0.710516	0.065937	9.97497	0.007412
VPS34	137	150	RQGMHDLKVWPNVE			12	1708.86	CII_Apo	5	1711.03	0.136157	1.17835	0.138249	9.97067	0.028263
VPS34	137	150	RQGMHDLKVWPNVE			12	1708.86	CII_Apo	50	1711.84	0.020064	1.98144	0.03125	9.97346	0.034232
VPS34	137	150	RQGMHDLKVWPNVE			12	1708.86	CII_Rab5	0	1709.86	0.023959	0	0	9.98109	0.034854
VPS34	137	150	RQGMHDLKVWPNVE			12	1708.86	CII_Rab5	0.05	1710.34	0.04306	0.481095	0.049277	9.76323	0.016548
VPS34	137	150	RQGMHDLKVWPNVE			12	1708.86	CII_Rab5	0.5	1710.41	0.023031	0.555664	0.033233	9.75476	0.008458
VPS34	137	150	RQGMHDLKVWPNVE			12	1708.86	CII_Rab5	5	1710.76	0.016368	0.907916	0.029016	9.75165	0.005583
VPS34	137	150	RQGMHDLKVWPNVE			12	1708.86	CII_Rab5	50	1711.55	0.0706	1.69795	0.074555	9.75363	0.009118
VPS34	152	167	DGSEPTKTPGRTSSTL			13	1633.8	CII_Apo	0	1634.73	0.01611	0	0	5.40352	0.007995
VPS34	152	167	DGSEPTKTPGRTSSTL			13	1633.8	CII_Apo	0.05	1637.91	0.101897	3.17508	0.103163	5.39813	0.005407
VPS34	152	167	DGSEPTKTPGRTSSTL			13	1633.8	CII_Apo	0.5	1638.15	0.085882	3.42028	0.08738	5.40362	0.006975
VPS34	152	167	DGSEPTKTPGRTSSTL			13	1633.8	CII_Apo	5	1639.09	0.120779	4.35994	0.121849	5.40885	0.00466
VPS34	152	167	DGSEPTKTPGRTSSTL			13	1633.8	CII_Apo	50	1639.47	0.149403	4.73439	0.150269	5.39583	0.002664
VPS34	152	167	DGSEPTKTPGRTSSTL			13	1633.8	CII_Rab5	0	1634.73	0.01611	0	0	5.40352	0.007995
VPS34	152	167	DGSEPTKTPGRTSSTL			13	1633.8	CII_Rab5	0.05	1637.79	0.221875	3.06213	0.222459	5.26111	0.004139
VPS34	152	167	DGSEPTKTPGRTSSTL			13	1633.8	CII_Rab5	0.5	1638.13	0.022835	3.3992	0.027946	5.28585	0.069234
VPS34	152	167	DGSEPTKTPGRTSSTL			13	1633.8	CII_Rab5	5	1638.87	0.078078	4.13788	0.079723	5.26391	0.00827
VPS34	152	167	DGSEPTKTPGRTSSTL			13	1633.8	CII_Rab5	50	1639.34	0.009435	4.60797	0.01867	5.23634	0.005506
VPS34	159	169	TPGRTSSTLSE			9	1135.56	CII_Apo	0	1136.33	0.021592	0	0	6.04349	0.015698
VPS34	159	169	TPGRTSSTLSE			9	1135.56	CII_Apo	0.05	1140.33	0.097803	3.99733	0.100158	6.01894	0.001154
VPS34	159	169	TPGRTSSTLSE			9	1135.56	CII_Apo	0.5	1141.08	0.055181	4.75011	0.059255	6.01849	0.016607
VPS34	159	169	TPGRTSSTLSE			9	1135.56	CII_Apo	5	1141.12	0.0635	4.79183	0.067071	6.02352	0.00195
VPS34	159	169	TPGRTSSTLSE			9	1135.56	CII_Apo	50	1141.1	0.038515	4.77161	0.044155	6.01562	0.002874
VPS34	159	169	TPGRTSSTLSE			9	1135.56	CII_Rab5	0	1136.33	0.021592	0	0	6.04349	0.015698
VPS34	159	169	TPGRTSSTLSE			9	1135.56	CII_Rab5	0.05	1139.89	0.06203	3.55879	0.065681	5.88951	0.015664
VPS34	159	169	TPGRTSSTLSE			9	1135.56	CII_Rab5	0.5	1141.08	0.095858	4.75323	0.09826	5.87752	0.004549
VPS34	159	169	TPGRTSSTLSE			9	1135.56	CII_Rab5	5	1141.12	0.062832	4.78525	0.066438	5.88472	0.005253
VPS34	159	169	TPGRTSSTLSE			9	1135.56	CII_Rab5	50	1141.1	0.068918	4.7705	0.072222	5.87196	0.00552
VPS34	168	175	SEDQMSRL			7	965.436	CII_Apo	0	965.991	0.029208	0	0	7.95062	0.024606
VPS34	168	175	SEDQMSRL			7	965.436	CII_Apo	0.05	968.948	0.076573	2.9574	0.081955	7.93491	0.008035
VPS34	168	175	SEDQMSRL			7	965.436	CII_Apo	0.5	969.01	0.069153	3.01933	0.075068	7.94036	0.011288
VPS34	168	175	SEDQMSRL			7	965.436	CII_Apo	5	969.078	0.065203	3.08726	0.071446	7.93988	0.010304
VPS34	168	175	SEDQMSRL			7	965.436	CII_Apo	50	969.058	0.070047	3.06683	0.075893	7.91871	0.006818
VPS34	168	175	SEDQMSRL			7	965.436	CII_Rab5	0	965.991	0.029208	0	0	7.95062	0.024606
VPS34	168	175	SEDQMSRL			7	965.436	CII_Rab5	0.05	968.807	0.078613	2.81605	0.083864	7.59326	0.016659
VPS34	168	175	SEDQMSRL			7	965.436	CII_Rab5	0.5	968.955	0.044717	2.9642	0.053411	7.58232	0.002825
VPS34	168	175	SEDQMSRL			7	965.436	CII_Rab5	5	968.985	0.034703	2.9946	0.045359	7.57605	0.010281
VPS34	168	175	SEDQMSRL			7	965.436	CII_Rab5	50	968.937	0.043131	2.94603	0.052091	7.55844	0.006931
VPS34	204	214	INESEKRSSNF			10	1310.63	CII_Apo	0	1311.4	0.066559	0	0	5.30117	0.030976
VPS34	204	214	INESEKRSSNF			10	1310.63	CII_Apo	0.05	1314.96	0.132285	3.56518	0.148086	5.32087	0.011967
VPS34	204	214	INESEKRSSNF			10	1310.63	CII_Apo	0.5	1315	0.097784	3.6032	0.118287	5.33395	0.018302
VPS34	204	214	INESEKRSSNF			10	1310.63	CII_Apo	5	1315.03	0.064988	3.63541	0.093024	5.33174	0.012572
VPS34	204	214	INESEKRSSNF			10	1310.63	CII_Apo	50	1314.95	0.02353	3.54789	0.070596	5.31534	0.00889
VPS34	204	214	INESEKRSSNF			10	1310.63	CII_Rab5	0	1311.4	0.066559	0	0	5.30117	0.030976
VPS34	204	214	INESEKRSSNF			10	1310.63	CII_Rab5	0.05	1314.44	0.041971	3.04013	0.078687	5.16675	0.007705
VPS34	204	214	INESEKRSSNF			10	1310.63	CII_Rab5	0.5	1314.61	0.093315	3.21617	0.11462	5.15621	0.004091
VPS34	204	214	INESEKRSSNF			10	1310.63	CII_Rab5	5	1314.71	0.049332	3.31367	0.082848	5.16251	0.006378
VPS34	204	214	INESEKRSSNF			10	1310.63	CII_Rab5	50	1314.56	0.040616	3.16646	0.077973	5.13941	0.003553
VPS34	207	214	SEKRSSNF			7	954.464	CII_Apo	0	954.934	0.019931	0	0	4.60182	0.029424
VPS34	207	214	SEKRSSNF			7	954.464	CII_Apo	0.05	957.529	0.024942	2.59473	0.031927	4.62151	0.014718
VPS34	207	214	SEKRSSNF			7	954.464	CII_Apo	0.5	957.503	0.063944	2.56878	0.066978	4.63124	0.018839
VPS34	207	214	SEKRSSNF			7	954.464	CII_Apo	5	957.58	0.046889	2.64583	0.05095	4.63677	0.008639
VPS34	207	214	SEKRSSNF			7	954.464	CII_Apo	50	957.52	0.01233	2.58596	0.023437	4.62066	0.00225
VPS34	207	214	SEKRSSNF			7	954.464	CII_Rab5	0	954.934	0.019931	0	0	4.60182	0.029424
VPS34	207	214	SEKRSSNF			7	954.464	CII_Rab5	0.05	957.179	0.033247	2.24547	0.038763	4.64051	0.008076
VPS34	207	214	SEKRSSNF			7	954.464	CII_Rab5	0.5	957.171	0.084358	2.23719	0.08668	4.62614	0.004487
VPS34	207	214	SEKRSSNF			7	954.464	CII_Rab5	5	957.384	0.049762	2.45021	0.053605	4.63802	0.005007
VPS34	207	214	SEKRSSNF			7	954.464	CII_Rab5	50	957.356	0.035599	2.42161	0.040799	4.62743	0.002311
VPS34	222	235	RCVKCDDKEYGIVY			13	1690.79	CII_Apo	0	1691.8	0.053149	0	0	8.79803	0.005812
VPS34	222	235	RCVKCDDKEYGIVY			13	1690.79	CII_Apo	0.05	1692.98	0.038471	1.18265	0.065611	8.78395	0.010525
VPS34	222	235	RCVKCDDKEYGIVY			13	1690.79	CII_Apo	0.5	1693.68	0.014289	1.88335	0.055036	8.78714	0.009249
VPS34	222	235	RCVKCDDKEYGIVY			13	1690.79	CII_Apo	5	1694.68	0.044449	2.8747	0.069286	8.79739	0.004994
VPS34	222	235	RCVKCDDKEYGIVY			13	1690.79	CII_Apo	50	1695.8	0.142574	3.99893	0.152158	8.77095	0.014252
VPS34	222	235	RCVKCDDKEYGIVY			13	1690.79	CII_Rab5	0	1691.8	0.053149	0	0	8.79803	0.005812
VPS34	222	235	RCVKCDDKEYGIVY			13	1690.79	CII_Rab5	0.05	1692.72	0.104971	0.914962	0.11766	8.36723	0.013322
VPS34	222	235	RCVKCDDKEYGIVY			13	1690.79	CII_Rab5	0.5	1693.62	0.185783	1.82331	0.193236	8.3568	0.009455
VPS34	222	235	RCVKCDDKEYGIVY			13	1690.79	CII_Rab5	5	1694.72	0.101702	2.91391	0.114752	8.34947	0.004456
VPS34	222	235	RCVKCDDKEYGIVY			13	1690.79	CII_Rab5	50	1695.66	0.112554	3.85521	0.124472	8.33835	0.00476
VPS34	236	247	YEKDGDESSPIL			10	1352.62	CII_Apo	0	1353.43	0.063256	0	0	9.10793	0.018876
VPS34	236	247	YEKDGDESSPIL			10	1352.62	CII_Apo	0.05	1356.2	0.040465	2.76911	0.075091	9.07826	0.013073
VPS34	236	247	YEKDGDESSPIL			10	1352.62	CII_Apo	0.5	1356.23	0.089069	2.80334	0.109245	9.08702	0.005031
VPS34	236	247	YEKDGDESSPIL			10	1352.62	CII_Apo	5	1356.25	0.038421	2.81959	0.07401	9.08289	0.008036
VPS34	236	247	YEKDGDESSPIL			10	1352.62	CII_Apo	50	1356.21	0.064572	2.78105	0.090393	9.07417	0.011879
VPS34	236	247	YEKDGDESSPIL			10	1352.62	CII_Rab5	0	1353.43	0.063256	0	0	9.10793	0.018876
VPS34	236	247	YEKDGDESSPIL			10	1352.62	CII_Rab5	0.05	1355.8	0.057982	2.36873	0.085809	8.80996	0.02368
VPS34	236	247	YEKDGDESSPIL			10	1352.62	CII_Rab5	0.5	1355.76	0.056477	2.33577	0.084799	8.80505	0.005495
VPS34	236	247	YEKDGDESSPIL			10	1352.62	CII_Rab5	5	1355.86	0.053438	2.42697	0.082806	8.81123	0.009125
VPS34	236	247	YEKDGDESSPIL			10	1352.62	CII_Rab5	50	1355.65	0.088287	2.21696	0.108609	8.7968	0.008539
VPS34	251	260	ELVKVPDPQM			7	1155.61	CII_Apo	0	1156.31	0.01766	0	0	10.1645	0.035195
VPS34	251	260	ELVKVPDPQM			7	1155.61	CII_Apo	0.05	1157.02	0.07141	0.707211	0.073561	10.13	0.02585
VPS34	251	260	ELVKVPDPQM			7	1155.61	CII_Apo	0.5	1157.65	0.049634	1.34194	0.052682	10.1361	0.015631
VPS34	251	260	ELVKVPDPQM			7	1155.61	CII_Apo	5	1158.17	0.106421	1.85702	0.107876	10.1268	0.01933
VPS34	251	260	ELVKVPDPQM			7	1155.61	CII_Apo	50	1159.12	0.007253	2.80721	0.019091	10.1219	0.019388
VPS34	251	260	ELVKVPDPQM			7	1155.61	CII_Rab5	0	1156.31	0.01766	0	0	10.1645	0.035195
VPS34	251	260	ELVKVPDPQM			7	1155.61	CII_Rab5	0.05	1156.96	0.036347	0.655199	0.04041	9.97838	0.013916
VPS34	251	260	ELVKVPDPQM			7	1155.61	CII_Rab5	0.5	1157.6	0.113833	1.29457	0.115195	9.98378	0.012062
VPS34	251	260	ELVKVPDPQM			7	1155.61	CII_Rab5	5	1158.15	0.128106	1.84196	0.129317	9.96656	0.006442
VPS34	251	260	ELVKVPDPQM			7	1155.61	CII_Rab5	50	1159.04	0.065766	2.7336	0.068096	9.96809	0.003325
VPS34	251	262	ELVKVPDPQMSM			9	1373.68	CII_Apo	0	1374.48	0.069227	0	0	11.2343	0.047062
VPS34	251	262	ELVKVPDPQMSM			9	1373.68	CII_Apo	0.05	1376.36	0.015797	1.87418	0.071006	11.1945	0.030456
VPS34	251	262	ELVKVPDPQMSM			9	1373.68	CII_Apo	0.5	1377.03	0.112956	2.54813	0.132482	11.1994	0.019726
VPS34	251	262	ELVKVPDPQMSM			9	1373.68	CII_Apo	5	1377.63	0.064131	3.15022	0.094367	11.1892	0.01588
VPS34	251	262	ELVKVPDPQMSM			9	1373.68	CII_Apo	50	1378.55	0.051447	4.06682	0.08625	11.1839	0.018592
VPS34	251	262	ELVKVPDPQMSM			9	1373.68	CII_Rab5	0	1374.48	0.069227	0	0	11.2343	0.047062
VPS34	251	262	ELVKVPDPQMSM			9	1373.68	CII_Rab5	0.05	1376.17	0.076908	1.68525	0.103475	11.1227	0.015892
VPS34	251	262	ELVKVPDPQMSM			9	1373.68	CII_Rab5	0.5	1376.83	0.041788	2.35017	0.080861	11.1298	0.00647
VPS34	251	262	ELVKVPDPQMSM			9	1373.68	CII_Rab5	5	1377.39	0.018947	2.90447	0.071773	11.1275	0.002872
VPS34	251	262	ELVKVPDPQMSM			9	1373.68	CII_Rab5	50	1378.42	0.009858	3.93956	0.069925	11.1214	0.009983
VPS34	253	260	VKVPDPQM			5	913.481	CII_Apo	0	913.925	0.05076	0	0	8.2893	0.052654
VPS34	253	260	VKVPDPQM			5	913.481	CII_Apo	0.05	915.233	0.028317	1.30821	0.058125	8.30607	0.020676
VPS34	253	260	VKVPDPQM			5	913.481	CII_Apo	0.5	915.199	0.027636	1.27372	0.057796	8.30765	0.004177
VPS34	253	260	VKVPDPQM			5	913.481	CII_Apo	5	915.462	0.025453	1.53702	0.056784	8.31323	0.022263
VPS34	253	260	VKVPDPQM			5	913.481	CII_Apo	50	915.745	0.078564	1.82034	0.093535	8.30487	0.025624
VPS34	253	260	VKVPDPQM			5	913.481	CII_Rab5	0	913.925	0.05076	0	0	8.2893	0.052654
VPS34	253	260	VKVPDPQM			5	913.481	CII_Rab5	0.05	915.319	0	1.39424	0.05076	8.05534	0
VPS34	253	260	VKVPDPQM			5	913.481	CII_Rab5	0.5	915.152	0.027542	1.22713	0.057751	8.04768	0.005269
VPS34	253	260	VKVPDPQM			5	913.481	CII_Rab5	5	915.393	0.000948	1.46797	0.050769	8.04734	0.004042
VPS34	253	260	VKVPDPQM			5	913.481	CII_Rab5	50	915.674	0.030752	1.74915	0.059349	8.03286	0.005307
VPS34	253	262	VKVPDPQMSM			7	1131.55	CII_Apo	0	1132.07	0.057434	0	0	9.61333	0.030771
VPS34	253	262	VKVPDPQMSM			7	1131.55	CII_Apo	0.05	1133.97	0.030139	1.89948	0.064861	9.58668	0.021519
VPS34	253	262	VKVPDPQMSM			7	1131.55	CII_Apo	0.5	1134.59	0.06417	2.521	0.086119	9.58763	0.011036
VPS34	253	262	VKVPDPQMSM			7	1131.55	CII_Apo	5	1134.98	0.02326	2.9034	0.061965	9.58088	0.013649
VPS34	253	262	VKVPDPQMSM			7	1131.55	CII_Apo	50	1135.21	0.104891	3.13377	0.119585	9.58122	0.019469
VPS34	253	262	VKVPDPQMSM			7	1131.55	CII_Rab5	0	1132.07	0.057434	0	0	9.61333	0.030771
VPS34	253	262	VKVPDPQMSM			7	1131.55	CII_Rab5	0.05	1133.88	0.120561	1.80536	0.133542	9.45199	0.019719
VPS34	253	262	VKVPDPQMSM			7	1131.55	CII_Rab5	0.5	1134.5	0.021865	2.43041	0.061455	9.44842	0.006522
VPS34	253	262	VKVPDPQMSM			7	1131.55	CII_Rab5	5	1135.04	0.080499	2.96512	0.098888	9.43372	0.003757
VPS34	253	262	VKVPDPQMSM			7	1131.55	CII_Rab5	50	1135.21	0.069783	3.13342	0.090379	9.4327	0.003574
VPS34	297	309	NIIVSYPPTKQLT			10	1473.83	CII_Apo	0	1474.57	0.043959	0	0	9.75017	0.047667
VPS34	297	309	NIIVSYPPTKQLT			10	1473.83	CII_Apo	0.05	1476.99	0.062752	2.42601	0.076617	9.70271	0.034302
VPS34	297	309	NIIVSYPPTKQLT			10	1473.83	CII_Apo	0.5	1477.45	0.002769	2.88009	0.044046	9.71035	0.023516
VPS34	297	309	NIIVSYPPTKQLT			10	1473.83	CII_Apo	5	1477.97	0.054553	3.40695	0.07006	9.69727	0.021698
VPS34	297	309	NIIVSYPPTKQLT			10	1473.83	CII_Apo	50	1479.18	0.060789	4.61348	0.075018	9.71023	0.025415
VPS34	297	309	NIIVSYPPTKQLT			10	1473.83	CII_Rab5	0	1474.57	0.043959	0	0	9.75017	0.047667
VPS34	297	309	NIIVSYPPTKQLT			10	1473.83	CII_Rab5	0.05	1476.81	0.083531	2.23989	0.094392	9.58578	0.0175
VPS34	297	309	NIIVSYPPTKQLT			10	1473.83	CII_Rab5	0.5	1477.21	0.047477	2.64426	0.064703	9.58428	0.005763
VPS34	297	309	NIIVSYPPTKQLT			10	1473.83	CII_Rab5	5	1477.77	0.028076	3.20269	0.05216	9.57574	0.004385
VPS34	297	309	NIIVSYPPTKQLT			10	1473.83	CII_Rab5	50	1478.81	0.032919	4.24242	0.054919	9.58381	0.015573
VPS34	297	310	NIIVSYPPTKQLTY			11	1636.89	CII_Apo	0	1637.88	0.062156	0	0	11.0978	0.04703
VPS34	297	310	NIIVSYPPTKQLTY			11	1636.89	CII_Apo	0.05	1640.96	0.009977	3.07707	0.062952	11.0428	0.030188
VPS34	297	310	NIIVSYPPTKQLTY			11	1636.89	CII_Apo	0.5	1641.31	0.03812	3.42297	0.072914	11.048	0.018881
VPS34	297	310	NIIVSYPPTKQLTY			11	1636.89	CII_Apo	5	1641.87	0.026403	3.98718	0.067531	11.0442	0.023804
VPS34	297	310	NIIVSYPPTKQLTY			11	1636.89	CII_Apo	50	1643.04	0.050432	5.15778	0.080042	11.0509	0.018203
VPS34	297	310	NIIVSYPPTKQLTY			11	1636.89	CII_Rab5	0	1637.88	0.062156	0	0	11.0978	0.04703
VPS34	297	310	NIIVSYPPTKQLTY			11	1636.89	CII_Rab5	0.05	1640.74	0.101312	2.85924	0.118859	10.988	0.023119
VPS34	297	310	NIIVSYPPTKQLTY			11	1636.89	CII_Rab5	0.5	1641.08	0.038305	3.19948	0.073011	10.9724	0.009203
VPS34	297	310	NIIVSYPPTKQLTY			11	1636.89	CII_Rab5	5	1641.67	0.045662	3.78239	0.077126	10.9733	0.007149
VPS34	297	310	NIIVSYPPTKQLTY			11	1636.89	CII_Rab5	50	1642.67	0.085808	4.79088	0.105955	10.9767	0.007989
VPS34	298	307	IIVSYPPTKQ			7	1145.66	CII_Apo	0	1145.88	0.014176	0	0	6.71407	0.02541
VPS34	298	307	IIVSYPPTKQ			7	1145.66	CII_Apo	0.05	1146.96	0.042176	1.07409	0.044495	6.70712	0.013162
VPS34	298	307	IIVSYPPTKQ			7	1145.66	CII_Apo	0.5	1147.14	0.078582	1.25312	0.07985	6.71386	0.012356
VPS34	298	307	IIVSYPPTKQ			7	1145.66	CII_Apo	5	1147.24	0.05264	1.35817	0.054515	6.71349	0.010095
VPS34	298	307	IIVSYPPTKQ			7	1145.66	CII_Apo	50	1147.58	0.068455	1.69627	0.069908	6.69407	0.018079
VPS34	298	307	IIVSYPPTKQ			7	1145.66	CII_Rab5	0	1145.88	0.014176	0	0	6.71407	0.02541
VPS34	298	307	IIVSYPPTKQ			7	1145.66	CII_Rab5	0.05	1146.88	0.081796	0.993688	0.083016	6.57127	0.016656
VPS34	298	307	IIVSYPPTKQ			7	1145.66	CII_Rab5	0.5	1147.05	0.020338	1.16606	0.024791	6.56266	0.010153
VPS34	298	307	IIVSYPPTKQ			7	1145.66	CII_Rab5	5	1147.03	0.119139	1.14904	0.11998	6.5628	0.006382
VPS34	298	307	IIVSYPPTKQ			7	1145.66	CII_Rab5	50	1147.56	0.14312	1.67335	0.14382	6.54741	0.007022
VPS34	315	321	LVWKFRY			6	1011.58	CII_Apo	0	1012.15	0.035747	0	0	12.401	0.030244
VPS34	315	321	LVWKFRY			6	1011.58	CII_Apo	0.05	1012.19	0.048738	0.036246	0.060442	12.3661	0.018499
VPS34	315	321	LVWKFRY			6	1011.58	CII_Apo	0.5	1012.22	0.064498	0.06463	0.073741	12.3848	0.011449
VPS34	315	321	LVWKFRY			6	1011.58	CII_Apo	5	1012.29	0.023868	0.134873	0.042983	12.3587	0.018719
VPS34	315	321	LVWKFRY			6	1011.58	CII_Apo	50	1012.69	0.070275	0.544158	0.078844	12.334	0.023844
VPS34	315	321	LVWKFRY			6	1011.58	CII_Rab5	0	1012.15	0.035747	0	0	12.401	0.030244
VPS34	315	321	LVWKFRY			6	1011.58	CII_Rab5	0.05	1012.17	0.009991	0.017477	0.037117	12.2839	0.01487
VPS34	315	321	LVWKFRY			6	1011.58	CII_Rab5	0.5	1012.14	0.044502	-0.009274	0.057081	12.2783	0.003622
VPS34	315	321	LVWKFRY			6	1011.58	CII_Rab5	5	1012.27	0.058432	0.120226	0.068499	12.2735	0.004693
VPS34	315	321	LVWKFRY			6	1011.58	CII_Rab5	50	1012.65	0.095631	0.496914	0.102094	12.2546	0.012144
VPS34	322	333	YLTNQEKALTKF			11	1455.78	CII_Apo	0	1456.59	0.042686	0	0	10.083	0.021151
VPS34	322	333	YLTNQEKALTKF			11	1455.78	CII_Apo	0.05	1457.97	0.061468	1.3807	0.074835	10.0388	0.014263
VPS34	322	333	YLTNQEKALTKF			11	1455.78	CII_Apo	0.5	1458.57	0.02588	1.97715	0.049918	10.0502	0.006126
VPS34	322	333	YLTNQEKALTKF			11	1455.78	CII_Apo	5	1460.14	0.084371	3.54786	0.094555	10.0312	0.013124
VPS34	322	333	YLTNQEKALTKF			11	1455.78	CII_Apo	50	1461.47	0.116214	4.87589	0.123805	10.0082	0.019603
VPS34	322	333	YLTNQEKALTKF			11	1455.78	CII_Rab5	0	1456.59	0.042686	0	0	10.083	0.021151
VPS34	322	333	YLTNQEKALTKF			11	1455.78	CII_Rab5	0.05	1457.92	0.096	1.32441	0.105062	9.82526	0.017803
VPS34	322	333	YLTNQEKALTKF			11	1455.78	CII_Rab5	0.5	1458.5	0.155526	1.90897	0.161277	9.82566	0.008974
VPS34	322	333	YLTNQEKALTKF			11	1455.78	CII_Rab5	5	1460.04	0.087216	3.45022	0.097102	9.81011	0.005051
VPS34	322	333	YLTNQEKALTKF			11	1455.78	CII_Rab5	50	1461.32	0.089469	4.72616	0.09913	9.79737	0.010202
VPS34	327	333	EKALTKF			6	836.488	CII_Apo	0	837.009	0.076815	0	0	6.61997	0.015172
VPS34	327	333	EKALTKF			6	836.488	CII_Apo	0.05	837.145	0.023897	0.135393	0.080446	6.62294	0.002962
VPS34	327	333	EKALTKF			6	836.488	CII_Apo	0.5	837.493	0.006066	0.483454	0.077054	6.63788	0.002515
VPS34	327	333	EKALTKF			6	836.488	CII_Apo	5	838.506	0.008883	1.49664	0.077326	6.63456	0.003669
VPS34	327	333	EKALTKF			6	836.488	CII_Rab5	0	837.009	0.076815	0	0	6.61997	0.015172
VPS34	327	333	EKALTKF			6	836.488	CII_Rab5	0.05	837.011	0.013086	0.001547	0.077921	6.51788	0.011246
VPS34	327	333	EKALTKF			6	836.488	CII_Rab5	0.5	837.451	0.029617	0.441371	0.082326	6.51368	0.003209
VPS34	327	333	EKALTKF			6	836.488	CII_Rab5	5	838.427	0.043929	1.41807	0.088489	6.51184	0.005626
VPS34	334	345	LKCVNWDLPQEA			10	1415.7	CII_Apo	0	1416.51	0.016475	0	0	12.2519	0.033768
VPS34	334	345	LKCVNWDLPQEA			10	1415.7	CII_Apo	0.05	1417.97	0.010176	1.46151	0.019364	12.2117	0.018604
VPS34	334	345	LKCVNWDLPQEA			10	1415.7	CII_Apo	0.5	1418.47	0.055018	1.95557	0.057431	12.2217	0.013013
VPS34	334	345	LKCVNWDLPQEA			10	1415.7	CII_Apo	5	1419.44	0.014641	2.92729	0.02204	12.2177	0.018375
VPS34	334	345	LKCVNWDLPQEA			10	1415.7	CII_Apo	50	1420.49	0.089098	3.97754	0.090608	12.211	0.015207
VPS34	334	345	LKCVNWDLPQEA			10	1415.7	CII_Rab5	0	1416.51	0.016475	0	0	12.2519	0.033768
VPS34	334	345	LKCVNWDLPQEA			10	1415.7	CII_Rab5	0.05	1417.78	0.018195	1.27077	0.024545	12.1835	0.027173
VPS34	334	345	LKCVNWDLPQEA			10	1415.7	CII_Rab5	0.5	1418.3	0.05849	1.78902	0.060766	12.193	0.008555
VPS34	334	345	LKCVNWDLPQEA			10	1415.7	CII_Rab5	5	1419.33	0.048856	2.82419	0.051559	12.1886	0.001478
VPS34	334	345	LKCVNWDLPQEA			10	1415.7	CII_Rab5	50	1420.29	0.086518	3.7834	0.088073	12.1693	0.007101
VPS34	334	347	LKCVNWDLPQEAKQ			12	1671.85	CII_Apo	0	1672.67	0.081985	0	0	10.5914	0.033317
VPS34	334	347	LKCVNWDLPQEAKQ			12	1671.85	CII_Apo	0.05	1674.35	0.058963	1.67873	0.100986	10.5517	0.022741
VPS34	334	347	LKCVNWDLPQEAKQ			12	1671.85	CII_Apo	0.5	1675.26	0.033897	2.5944	0.088716	10.5607	0.011929
VPS34	334	347	LKCVNWDLPQEAKQ			12	1671.85	CII_Apo	5	1676.68	0.092349	4.00676	0.12349	10.5451	0.013684
VPS34	334	347	LKCVNWDLPQEAKQ			12	1671.85	CII_Apo	50	1678.09	0.120804	5.41881	0.145997	10.5517	0.022855
VPS34	334	347	LKCVNWDLPQEAKQ			12	1671.85	CII_Rab5	0	1672.67	0.081985	0	0	10.5914	0.033317
VPS34	334	347	LKCVNWDLPQEAKQ			12	1671.85	CII_Rab5	0.05	1674.2	0.054015	1.53043	0.098179	10.3929	0.023168
VPS34	334	347	LKCVNWDLPQEAKQ			12	1671.85	CII_Rab5	0.5	1675.18	0.022702	2.50577	0.08507	10.3853	0.005353
VPS34	334	347	LKCVNWDLPQEAKQ			12	1671.85	CII_Rab5	5	1676.45	0.04203	3.77558	0.09213	10.3676	0.004028
VPS34	334	347	LKCVNWDLPQEAKQ			12	1671.85	CII_Rab5	50	1677.77	0.017508	5.09982	0.083833	10.3609	0.007661
VPS34	334	349	LKCVNWDLPQEAKQAL			14	1855.97	CII_Apo	0	1857.11	0.105393	0	0	12.6056	0.045302
VPS34	334	349	LKCVNWDLPQEAKQAL			14	1855.97	CII_Apo	0.05	1858.65	0.137282	1.54354	0.173072	12.5483	0.03514
VPS34	334	349	LKCVNWDLPQEAKQAL			14	1855.97	CII_Apo	0.5	1859.53	0.032893	2.42742	0.110406	12.541	0.021986
VPS34	334	349	LKCVNWDLPQEAKQAL			14	1855.97	CII_Apo	5	1861	0.064018	3.89377	0.123312	12.5144	0.027343
VPS34	334	349	LKCVNWDLPQEAKQAL			14	1855.97	CII_Apo	50	1862.75	0.139379	5.6464	0.17474	12.5288	0.028782
VPS34	334	349	LKCVNWDLPQEAKQAL			14	1855.97	CII_Rab5	0	1857.11	0.105393	0	0	12.6056	0.045302
VPS34	334	349	LKCVNWDLPQEAKQAL			14	1855.97	CII_Rab5	0.05	1858.4	0.090985	1.29389	0.139233	12.5441	0.019067
VPS34	334	349	LKCVNWDLPQEAKQAL			14	1855.97	CII_Rab5	0.5	1859.45	0.062405	2.34353	0.122483	12.5278	0.011456
VPS34	334	349	LKCVNWDLPQEAKQAL			14	1855.97	CII_Rab5	5	1860.9	0.03001	3.79359	0.109582	12.5029	0.007551
VPS34	334	349	LKCVNWDLPQEAKQAL			14	1855.97	CII_Rab5	50	1862.56	0.140301	5.45273	0.175476	12.5054	0.020609
VPS34	334	351	LKCVNWDLPQEAKQALEL			16	2098.1	CII_Apo	0	2099.53	0.093646	0	0	14.7711	0.042345
VPS34	334	351	LKCVNWDLPQEAKQALEL			16	2098.1	CII_Apo	0.05	2100.9	0.057137	1.36568	0.109701	14.7107	0.033099
VPS34	334	351	LKCVNWDLPQEAKQALEL			16	2098.1	CII_Apo	0.5	2101.89	0.035725	2.35751	0.100229	14.6943	0.025508
VPS34	334	351	LKCVNWDLPQEAKQALEL			16	2098.1	CII_Apo	5	2103.79	0.079175	4.25715	0.122631	14.658	0.025375
VPS34	334	351	LKCVNWDLPQEAKQALEL			16	2098.1	CII_Apo	50	2105.95	0.068416	6.41695	0.115976	14.6855	0.025209
VPS34	334	351	LKCVNWDLPQEAKQALEL			16	2098.1	CII_Rab5	0	2099.53	0.093646	0	0	14.7711	0.042345
VPS34	334	351	LKCVNWDLPQEAKQALEL			16	2098.1	CII_Rab5	0.05	2100.84	0.054143	1.30393	0.108171	14.7143	0.021121
VPS34	334	351	LKCVNWDLPQEAKQALEL			16	2098.1	CII_Rab5	0.5	2101.86	0.056454	2.32354	0.109347	14.7003	0.01117
VPS34	334	351	LKCVNWDLPQEAKQALEL			16	2098.1	CII_Rab5	5	2103.77	0.051394	4.2321	0.106822	14.6659	0.013547
VPS34	334	351	LKCVNWDLPQEAKQALEL			16	2098.1	CII_Rab5	50	2105.89	0.078757	6.35297	0.122361	14.6753	0.019176
VPS34	337	351	VNWDLPQEAKQALEL			13	1753.91	CII_Apo	0	1754.83	0.075428	0	0	15.335	0.054943
VPS34	337	351	VNWDLPQEAKQALEL			13	1753.91	CII_Apo	0.05	1756.08	0.107829	1.24089	0.131592	15.2663	0.039472
VPS34	337	351	VNWDLPQEAKQALEL			13	1753.91	CII_Apo	0.5	1756.97	0.206023	2.13539	0.219396	15.2735	0.027843
VPS34	337	351	VNWDLPQEAKQALEL			13	1753.91	CII_Apo	5	1758.5	0.376293	3.6662	0.383778	15.2518	0.026681
VPS34	337	351	VNWDLPQEAKQALEL			13	1753.91	CII_Apo	50	1760.19	0.524791	5.35884	0.530184	15.2412	0.025452
VPS34	337	351	VNWDLPQEAKQALEL			13	1753.91	CII_Rab5	0	1754.83	0.075428	0	0	15.335	0.054943
VPS34	337	351	VNWDLPQEAKQALEL			13	1753.91	CII_Rab5	0.05	1756.06	0.114363	1.22327	0.136997	15.2733	0.019745
VPS34	337	351	VNWDLPQEAKQALEL			13	1753.91	CII_Rab5	0.5	1756.96	0.215984	2.1225	0.228776	15.2791	0.01493
VPS34	337	351	VNWDLPQEAKQALEL			13	1753.91	CII_Rab5	5	1758.42	0.385691	3.58957	0.392997	15.2629	0.014676
VPS34	337	351	VNWDLPQEAKQALEL			13	1753.91	CII_Rab5	50	1760.26	0.533946	5.42555	0.539247	15.2468	0.008391
VPS34	352	364	LGKWKPMDVEDSL			11	1517.77	CII_Apo	0	1518.64	0.076744	0	0	12.1598	0.029218
VPS34	352	364	LGKWKPMDVEDSL			11	1517.77	CII_Apo	0.05	1520.02	0.024019	1.37576	0.080415	12.1125	0.025941
VPS34	352	364	LGKWKPMDVEDSL			11	1517.77	CII_Apo	0.5	1520.51	0.071897	1.87015	0.105161	12.1206	0.013228
VPS34	352	364	LGKWKPMDVEDSL			11	1517.77	CII_Apo	5	1521.4	0.037129	2.76113	0.085254	12.1078	0.016387
VPS34	352	364	LGKWKPMDVEDSL			11	1517.77	CII_Apo	50	1522.23	0.037878	3.58536	0.085582	12.0898	0.024762
VPS34	352	364	LGKWKPMDVEDSL			11	1517.77	CII_Rab5	0	1518.64	0.076744	0	0	12.1598	0.029218
VPS34	352	364	LGKWKPMDVEDSL			11	1517.77	CII_Rab5	0.05	1519.86	0.077243	1.22159	0.108885	12.079	0.022071
VPS34	352	364	LGKWKPMDVEDSL			11	1517.77	CII_Rab5	0.5	1520.43	0.045018	1.78465	0.088973	12.0733	0.008763
VPS34	352	364	LGKWKPMDVEDSL			11	1517.77	CII_Rab5	5	1521.28	0.048437	2.63832	0.090751	12.0763	0.007638
VPS34	352	364	LGKWKPMDVEDSL			11	1517.77	CII_Rab5	50	1521.95	0.064091	3.31041	0.099986	12.059	0.008882
VPS34	360	366	VEDSLEL			6	804.399	CII_Apo	0	804.748	0.019566	0	0	11.7356	0.032152
VPS34	360	366	VEDSLEL			6	804.399	CII_Apo	0.05	804.861	0.015706	0.113618	0.02509	11.6974	0.019045
VPS34	360	366	VEDSLEL			6	804.399	CII_Apo	0.5	804.889	0.007859	0.14111	0.021085	11.6979	0.008882
VPS34	360	366	VEDSLEL			6	804.399	CII_Apo	5	804.891	0.045082	0.143431	0.049145	11.7027	0.014388
VPS34	360	366	VEDSLEL			6	804.399	CII_Apo	50	805.049	0.015227	0.301177	0.024793	11.7038	0.019583
VPS34	360	366	VEDSLEL			6	804.399	CII_Rab5	0	804.748	0.019566	0	0	11.7356	0.032152
VPS34	360	366	VEDSLEL			6	804.399	CII_Rab5	0.05	804.901	0.00894	0.15299	0.021512	11.6515	0.007945
VPS34	360	366	VEDSLEL			6	804.399	CII_Rab5	0.5	804.897	0.020366	0.14909	0.028242	11.6248	0.008251
VPS34	360	366	VEDSLEL			6	804.399	CII_Rab5	5	804.933	0.025767	0.185611	0.032354	11.6241	0.004237
VPS34	360	366	VEDSLEL			6	804.399	CII_Rab5	50	805.01	0.026069	0.262199	0.032595	11.6196	0.004381
VPS34	367	384	LSSHYTNPTVRRYAVARL			16	2104.14	CII_Apo	0	2105.43	0.054525	0	0	8.23008	0.022764
VPS34	367	384	LSSHYTNPTVRRYAVARL			16	2104.14	CII_Apo	0.05	2106.76	0.301165	1.32521	0.306061	8.20601	0.030576
VPS34	367	384	LSSHYTNPTVRRYAVARL			16	2104.14	CII_Apo	0.5	2106.74	0.269071	1.31128	0.27454	8.22064	0.008216
VPS34	367	384	LSSHYTNPTVRRYAVARL			16	2104.14	CII_Apo	5	2107.13	0.052949	1.69429	0.076003	8.20011	0.008589
VPS34	367	384	LSSHYTNPTVRRYAVARL			16	2104.14	CII_Apo	50	2107.59	0.055244	2.15556	0.07762	8.17718	0.008901
VPS34	367	384	LSSHYTNPTVRRYAVARL			16	2104.14	CII_Rab5	0	2105.43	0.048507	0	0	8.23007	0.022783
VPS34	367	384	LSSHYTNPTVRRYAVARL			16	2104.14	CII_Rab5	0.05	2106.35	0.078992	0.921314	0.092696	7.9639	0.020615
VPS34	367	384	LSSHYTNPTVRRYAVARL			16	2104.14	CII_Rab5	0.5	2106.49	0.068751	1.06293	0.084141	7.96566	0.00574
VPS34	367	384	LSSHYTNPTVRRYAVARL			16	2104.14	CII_Rab5	5	2106.83	0.118797	1.4072	0.128318	7.96193	0.005156
VPS34	367	384	LSSHYTNPTVRRYAVARL			16	2104.14	CII_Rab5	50	2107.25	0.097621	1.82881	0.109008	7.94806	0.011497
VPS34	385	391	RQADDED			6	848.338	CII_Apo	0	848.698	0.034836	0	0	3.70972	0.031356
VPS34	385	391	RQADDED			6	848.338	CII_Apo	0.05	849.739	0.035814	1.04081	0.049962	3.72421	0.021113
VPS34	385	391	RQADDED			6	848.338	CII_Apo	0.5	849.979	0.025684	1.28105	0.04328	3.73393	0.020464
VPS34	385	391	RQADDED			6	848.338	CII_Apo	5	850.531	0.028545	1.83288	0.045037	3.73707	0.009028
VPS34	385	391	RQADDED			6	848.338	CII_Apo	50	850.744	0.066348	2.04529	0.074937	3.72294	0.006897
VPS34	385	391	RQADDED			6	848.338	CII_Rab5	0	848.698	0.034836	0	0	3.70972	0.031356
VPS34	385	391	RQADDED			6	848.338	CII_Rab5	0.05	849.653	0.028573	0.954196	0.045055	3.76084	0.012278
VPS34	385	391	RQADDED			6	848.338	CII_Rab5	0.5	849.878	0.060865	1.17926	0.070129	3.75262	0.007131
VPS34	385	391	RQADDED			6	848.338	CII_Rab5	5	850.462	0.049076	1.76399	0.060183	3.766	0.005331
VPS34	385	391	RQADDED			6	848.338	CII_Rab5	50	850.675	0.051645	1.97618	0.062296	3.74417	0.004657
VPS34	400	408	VQALKYENF			8	1111.58	CII_Apo	0	1112.29	0.067134	0	0	10.6408	0.009149
VPS34	400	408	VQALKYENF			8	1111.58	CII_Apo	0.05	1113.27	0.037696	0.985968	0.076993	10.6114	0.00505
VPS34	400	408	VQALKYENF			8	1111.58	CII_Apo	0.5	1113.37	0.037961	1.08251	0.077123	10.6096	0.012443
VPS34	400	408	VQALKYENF			8	1111.58	CII_Apo	5	1113.43	0.027688	1.14029	0.07262	10.6212	0.009105
VPS34	400	408	VQALKYENF			8	1111.58	CII_Apo	50	1113.45	0.04915	1.15821	0.083202	10.6097	0.012166
VPS34	400	408	VQALKYENF			8	1111.58	CII_Rab5	0	1112.29	0.067134	0	0	10.6408	0.009149
VPS34	400	408	VQALKYENF			8	1111.58	CII_Rab5	0.05	1113.09	0.059866	0.804157	0.08995	10.3857	0.014911
VPS34	400	408	VQALKYENF			8	1111.58	CII_Rab5	0.5	1113.38	0.045855	1.08925	0.0813	10.3913	0.001806
VPS34	400	408	VQALKYENF			8	1111.58	CII_Rab5	5	1113.36	0.020842	1.06826	0.070295	10.3709	0.00376
VPS34	400	408	VQALKYENF			8	1111.58	CII_Rab5	50	1113.3	0.051857	1.01697	0.08483	10.352	0.012079
VPS34	409	428	DDIKNGLEPTKKDSQSSVSE			18	2177.06	CII_Apo	0	2178.27	0.066948	0	0	5.91757	0.011554
VPS34	409	428	DDIKNGLEPTKKDSQSSVSE			18	2177.06	CII_Apo	0.05	2185.18	0.120428	6.90685	0.137786	5.89581	0.005308
VPS34	409	428	DDIKNGLEPTKKDSQSSVSE			18	2177.06	CII_Apo	0.5	2185.93	0.263463	7.659	0.271836	5.89705	0.006721
VPS34	409	428	DDIKNGLEPTKKDSQSSVSE			18	2177.06	CII_Apo	5	2186.61	0.177753	8.34058	0.189943	5.89463	0.005393
VPS34	409	428	DDIKNGLEPTKKDSQSSVSE			18	2177.06	CII_Apo	50	2186.46	0.093013	8.18643	0.114601	5.88634	0.006977
VPS34	409	428	DDIKNGLEPTKKDSQSSVSE			18	2177.06	CII_Rab5	0	2178.28	0.061048	0	0	5.91757	0.01155
VPS34	409	428	DDIKNGLEPTKKDSQSSVSE			18	2177.06	CII_Rab5	0.05	2184.8	0.061722	6.52216	0.086813	5.82358	0.012827
VPS34	409	428	DDIKNGLEPTKKDSQSSVSE			18	2177.06	CII_Rab5	0.5	2185.44	0.109976	7.15985	0.125784	5.81493	0.004844
VPS34	409	428	DDIKNGLEPTKKDSQSSVSE			18	2177.06	CII_Rab5	5	2186.14	0.057872	7.86801	0.084119	5.82032	0.007787
VPS34	409	428	DDIKNGLEPTKKDSQSSVSE			18	2177.06	CII_Rab5	50	2185.87	0.031234	7.59025	0.068574	5.80534	0.005879
VPS34	438	444	AEIDSSQ			6	749.331	CII_Apo	0	749.689	0.029355	0	0	4.54281	0.161162
VPS34	438	444	AEIDSSQ			6	749.331	CII_Apo	0.05	752.457	0.024606	2.76771	0.038304	4.67304	0.008554
VPS34	438	444	AEIDSSQ			6	749.331	CII_Apo	0.5	752.463	0.012321	2.77447	0.031836	4.69503	0.003115
VPS34	438	444	AEIDSSQ			6	749.331	CII_Apo	5	752.482	0.046457	2.79265	0.054955	4.68529	0.007611
VPS34	438	444	AEIDSSQ			6	749.331	CII_Apo	50	752.452	0.041592	2.76265	0.050908	4.67738	0.002001
VPS34	438	444	AEIDSSQ			6	749.331	CII_Rab5	0	749.652	0.025572	0	0	4.66728	0.020928
VPS34	438	444	AEIDSSQ			6	749.331	CII_Rab5	0.05	752.38	0	2.72794	0.025572	4.68677	0
VPS34	438	444	AEIDSSQ			6	749.331	CII_Rab5	0.5	752.475	0.050958	2.82293	0.057014	4.68588	0.005387
VPS34	438	444	AEIDSSQ			6	749.331	CII_Rab5	5	752.35	0.023737	2.69799	0.03489	4.68887	0.005302
VPS34	438	444	AEIDSSQ			6	749.331	CII_Rab5	50	752.446	0.062757	2.79426	0.067767	4.68506	0.001184
VPS34	445	470	IITSPLPSVSSPPPASKTKEVPDGEN			19	2647.38	CII_Apo	0	2648.88	0.020379	0	0	8.92328	0.050198
VPS34	445	470	IITSPLPSVSSPPPASKTKEVPDGEN			19	2647.38	CII_Apo	0.05	2658.4	0.177216	9.52545	0.178384	8.87254	0.024037
VPS34	445	470	IITSPLPSVSSPPPASKTKEVPDGEN			19	2647.38	CII_Apo	0.5	2658.38	0.205588	9.50253	0.206595	8.86894	0.022238
VPS34	445	470	IITSPLPSVSSPPPASKTKEVPDGEN			19	2647.38	CII_Apo	5	2658.53	0.142669	9.65514	0.144117	8.87341	0.026238
VPS34	445	470	IITSPLPSVSSPPPASKTKEVPDGEN			19	2647.38	CII_Apo	50	2658.29	0.062346	9.40969	0.065592	8.89391	0.014828
VPS34	445	470	IITSPLPSVSSPPPASKTKEVPDGEN			19	2647.38	CII_Rab5	0	2648.87	0.016893	0	0	8.92333	0.050201
VPS34	445	470	IITSPLPSVSSPPPASKTKEVPDGEN			19	2647.38	CII_Rab5	0.05	2657.9	0.082596	9.03156	0.084306	8.72919	0.024903
VPS34	445	470	IITSPLPSVSSPPPASKTKEVPDGEN			19	2647.38	CII_Rab5	0.5	2657.76	0.047413	8.88703	0.050332	8.74091	0.006923
VPS34	445	470	IITSPLPSVSSPPPASKTKEVPDGEN			19	2647.38	CII_Rab5	5	2657.85	0.035735	8.98067	0.039526	8.73467	0.008575
VPS34	445	470	IITSPLPSVSSPPPASKTKEVPDGEN			19	2647.38	CII_Rab5	50	2657.6	0.058325	8.72857	0.060722	8.73675	0.010215
VPS34	471	477	LEQDLCT			6	821.371	CII_Apo	0	821.809	0.016359	0	0	8.11713	0.005906
VPS34	471	477	LEQDLCT			6	821.371	CII_Apo	0.05	822.458	0.031425	0.649036	0.035428	8.09777	0.009468
VPS34	471	477	LEQDLCT			6	821.371	CII_Apo	0.5	822.537	0.019952	0.727837	0.025801	8.10576	0.004959
VPS34	471	477	LEQDLCT			6	821.371	CII_Apo	5	822.875	0.019068	1.06652	0.025124	8.10551	0.005272
VPS34	471	477	LEQDLCT			6	821.371	CII_Apo	50	823.613	0.053091	1.80457	0.055554	8.08657	0.012088
VPS34	471	477	LEQDLCT			6	821.371	CII_Rab5	0	821.809	0.016359	0	0	8.11713	0.005906
VPS34	471	477	LEQDLCT			6	821.371	CII_Rab5	0.05	822.47	0.010717	0.661104	0.019557	7.93251	0.011173
VPS34	471	477	LEQDLCT			6	821.371	CII_Rab5	0.5	822.511	0.025327	0.702167	0.030151	7.92132	0.00892
VPS34	471	477	LEQDLCT			6	821.371	CII_Rab5	5	822.919	0.010416	1.10979	0.019394	7.92643	0.005282
VPS34	471	477	LEQDLCT			6	821.371	CII_Rab5	50	823.631	0.066681	1.82256	0.068659	7.90926	0.011463
VPS34	479	489	LISRACKNSTL			10	1205.67	CII_Apo	0	1206.36	0.042937	0	0	6.01432	0.008918
VPS34	479	489	LISRACKNSTL			10	1205.67	CII_Apo	0.05	1207.37	0.037014	1.01154	0.056689	6.01804	0.011711
VPS34	479	489	LISRACKNSTL			10	1205.67	CII_Apo	0.5	1207.58	0.054215	1.22529	0.069159	6.0325	0.003726
VPS34	479	489	LISRACKNSTL			10	1205.67	CII_Apo	5	1208	0.111555	1.64075	0.119533	6.0223	0.005116
VPS34	479	489	LISRACKNSTL			10	1205.67	CII_Apo	50	1208.47	0.063716	2.11125	0.076833	6.0189	0.011789
VPS34	479	489	LISRACKNSTL			10	1205.67	CII_Rab5	0	1206.36	0.042937	0	0	6.01432	0.008918
VPS34	479	489	LISRACKNSTL			10	1205.67	CII_Rab5	0.05	1207.22	0.079931	0.858032	0.090734	5.87831	0.016089
VPS34	479	489	LISRACKNSTL			10	1205.67	CII_Rab5	0.5	1207.44	0.044675	1.08518	0.061963	5.87062	0.006289
VPS34	479	489	LISRACKNSTL			10	1205.67	CII_Rab5	5	1207.81	0.030172	1.45416	0.052478	5.87267	0.007139
VPS34	479	489	LISRACKNSTL			10	1205.67	CII_Rab5	50	1208.24	0.044035	1.88288	0.061504	5.86908	0.004433
VPS34	501	515	CEDQDTQQRDPKTHE			13	1829.77	CII_Apo	0	1830.82	0.065437	0	0	4.0286	0.024445
VPS34	501	515	CEDQDTQQRDPKTHE			13	1829.77	CII_Apo	0.05	1834.68	0.090651	3.85994	0.111801	4.04355	0.013298
VPS34	501	515	CEDQDTQQRDPKTHE			13	1829.77	CII_Apo	0.5	1835.19	0.109963	4.37462	0.127961	4.04835	0.020532
VPS34	501	515	CEDQDTQQRDPKTHE			13	1829.77	CII_Apo	5	1835.58	0.116252	4.75758	0.133404	4.05302	0.005888
VPS34	501	515	CEDQDTQQRDPKTHE			13	1829.77	CII_Apo	50	1835.66	0.111651	4.83735	0.129414	4.0404	0.005801
VPS34	501	515	CEDQDTQQRDPKTHE			13	1829.77	CII_Rab5	0	1830.82	0.065437	0	0	4.0286	0.024445
VPS34	501	515	CEDQDTQQRDPKTHE			13	1829.77	CII_Rab5	0.05	1834.47	0.068721	3.64596	0.094892	4.06741	0.005121
VPS34	501	515	CEDQDTQQRDPKTHE			13	1829.77	CII_Rab5	0.5	1835.02	0.063292	4.19789	0.091038	4.05944	0.005913
VPS34	501	515	CEDQDTQQRDPKTHE			13	1829.77	CII_Rab5	5	1835.42	0.109748	4.60286	0.127776	4.06418	0.009438
VPS34	501	515	CEDQDTQQRDPKTHE			13	1829.77	CII_Rab5	50	1835.39	0.079777	4.57358	0.103181	4.05556	0.006176
VPS34	503	515	DQDTQQRDPKTHE			11	1597.72	CII_Apo	0	1598.56	0.054825	0	0	3.91136	0.042286
VPS34	503	515	DQDTQQRDPKTHE			11	1597.72	CII_Apo	0.05	1601.84	0.045229	3.28795	0.071074	3.88195	0.017996
VPS34	503	515	DQDTQQRDPKTHE			11	1597.72	CII_Apo	0.5	1602.35	0.148439	3.79793	0.15824	3.89017	0.012505
VPS34	503	515	DQDTQQRDPKTHE			11	1597.72	CII_Apo	5	1602.95	0.028795	4.39305	0.061927	3.8935	0.006595
VPS34	503	515	DQDTQQRDPKTHE			11	1597.72	CII_Rab5	0	1598.56	0.054825	0	0	3.91136	0.042286
VPS34	503	515	DQDTQQRDPKTHE			11	1597.72	CII_Rab5	0.05	1601.69	0.072375	3.13852	0.090797	3.91354	0.01051
VPS34	503	515	DQDTQQRDPKTHE			11	1597.72	CII_Rab5	0.5	1602.25	0.06815	3.69357	0.087466	3.91094	0.007349
VPS34	503	515	DQDTQQRDPKTHE			11	1597.72	CII_Rab5	5	1602.87	0	4.31587	0.054825	3.92716	0
VPS34	543	552	AAQQTFVDRL			9	1148.61	CII_Apo	0	1149.2	0.020975	0	0	11.0525	0.025193
VPS34	543	552	AAQQTFVDRL			9	1148.61	CII_Apo	0.05	1149.32	0.014633	0.126119	0.025575	11.0159	0.014477
VPS34	543	552	AAQQTFVDRL			9	1148.61	CII_Apo	0.5	1149.52	0.006532	0.319692	0.021968	11.0267	0.006117
VPS34	543	552	AAQQTFVDRL			9	1148.61	CII_Apo	5	1150.07	0.04476	0.878334	0.049431	11.0275	0.011764
VPS34	543	552	AAQQTFVDRL			9	1148.61	CII_Apo	50	1150.64	0.053506	1.4407	0.05747	11.015	0.018097
VPS34	543	552	AAQQTFVDRL			9	1148.61	CII_Rab5	0	1149.2	0.020975	0	0	11.0525	0.025193
VPS34	543	552	AAQQTFVDRL			9	1148.61	CII_Rab5	0.05	1149.3	0.039887	0.108087	0.045066	10.8952	0.019531
VPS34	543	552	AAQQTFVDRL			9	1148.61	CII_Rab5	0.5	1149.5	0.00228	0.30435	0.021098	10.8999	0.012485
VPS34	543	552	AAQQTFVDRL			9	1148.61	CII_Rab5	5	1150.01	0.03982	0.812008	0.045006	10.8996	0.003877
VPS34	543	552	AAQQTFVDRL			9	1148.61	CII_Rab5	50	1150.51	0.040729	1.31595	0.045812	10.877	0.008288
VPS34	549	555	VDRLVHL			6	851.51	CII_Apo	0	851.897	0.032584	0	0	8.39343	0.021632
VPS34	549	555	VDRLVHL			6	851.51	CII_Apo	0.05	851.904	0.02809	0.007181	0.043021	8.3806	0.010798
VPS34	549	555	VDRLVHL			6	851.51	CII_Apo	0.5	851.988	0.033823	0.090957	0.046965	8.39072	0.010912
VPS34	549	555	VDRLVHL			6	851.51	CII_Apo	5	852.001	0.052019	0.103657	0.061382	8.38032	0.011182
VPS34	549	555	VDRLVHL			6	851.51	CII_Apo	50	852.137	0.094086	0.240337	0.099568	8.38204	0.009901
VPS34	549	555	VDRLVHL			6	851.51	CII_Rab5	0	851.897	0.032584	0	0	8.39343	0.021632
VPS34	549	555	VDRLVHL			6	851.51	CII_Rab5	0.05	851.946	0.03481	0.048663	0.047681	7.9551	0.022241
VPS34	549	555	VDRLVHL			6	851.51	CII_Rab5	0.5	851.955	0.082747	0.058206	0.088932	7.9595	0.01132
VPS34	549	555	VDRLVHL			6	851.51	CII_Rab5	5	852.03	0.070653	0.133113	0.077805	7.95018	0.004213
VPS34	549	555	VDRLVHL			6	851.51	CII_Rab5	50	852.158	0.039768	0.260473	0.051413	7.95367	0.011812
VPS34	553	573	VHLMKAVQRESGNRKKKNERL			20	2521.43	CII_Apo	0	2523	0.033028	0	0	4.50693	0.003596
VPS34	553	573	VHLMKAVQRESGNRKKKNERL			20	2521.43	CII_Apo	0.05	2527.2	0.120076	4.20338	0.124535	4.51205	0.007638
VPS34	553	573	VHLMKAVQRESGNRKKKNERL			20	2521.43	CII_Apo	0.5	2528.56	0.20338	5.5624	0.206044	4.51789	0.00709
VPS34	553	573	VHLMKAVQRESGNRKKKNERL			20	2521.43	CII_Apo	5	2530.19	0.05329	7.18517	0.062695	4.50784	0.011352
VPS34	553	573	VHLMKAVQRESGNRKKKNERL			20	2521.43	CII_Apo	50	2530.34	0.084384	7.3426	0.090618	4.50688	0.004472
VPS34	553	573	VHLMKAVQRESGNRKKKNERL			20	2521.43	CII_Rab5	0	2523	0.033028	0	0	4.50693	0.003596
VPS34	553	573	VHLMKAVQRESGNRKKKNERL			20	2521.43	CII_Rab5	0.05	2527.28	0.189131	4.27672	0.191993	4.49184	0.00105
VPS34	553	573	VHLMKAVQRESGNRKKKNERL			20	2521.43	CII_Rab5	0.5	2529	0.249068	5.99501	0.251249	4.48391	0.00513
VPS34	553	573	VHLMKAVQRESGNRKKKNERL			20	2521.43	CII_Rab5	5	2530.23	0.09831	7.22736	0.103709	4.48355	0.004515
VPS34	553	573	VHLMKAVQRESGNRKKKNERL			20	2521.43	CII_Rab5	50	2530.78	0.12194	7.78204	0.126334	4.4679	0.005057
VPS34	574	585	QALLGDNEKMNL			11	1345.68	CII_Apo	0	1346.43	0.018437	0	0	11.0913	0.032926
VPS34	574	585	QALLGDNEKMNL			11	1345.68	CII_Apo	0.05	1350.04	0.077775	3.61717	0.07993	11.0481	0.027627
VPS34	574	585	QALLGDNEKMNL			11	1345.68	CII_Apo	0.5	1351.05	0.055439	4.62182	0.058424	11.057	0.009662
VPS34	574	585	QALLGDNEKMNL			11	1345.68	CII_Apo	5	1351.46	0.068567	5.03354	0.071003	11.0424	0.01519
VPS34	574	585	QALLGDNEKMNL			11	1345.68	CII_Apo	50	1351.32	0.04152	4.89292	0.04543	11.0486	0.019012
VPS34	574	585	QALLGDNEKMNL			11	1345.68	CII_Rab5	0	1346.43	0.018437	0	0	11.0913	0.032926
VPS34	574	585	QALLGDNEKMNL			11	1345.68	CII_Rab5	0.05	1349.9	0.012379	3.47115	0.022207	10.9491	0.020401
VPS34	574	585	QALLGDNEKMNL			11	1345.68	CII_Rab5	0.5	1350.99	0.084611	4.56803	0.086597	10.947	0.007417
VPS34	574	585	QALLGDNEKMNL			11	1345.68	CII_Rab5	5	1351.37	0.039539	4.94153	0.043626	10.9438	0.006588
VPS34	574	585	QALLGDNEKMNL			11	1345.68	CII_Rab5	50	1351.25	0.023351	4.82461	0.029752	10.931	0.005777
VPS34	574	587	QALLGDNEKMNLSD			13	1547.74	CII_Apo	0	1548.41	0.038476	0	0	10.0218	0.023334
VPS34	574	587	QALLGDNEKMNLSD			13	1547.74	CII_Apo	0.05	1553.31	0.106371	4.90042	0.113115	9.98648	0.022247
VPS34	574	587	QALLGDNEKMNLSD			13	1547.74	CII_Apo	0.5	1554.36	0.205664	5.95437	0.209232	9.9997	0.00236
VPS34	574	587	QALLGDNEKMNLSD			13	1547.74	CII_Apo	5	1554.81	0.041598	6.40432	0.056664	9.99051	0.012891
VPS34	574	587	QALLGDNEKMNLSD			13	1547.74	CII_Apo	50	1554.65	0.126635	6.23965	0.132351	9.99306	0.022785
VPS34	574	587	QALLGDNEKMNLSD			13	1547.74	CII_Rab5	0	1548.41	0.038476	0	0	10.0218	0.023334
VPS34	574	587	QALLGDNEKMNLSD			13	1547.74	CII_Rab5	0.05	1553.26	0.036018	4.85166	0.052704	9.82215	0.016657
VPS34	574	587	QALLGDNEKMNLSD			13	1547.74	CII_Rab5	0.5	1554.44	0.085994	6.0271	0.09421	9.82692	0.009089
VPS34	574	587	QALLGDNEKMNLSD			13	1547.74	CII_Rab5	5	1554.81	0.029182	6.405	0.048291	9.82392	0.006945
VPS34	574	587	QALLGDNEKMNLSD			13	1547.74	CII_Rab5	50	1554.59	0.029991	6.17742	0.048784	9.82145	0.016571
VPS34	612	621	FKSALMPAQL			8	1105.61	CII_Apo	0	1106.51	0.055721	0	0	11.698	0.045838
VPS34	612	621	FKSALMPAQL			8	1105.61	CII_Apo	0.05	1108.61	0.07842	2.09676	0.096201	11.6574	0.029577
VPS34	612	621	FKSALMPAQL			8	1105.61	CII_Apo	0.5	1109.37	0.119734	2.86056	0.132065	11.6461	0.028524
VPS34	612	621	FKSALMPAQL			8	1105.61	CII_Apo	5	1110.01	0.064145	3.49474	0.084967	11.6463	0.033461
VPS34	612	621	FKSALMPAQL			8	1105.61	CII_Apo	50	1110.43	0.053492	3.91576	0.077241	11.6555	0.020764
VPS34	612	621	FKSALMPAQL			8	1105.61	CII_Rab5	0	1106.51	0.055721	0	0	11.698	0.045838
VPS34	612	621	FKSALMPAQL			8	1105.61	CII_Rab5	0.05	1108.44	0.028706	1.92199	0.062681	11.5521	0.022832
VPS34	612	621	FKSALMPAQL			8	1105.61	CII_Rab5	0.5	1109.22	0.043263	2.70528	0.070545	11.5371	0.010726
VPS34	612	621	FKSALMPAQL			8	1105.61	CII_Rab5	5	1109.85	0.027662	3.33909	0.06221	11.5171	0.006048
VPS34	612	621	FKSALMPAQL			8	1105.61	CII_Rab5	50	1110.22	0.033734	3.70124	0.065137	11.5402	0.008215
VPS34	632	641	PVIFKHGDDL			8	1140.6	CII_Apo	0.05	1146.01	2.3009			9.5505	0.088795
VPS34	632	641	PVIFKHGDDL			8	1140.6	CII_Apo	0.5	1149.66	0.920065			9.55766	0.175716
VPS34	632	641	PVIFKHGDDL			8	1140.6	CII_Apo	5	1150.53	1.01985			9.46699	0.022402
VPS34	632	641	PVIFKHGDDL			8	1140.6	CII_Apo	50	1148.68	3.30966			9.56522	0.044899
VPS34	632	641	PVIFKHGDDL			8	1140.6	CII_Rab5	0.05	1146.56	2.9543			9.89907	0.168162
VPS34	632	641	PVIFKHGDDL			8	1140.6	CII_Rab5	0.5	1149.38	4.07379			10.1632	0.077891
VPS34	632	641	PVIFKHGDDL			8	1140.6	CII_Rab5	5	1143.64	0.36399			9.98731	0.020828
VPS34	632	641	PVIFKHGDDL			8	1140.6	CII_Rab5	50	1148.15	1.51255			9.76932	0.212111
VPS34	632	645	PVIFKHGDDLRQDQ			12	1667.85	CII_Apo	0	1668.74	0.045162	0	0	7.21896	0.008743
VPS34	632	645	PVIFKHGDDLRQDQ			12	1667.85	CII_Apo	0.05	1669.39	0.02569	0.644248	0.051957	7.20774	0.010387
VPS34	632	645	PVIFKHGDDLRQDQ			12	1667.85	CII_Apo	0.5	1669.67	0.055335	0.931245	0.071425	7.22274	0.006358
VPS34	632	645	PVIFKHGDDLRQDQ			12	1667.85	CII_Apo	5	1670.33	0.07548	1.5896	0.08796	7.21465	0.004676
VPS34	632	645	PVIFKHGDDLRQDQ			12	1667.85	CII_Apo	50	1671.11	0.03949	2.36463	0.059992	7.19422	0.011483
VPS34	632	645	PVIFKHGDDLRQDQ			12	1667.85	CII_Rab5	0	1668.74	0.045162	0	0	7.21896	0.008743
VPS34	632	645	PVIFKHGDDLRQDQ			12	1667.85	CII_Rab5	0.05	1669.21	0.030664	0.468909	0.054588	6.90947	0.005395
VPS34	632	645	PVIFKHGDDLRQDQ			12	1667.85	CII_Rab5	0.5	1669.55	0.106189	0.802629	0.115393	6.88843	0.002108
VPS34	632	645	PVIFKHGDDLRQDQ			12	1667.85	CII_Rab5	5	1670.15	0.044664	1.40948	0.063517	6.88657	0.005698
VPS34	632	645	PVIFKHGDDLRQDQ			12	1667.85	CII_Rab5	50	1671.04	0	2.30107	0.045162	6.87097	0
VPS34	642	648	RQDQLIL			6	885.515	CII_Apo	0	885.925	0.020119	0	0	10.8163	0.032635
VPS34	642	648	RQDQLIL			6	885.515	CII_Apo	0.05	886	0.008405	0.074683	0.021804	10.7928	0.027276
VPS34	642	648	RQDQLIL			6	885.515	CII_Apo	0.5	885.989	0.034059	0.064305	0.039558	10.8085	0.005719
VPS34	642	648	RQDQLIL			6	885.515	CII_Apo	5	886.034	0.010599	0.108586	0.02274	10.7963	0.014304
VPS34	642	648	RQDQLIL			6	885.515	CII_Apo	50	886.053	0.06502	0.128068	0.068062	10.8085	0.025665
VPS34	642	648	RQDQLIL			6	885.515	CII_Rab5	0	885.925	0.020119	0	0	10.8163	0.032635
VPS34	642	648	RQDQLIL			6	885.515	CII_Rab5	0.05	885.99	0.042164	0.065328	0.046718	10.4198	0.015554
VPS34	642	648	RQDQLIL			6	885.515	CII_Rab5	0.5	885.993	0.026181	0.067549	0.033019	10.4281	0.003691
VPS34	642	648	RQDQLIL			6	885.515	CII_Rab5	5	885.977	0.008493	0.052157	0.021838	10.417	0.006211
VPS34	642	648	RQDQLIL			6	885.515	CII_Rab5	50	886.057	0.001075	0.132089	0.020148	10.4097	0.013238
VPS34	647	653	ILQIISL			6	799.529	CII_Apo	0	799.887	0.00292	0	0	15.3364	0.068884
VPS34	647	653	ILQIISL			6	799.529	CII_Apo	0.05	799.943	0.006544	0.056159	0.007166	15.2904	0.045666
VPS34	647	653	ILQIISL			6	799.529	CII_Apo	0.5	799.937	0.029407	0.049735	0.029551	15.306	0.036545
VPS34	647	653	ILQIISL			6	799.529	CII_Apo	5	799.956	0.030555	0.069235	0.030695	15.2862	0.027689
VPS34	647	653	ILQIISL			6	799.529	CII_Apo	50	799.964	0.013533	0.077296	0.013844	15.3217	0.025287
VPS34	647	653	ILQIISL			6	799.529	CII_Rab5	0	799.887	0.00292	0	0	15.3364	0.068884
VPS34	647	653	ILQIISL			6	799.529	CII_Rab5	0.05	799.944	0.009255	0.056852	0.009705	15.2956	0.020324
VPS34	647	653	ILQIISL			6	799.529	CII_Rab5	0.5	799.974	0.006239	0.086894	0.006888	15.2999	0.013448
VPS34	647	653	ILQIISL			6	799.529	CII_Rab5	5	799.971	0.005392	0.084294	0.006132	15.2927	0.009277
VPS34	647	653	ILQIISL			6	799.529	CII_Rab5	50	799.969	0.012755	0.081478	0.013085	15.3216	0.01058
VPS34	654	663	MDKLLRKENL			9	1259.71	CII_Apo	0	1260.51	0.00679	0	0	7.18919	0.017252
VPS34	654	663	MDKLLRKENL			9	1259.71	CII_Apo	0.05	1260.6	0.070648	0.088346	0.070974	7.18656	0.015165
VPS34	654	663	MDKLLRKENL			9	1259.71	CII_Apo	0.5	1260.9	0.040246	0.383333	0.040815	7.18688	0.00287
VPS34	654	663	MDKLLRKENL			9	1259.71	CII_Apo	5	1261.56	0.130224	1.05021	0.130401	7.18472	0.011476
VPS34	654	663	MDKLLRKENL			9	1259.71	CII_Apo	50	1262.19	0.15992	1.67768	0.160064	7.16803	0.014463
VPS34	654	663	MDKLLRKENL			9	1259.71	CII_Rab5	0	1260.51	0.00679	0	0	7.18919	0.017252
VPS34	654	663	MDKLLRKENL			9	1259.71	CII_Rab5	0.05	1260.59	0.095052	0.07746	0.095294	6.88263	0.014124
VPS34	654	663	MDKLLRKENL			9	1259.71	CII_Rab5	0.5	1260.81	0.049727	0.297748	0.050188	6.87348	0.007573
VPS34	654	663	MDKLLRKENL			9	1259.71	CII_Rab5	5	1261.42	0.052545	0.908372	0.052982	6.87681	0.010487
VPS34	654	663	MDKLLRKENL			9	1259.71	CII_Rab5	50	1261.89	0.004613	1.37182	0.008209	6.85553	0.00262
VPS34	654	665	MDKLLRKENLDL			11	1487.83	CII_Apo	0	1488.75	0.085066	0	0	9.36561	0.027793
VPS34	654	665	MDKLLRKENLDL			11	1487.83	CII_Apo	0.05	1489.07	0.031542	0.319035	0.090725	9.33787	0.018437
VPS34	654	665	MDKLLRKENLDL			11	1487.83	CII_Apo	0.5	1489.35	0.053774	0.603125	0.100637	9.34815	0.01409
VPS34	654	665	MDKLLRKENLDL			11	1487.83	CII_Apo	5	1489.94	0.094754	1.19196	0.127336	9.33203	0.017623
VPS34	654	665	MDKLLRKENLDL			11	1487.83	CII_Apo	50	1490.57	0.062762	1.82575	0.105713	9.31319	0.011539
VPS34	654	665	MDKLLRKENLDL			11	1487.83	CII_Rab5	0	1488.75	0.085066	0	0	9.36561	0.027793
VPS34	654	665	MDKLLRKENLDL			11	1487.83	CII_Rab5	0.05	1488.81	0.076766	0.060523	0.114583	9.04645	0.01444
VPS34	654	665	MDKLLRKENLDL			11	1487.83	CII_Rab5	0.5	1489.11	0.067975	0.358509	0.108889	9.04793	0.006138
VPS34	654	665	MDKLLRKENLDL			11	1487.83	CII_Rab5	5	1489.66	0.063824	0.912517	0.106347	9.03737	0.011742
VPS34	654	665	MDKLLRKENLDL			11	1487.83	CII_Rab5	50	1490.33	0.104376	1.58563	0.134649	9.03162	0.012157
VPS34	666	684	KLTPYKVLATSTKHGFMQF			17	2197.18	CII_Apo	0	2198.61	0.135115	0	0	11.8372	0.055125
VPS34	666	684	KLTPYKVLATSTKHGFMQF			17	2197.18	CII_Apo	0.05	2199.6	0.064484	0.990017	0.149714	11.7859	0.033751
VPS34	666	684	KLTPYKVLATSTKHGFMQF			17	2197.18	CII_Apo	0.5	2199.91	0.07407	1.30155	0.154086	11.7962	0.01325
VPS34	666	684	KLTPYKVLATSTKHGFMQF			17	2197.18	CII_Apo	5	2200.82	0.11806	2.21071	0.179428	11.7941	0.021837
VPS34	666	684	KLTPYKVLATSTKHGFMQF			17	2197.18	CII_Apo	50	2201.83	0.07324	3.22337	0.153689	11.7927	0.026427
VPS34	666	684	KLTPYKVLATSTKHGFMQF			17	2197.18	CII_Rab5	0	2198.61	0.135115	0	0	11.8372	0.055125
VPS34	666	684	KLTPYKVLATSTKHGFMQF			17	2197.18	CII_Rab5	0.05	2199.46	0.049365	0.849668	0.143851	11.7265	0.023477
VPS34	666	684	KLTPYKVLATSTKHGFMQF			17	2197.18	CII_Rab5	0.5	2199.79	0.095372	1.17681	0.165384	11.7177	0.009123
VPS34	666	684	KLTPYKVLATSTKHGFMQF			17	2197.18	CII_Rab5	5	2200.59	0.134073	1.97961	0.190346	11.7244	0.004145
VPS34	666	684	KLTPYKVLATSTKHGFMQF			17	2197.18	CII_Rab5	50	2201.62	0.133949	3.01363	0.190259	11.7161	0.011539
VPS34	674	684	ATSTKHGFMQF			10	1254.59	CII_Apo	0	1255.23	0.071123	0	0	11.0006	0.003233
VPS34	674	684	ATSTKHGFMQF			10	1254.59	CII_Apo	0.05	1255.67	0.092289	0.442551	0.116515	10.9822	0.008685
VPS34	674	684	ATSTKHGFMQF			10	1254.59	CII_Apo	0.5	1255.78	0.088732	0.558639	0.113718	10.998	0.009248
VPS34	674	684	ATSTKHGFMQF			10	1254.59	CII_Apo	5	1255.91	0.027358	0.687368	0.076203	10.9918	0.012588
VPS34	674	684	ATSTKHGFMQF			10	1254.59	CII_Apo	50	1256.37	0.018746	1.14622	0.073552	10.9731	0.015468
VPS34	674	684	ATSTKHGFMQF			10	1254.59	CII_Rab5	0	1255.23	0.071123	0	0	11.0006	0.003233
VPS34	674	684	ATSTKHGFMQF			10	1254.59	CII_Rab5	0.05	1255.54	0.109412	0.310261	0.130497	10.6552	0.018165
VPS34	674	684	ATSTKHGFMQF			10	1254.59	CII_Rab5	0.5	1255.69	0.038127	0.466923	0.080698	10.6566	0.011836
VPS34	674	684	ATSTKHGFMQF			10	1254.59	CII_Rab5	5	1255.89	0.040402	0.669039	0.081797	10.6391	0.008372
VPS34	674	684	ATSTKHGFMQF			10	1254.59	CII_Rab5	50	1256.23	0.080344	1.00315	0.107302	10.6367	0.003024
VPS34	685	692	IQSVPVAE			6	842.462	CII_Apo	0	842.806	0.041122	0	0	6.9747	0.033469
VPS34	685	692	IQSVPVAE			6	842.462	CII_Apo	0.05	843.57	0.009688	0.764005	0.042247	6.95958	0.025317
VPS34	685	692	IQSVPVAE			6	842.462	CII_Apo	0.5	843.582	0.024964	0.776122	0.048106	6.96468	0.016554
VPS34	685	692	IQSVPVAE			6	842.462	CII_Apo	5	843.8	0.018828	0.994542	0.045227	6.95481	0.012548
VPS34	685	692	IQSVPVAE			6	842.462	CII_Apo	50	844.655	0.094773	1.84897	0.10331	6.95864	0.009217
VPS34	685	692	IQSVPVAE			6	842.462	CII_Rab5	0	842.806	0.041122	0	0	6.9747	0.033469
VPS34	685	692	IQSVPVAE			6	842.462	CII_Rab5	0.05	843.498	0.028675	0.692266	0.050132	6.79385	0.018436
VPS34	685	692	IQSVPVAE			6	842.462	CII_Rab5	0.5	843.553	0.011543	0.747652	0.042711	6.79201	0.007753
VPS34	685	692	IQSVPVAE			6	842.462	CII_Rab5	5	843.738	0.018453	0.932537	0.045072	6.79452	0.00263
VPS34	685	692	IQSVPVAE			6	842.462	CII_Rab5	50	844.576	0.042417	1.76983	0.059078	6.79146	0.0081
VPS34	693	703	VLDTEGSIQNF			10	1222.6	CII_Apo	0	1223.37	0.044173	0	0	11.6326	0.025979
VPS34	693	703	VLDTEGSIQNF			10	1222.6	CII_Apo	0.05	1224.62	0.162348	1.24583	0.16825	11.5893	0.024494
VPS34	693	703	VLDTEGSIQNF			10	1222.6	CII_Apo	0.5	1225.52	0.081036	2.14547	0.092294	11.5892	0.008913
VPS34	693	703	VLDTEGSIQNF			10	1222.6	CII_Apo	5	1226.68	0.111908	3.3025	0.120311	11.5829	0.014797
VPS34	693	703	VLDTEGSIQNF			10	1222.6	CII_Apo	50	1226.76	0.167959	3.39041	0.17367	11.5828	0.020308
VPS34	693	703	VLDTEGSIQNF			10	1222.6	CII_Rab5	0	1223.37	0.044173	0	0	11.6326	0.025979
VPS34	693	703	VLDTEGSIQNF			10	1222.6	CII_Rab5	0.05	1224.45	0.117328	1.07464	0.125368	11.5537	0.016807
VPS34	693	703	VLDTEGSIQNF			10	1222.6	CII_Rab5	0.5	1225.52	0.076194	2.14438	0.088072	11.54	0.015492
VPS34	693	703	VLDTEGSIQNF			10	1222.6	CII_Rab5	5	1226.6	0.182971	3.2247	0.188228	11.5365	0.009501
VPS34	693	703	VLDTEGSIQNF			10	1222.6	CII_Rab5	50	1226.73	0.085039	3.36062	0.095827	11.5227	0.008828
VPS34	704	719	FRKYAPSENGPNGISA			13	1707.84	CII_Apo	0	1708.78	0.054572	0	0	7.15707	0.017208
VPS34	704	719	FRKYAPSENGPNGISA			13	1707.84	CII_Apo	0.05	1711.79	0.041243	3.00866	0.068404	7.14576	0.007664
VPS34	704	719	FRKYAPSENGPNGISA			13	1707.84	CII_Apo	0.5	1712.43	0.086526	3.64162	0.102298	7.15231	0.00354
VPS34	704	719	FRKYAPSENGPNGISA			13	1707.84	CII_Apo	5	1713.44	0.032701	4.65706	0.06362	7.14329	0.006976
VPS34	704	719	FRKYAPSENGPNGISA			13	1707.84	CII_Apo	50	1713.97	0.045983	5.18791	0.071362	7.12765	0.013959
VPS34	704	719	FRKYAPSENGPNGISA			13	1707.84	CII_Rab5	0	1708.78	0.054572	0	0	7.15707	0.017208
VPS34	704	719	FRKYAPSENGPNGISA			13	1707.84	CII_Rab5	0.05	1711.51	0.0599	2.72279	0.081031	6.86013	0.01548
VPS34	704	719	FRKYAPSENGPNGISA			13	1707.84	CII_Rab5	0.5	1712.13	0.015164	3.3419	0.05664	6.85151	0.009403
VPS34	704	719	FRKYAPSENGPNGISA			13	1707.84	CII_Rab5	5	1713	0.085045	4.21481	0.101048	6.847	0.00812
VPS34	704	719	FRKYAPSENGPNGISA			13	1707.84	CII_Rab5	50	1713.55	0.072257	4.76397	0.090549	6.84174	0.008259
VPS34	725	731	YVKSCAG			6	727.344	CII_Apo	0	727.778	0.081969	0	0	4.31115	0.018506
VPS34	725	731	YVKSCAG			6	727.344	CII_Apo	0.05	727.919	0.136254	0.141369	0.15901	4.32409	0.012231
VPS34	725	731	YVKSCAG			6	727.344	CII_Apo	0.5	727.977	0.064791	0.199414	0.104484	4.33144	0.012063
VPS34	725	731	YVKSCAG			6	727.344	CII_Apo	5	727.991	0.102336	0.212762	0.131117	4.33163	0.007075
VPS34	725	731	YVKSCAG			6	727.344	CII_Apo	50	728.023	0.065425	0.244924	0.104878	4.32516	0.005591
VPS34	725	731	YVKSCAG			6	727.344	CII_Rab5	0	727.778	0.081969	0	0	4.31115	0.018506
VPS34	725	731	YVKSCAG			6	727.344	CII_Rab5	0.05	727.879	0.122494	0.100925	0.14739	4.34135	0.005692
VPS34	725	731	YVKSCAG			6	727.344	CII_Rab5	0.5	727.894	0.059416	0.116197	0.101238	4.33582	0.007955
VPS34	725	731	YVKSCAG			6	727.344	CII_Rab5	5	727.985	0.101564	0.206796	0.130515	4.34358	0.008939
VPS34	725	731	YVKSCAG			6	727.344	CII_Rab5	50	727.972	0.073976	0.194282	0.110415	4.33129	0.004478
VPS34	737	750	YILGVGDRHLDNLL			13	1597.87	CII_Apo	0	1598.9	0.134699	0	0	13.3147	0.047375
VPS34	737	750	YILGVGDRHLDNLL			13	1597.87	CII_Apo	0.05	1599.34	0.117296	0.436156	0.178612	13.2724	0.035713
VPS34	737	750	YILGVGDRHLDNLL			13	1597.87	CII_Apo	0.5	1599.37	0.10648	0.474553	0.171703	13.278	0.02012
VPS34	737	750	YILGVGDRHLDNLL			13	1597.87	CII_Apo	5	1599.67	0.0868	0.775149	0.160244	13.2604	0.022695
VPS34	737	750	YILGVGDRHLDNLL			13	1597.87	CII_Apo	50	1600.39	0.050406	1.49303	0.143821	13.2713	0.026644
VPS34	737	750	YILGVGDRHLDNLL			13	1597.87	CII_Rab5	0	1598.9	0.134699	0	0	13.3147	0.047375
VPS34	737	750	YILGVGDRHLDNLL			13	1597.87	CII_Rab5	0.05	1599.26	0.098009	0.359937	0.166582	13.2606	0.025838
VPS34	737	750	YILGVGDRHLDNLL			13	1597.87	CII_Rab5	0.5	1599.37	0.117822	0.466309	0.178958	13.2666	0.010256
VPS34	737	750	YILGVGDRHLDNLL			13	1597.87	CII_Rab5	5	1599.65	0.092936	0.746447	0.163649	13.2581	0.008604
VPS34	737	750	YILGVGDRHLDNLL			13	1597.87	CII_Rab5	50	1600.33	0.07459	1.43544	0.153972	13.2496	0.015095
VPS34	751	757	LTKTGKL			6	760.493	CII_Apo	0	760.845	0.055224	0	0	4.58902	0.007734
VPS34	751	757	LTKTGKL			6	760.493	CII_Apo	0.05	761.668	0.048263	0.822794	0.073342	4.60239	0.009624
VPS34	751	757	LTKTGKL			6	760.493	CII_Apo	0.5	761.67	0.099153	0.824834	0.113495	4.61153	0.007002
VPS34	751	757	LTKTGKL			6	760.493	CII_Apo	5	761.701	0.041366	0.856381	0.068998	4.61049	0.003706
VPS34	751	757	LTKTGKL			6	760.493	CII_Apo	50	761.781	0.115337	0.936539	0.127876	4.60539	0.007133
VPS34	751	757	LTKTGKL			6	760.493	CII_Rab5	0	760.845	0.055224	0	0	4.58902	0.007734
VPS34	751	757	LTKTGKL			6	760.493	CII_Rab5	0.05	761.625	0.0511	0.780612	0.075239	4.61327	0.005383
VPS34	751	757	LTKTGKL			6	760.493	CII_Rab5	0.5	761.626	0.039313	0.780886	0.067788	4.60744	0.005168
VPS34	751	757	LTKTGKL			6	760.493	CII_Rab5	5	761.666	0.039827	0.821075	0.068087	4.61301	0.006021
VPS34	751	757	LTKTGKL			6	760.493	CII_Rab5	50	761.705	0.05859	0.860207	0.080513	4.60394	0.003471
VPS34	751	763	LTKTGKLFHIDFG			12	1476.82	CII_Apo	0	1477.56	0.055011	0	0	11.4714	0.025948
VPS34	751	763	LTKTGKLFHIDFG			12	1476.82	CII_Apo	0.05	1477.98	0.044566	0.414052	0.070798	11.4543	0.024752
VPS34	751	763	LTKTGKLFHIDFG			12	1476.82	CII_Apo	0.5	1478.16	0.149854	0.599337	0.159633	11.4556	0.021781
VPS34	751	763	LTKTGKLFHIDFG			12	1476.82	CII_Apo	5	1478.57	0.091653	1.00723	0.106895	11.4397	0.017854
VPS34	751	763	LTKTGKLFHIDFG			12	1476.82	CII_Apo	50	1478.83	0.142388	1.263	0.152645	11.4359	0.022828
VPS34	751	763	LTKTGKLFHIDFG			12	1476.82	CII_Rab5	0	1477.56	0.055011	0	0	11.4714	0.025948
VPS34	751	763	LTKTGKLFHIDFG			12	1476.82	CII_Rab5	0.05	1477.98	0.102801	0.411764	0.116595	11.3276	0.02118
VPS34	751	763	LTKTGKLFHIDFG			12	1476.82	CII_Rab5	0.5	1478.16	0.048692	0.598085	0.073465	11.3316	0.006918
VPS34	751	763	LTKTGKLFHIDFG			12	1476.82	CII_Rab5	5	1478.59	0.100298	1.02506	0.114394	11.3159	0.006595
VPS34	751	763	LTKTGKLFHIDFG			12	1476.82	CII_Rab5	50	1478.82	0.102898	1.26001	0.11668	11.3074	0.006604
VPS34	780	794	NKEMVEGMGGTQSEQ			14	1624.69	CII_Apo	0	1625.67	0.073116	0	0	6.76979	0.017958
VPS34	780	794	NKEMVEGMGGTQSEQ			14	1624.69	CII_Apo	0.05	1628.67	0.084476	3.00666	0.111724	6.76265	0.004861
VPS34	780	794	NKEMVEGMGGTQSEQ			14	1624.69	CII_Apo	0.5	1629.28	0.145483	3.61113	0.162823	6.76751	0.014605
VPS34	780	794	NKEMVEGMGGTQSEQ			14	1624.69	CII_Apo	5	1629.77	0.076162	4.10738	0.105577	6.77588	0.005225
VPS34	780	794	NKEMVEGMGGTQSEQ			14	1624.69	CII_Apo	50	1630.7	0.107879	5.03717	0.130322	6.75516	0.010591
VPS34	780	794	NKEMVEGMGGTQSEQ			14	1624.69	CII_Rab5	0	1625.67	0.073116	0	0	6.76979	0.017958
VPS34	780	794	NKEMVEGMGGTQSEQ			14	1624.69	CII_Rab5	0.05	1628.55	0.059665	2.88615	0.094371	6.64207	0.01128
VPS34	780	794	NKEMVEGMGGTQSEQ			14	1624.69	CII_Rab5	0.5	1629.05	0.024945	3.38132	0.077254	6.63696	0.004645
VPS34	780	794	NKEMVEGMGGTQSEQ			14	1624.69	CII_Rab5	5	1629.56	0.028608	3.88954	0.078514	6.63649	0.000609
VPS34	780	794	NKEMVEGMGGTQSEQ			14	1624.69	CII_Rab5	50	1630.46	0.057885	4.79646	0.093256	6.62216	0.004531
VPS34	783	794	MVEGMGGTQSEQ			11	1253.51	CII_Apo	0	1254.24	0.035951	0	0	6.71859	0.020043
VPS34	783	794	MVEGMGGTQSEQ			11	1253.51	CII_Apo	0.05	1257.12	0.066451	2.87067	0.075553	6.71178	0.002466
VPS34	783	794	MVEGMGGTQSEQ			11	1253.51	CII_Apo	0.5	1257.3	0.045679	3.05597	0.058129	6.71965	0.010327
VPS34	783	794	MVEGMGGTQSEQ			11	1253.51	CII_Apo	5	1257.67	0.036305	3.42517	0.051094	6.72416	0.001256
VPS34	783	794	MVEGMGGTQSEQ			11	1253.51	CII_Apo	50	1258.31	0.091577	4.06749	0.098381	6.70969	0.008382
VPS34	783	794	MVEGMGGTQSEQ			11	1253.51	CII_Rab5	0	1254.24	0.035951	0	0	6.71859	0.020043
VPS34	783	794	MVEGMGGTQSEQ			11	1253.51	CII_Rab5	0.05	1257.17	0.237055	2.92474	0.239766	6.63742	0.014652
VPS34	783	794	MVEGMGGTQSEQ			11	1253.51	CII_Rab5	0.5	1257.28	0.048821	3.03919	0.06063	6.63412	0.002402
VPS34	783	794	MVEGMGGTQSEQ			11	1253.51	CII_Rab5	5	1257.7	0.150344	3.45731	0.154583	6.64107	0.005628
VPS34	783	794	MVEGMGGTQSEQ			11	1253.51	CII_Rab5	50	1258.17	0.037156	3.92741	0.051702	6.62118	0.004814
VPS34	824	848	VDANIPDIALEPDKTVKKVQDKFRL			22	2852.59	CII_Apo	0	2854.11	0.243566	0	0	12.2822	0.048986
VPS34	824	848	VDANIPDIALEPDKTVKKVQDKFRL			22	2852.59	CII_Apo	0.05	2856.64	0.144252	2.53101	0.283078	12.2048	0.01346
VPS34	824	848	VDANIPDIALEPDKTVKKVQDKFRL			22	2852.59	CII_Apo	0.5	2858.52	0.07805	4.4121	0.255766	12.2019	0.028912
VPS34	824	848	VDANIPDIALEPDKTVKKVQDKFRL			22	2852.59	CII_Apo	5	2860.25	0.091291	6.14574	0.260113	12.1652	0.018532
VPS34	824	848	VDANIPDIALEPDKTVKKVQDKFRL			22	2852.59	CII_Apo	50	2863.36	0.233484	9.24967	0.337401	12.1425	0.025507
VPS34	824	848	VDANIPDIALEPDKTVKKVQDKFRL			22	2852.59	CII_Rab5	0	2854.11	0.243566	0	0	12.2822	0.048986
VPS34	824	848	VDANIPDIALEPDKTVKKVQDKFRL			22	2852.59	CII_Rab5	0.05	2856.54	0.075144	2.43551	0.254894	12.204	0.027415
VPS34	824	848	VDANIPDIALEPDKTVKKVQDKFRL			22	2852.59	CII_Rab5	0.5	2858.11	0.030496	4.00654	0.245468	12.2024	0.009506
VPS34	824	848	VDANIPDIALEPDKTVKKVQDKFRL			22	2852.59	CII_Rab5	5	2860.11	0.196633	6.00475	0.313032	12.1697	0.009236
VPS34	824	848	VDANIPDIALEPDKTVKKVQDKFRL			22	2852.59	CII_Rab5	50	2862.92	0.059911	8.80957	0.250826	12.1373	0.007627
VPS34	829	853	PDIALEPDKTVKKVQDKFRLDLSDE			22	2899.54	CII_Apo	0	2901.05	0.04553	0	0	13.3272	0.041316
VPS34	829	853	PDIALEPDKTVKKVQDKFRLDLSDE			22	2899.54	CII_Apo	0.05	2903.93	0.210505	2.87768	0.215372	13.2569	0.036653
VPS34	829	853	PDIALEPDKTVKKVQDKFRLDLSDE			22	2899.54	CII_Apo	0.5	2905.73	0.105123	4.67977	0.114559	13.2529	0.011579
VPS34	829	853	PDIALEPDKTVKKVQDKFRLDLSDE			22	2899.54	CII_Apo	5	2907.55	0.137516	6.49592	0.144857	13.2025	0.015364
VPS34	829	853	PDIALEPDKTVKKVQDKFRLDLSDE			22	2899.54	CII_Apo	50	2909.46	0.117542	8.40555	0.126052	13.2039	0.020199
VPS34	829	853	PDIALEPDKTVKKVQDKFRLDLSDE			22	2899.54	CII_Rab5	0	2901.11	0.12234	0	0	13.3297	0.040579
VPS34	829	853	PDIALEPDKTVKKVQDKFRLDLSDE			22	2899.54	CII_Rab5	0.05	2903.96	0.103394	2.85305	0.16018	13.2644	0.020045
VPS34	829	853	PDIALEPDKTVKKVQDKFRLDLSDE			22	2899.54	CII_Rab5	0.5	2905.54	0.070447	4.43496	0.141174	13.2508	0.015277
VPS34	829	853	PDIALEPDKTVKKVQDKFRLDLSDE			22	2899.54	CII_Rab5	5	2907.4	0.213595	6.2964	0.24615	13.2183	0.009604
VPS34	829	853	PDIALEPDKTVKKVQDKFRLDLSDE			22	2899.54	CII_Rab5	50	2909.51	0.201159	8.40685	0.23544	13.1892	0.010335
VPS34	863	870	IDESVHAL			7	883.452	CII_Apo	0	883.859	0.068034	0	0	8.24239	0.020285
VPS34	863	870	IDESVHAL			7	883.452	CII_Apo	0.05	884.944	0.030919	1.08452	0.07473	8.21696	0.00835
VPS34	863	870	IDESVHAL			7	883.452	CII_Apo	0.5	885.456	0.035922	1.59697	0.076935	8.22839	0.003333
VPS34	863	870	IDESVHAL			7	883.452	CII_Apo	5	886.214	0.026964	2.35485	0.073183	8.22166	0.005336
VPS34	863	870	IDESVHAL			7	883.452	CII_Rab5	0	883.927	0.047532	0	0	8.24432	0.020637
VPS34	863	870	IDESVHAL			7	883.452	CII_Rab5	0.05	885.036	0.021683	1.10912	0.052244	7.96582	0.007463
VPS34	863	870	IDESVHAL			7	883.452	CII_Rab5	0.5	885.498	0.014564	1.57087	0.049713	7.96132	0.010366
VPS34	863	870	IDESVHAL			7	883.452	CII_Rab5	5	886.22	0.112228	2.29258	0.121878	7.95072	0.010333
VPS34	872	884	AAVVEQIHKFAQY			12	1503.8	CII_Apo	0	1504.7	0.11626	0	0	10.4513	0.033033
VPS34	872	884	AAVVEQIHKFAQY			12	1503.8	CII_Apo	0.05	1512.02	0.080433	7.32028	0.141372	10.3211	0.017625
VPS34	872	884	AAVVEQIHKFAQY			12	1503.8	CII_Apo	0.5	1512.04	0.180074	7.34827	0.214343	10.32	0.015266
VPS34	872	884	AAVVEQIHKFAQY			12	1503.8	CII_Apo	5	1512.03	0.127123	7.33806	0.172269	10.3164	0.020989
VPS34	872	884	AAVVEQIHKFAQY			12	1503.8	CII_Apo	50	1512.04	0.126832	7.33937	0.172055	10.3055	0.0227
VPS34	872	884	AAVVEQIHKFAQY			12	1503.8	CII_Rab5	0	1504.7	0.11626	0	0	10.4513	0.033033
VPS34	872	884	AAVVEQIHKFAQY			12	1503.8	CII_Rab5	0.05	1512.11	0.13725	7.41156	0.179872	10.1885	0.020269
VPS34	872	884	AAVVEQIHKFAQY			12	1503.8	CII_Rab5	0.5	1512.17	0.157333	7.47338	0.195628	10.1856	0.005786
VPS34	872	884	AAVVEQIHKFAQY			12	1503.8	CII_Rab5	5	1511.98	0.166548	7.28417	0.203113	10.1864	0.004269
VPS34	872	884	AAVVEQIHKFAQY			12	1503.8	CII_Rab5	50	1512.24	0.246818	7.54691	0.272829	10.1659	0.011298
VPS34	872	886	AAVVEQIHKFAQYWR			14	1845.98	CII_Apo	0	1846.82	0.035768	0	0	13.11	0.037951
VPS34	872	886	AAVVEQIHKFAQYWR			14	1845.98	CII_Apo	0.05	1855.66	0.16618	8.83557	0.169985	12.9148	0.033305
VPS34	872	886	AAVVEQIHKFAQYWR			14	1845.98	CII_Apo	0.5	1855.85	0.055446	9.02368	0.065982	12.9365	0.018961
VPS34	872	886	AAVVEQIHKFAQYWR			14	1845.98	CII_Apo	5	1855.94	0.067854	9.11528	0.076705	12.9328	0.012893
VPS34	872	886	AAVVEQIHKFAQYWR			14	1845.98	CII_Apo	50	1855.86	0.122185	9.03839	0.127313	12.9352	0.017911
VPS34	872	886	AAVVEQIHKFAQYWR			14	1845.98	CII_Rab5	0	1846.76	0.105847	0	0	13.1096	0.038635
VPS34	872	886	AAVVEQIHKFAQYWR			14	1845.98	CII_Rab5	0.05	1855.33	0.143391	8.57202	0.178225	12.9162	0.019239
VPS34	872	886	AAVVEQIHKFAQYWR			14	1845.98	CII_Rab5	0.5	1855.57	0.093647	8.81415	0.141327	12.9358	0.003075
VPS34	872	886	AAVVEQIHKFAQYWR			14	1845.98	CII_Rab5	5	1855.72	0.092355	8.95781	0.140474	12.9296	0.009282
VPS34	872	886	AAVVEQIHKFAQYWR			14	1845.98	CII_Rab5	50	1855.74	0.105788	8.98467	0.149648	12.9236	0.005338
VPS34	873	886	AVVEQIHKFAQYWR			13	1774.94	CII_Apo	0	1775.94	0.010939	0	0	12.4448	0.028974
VPS34	873	886	AVVEQIHKFAQYWR			13	1774.94	CII_Apo	0.05	1783.55	0.271787	7.60052	0.272007	12.2562	0.020802
VPS34	873	886	AVVEQIHKFAQYWR			13	1774.94	CII_Apo	0.5	1783.68	0.130618	7.73993	0.131075	12.2644	0.008701
VPS34	873	886	AVVEQIHKFAQYWR			13	1774.94	CII_Apo	5	1783.86	0.183727	7.91491	0.184052	12.2453	0.017308
VPS34	873	886	AVVEQIHKFAQYWR			13	1774.94	CII_Apo	50	1783.76	0.112043	7.8164	0.112576	12.239	0.022136
VPS34	873	886	AVVEQIHKFAQYWR			13	1774.94	CII_Rab5	0	1775.94	0.010939	0	0	12.4448	0.028974
VPS34	873	886	AVVEQIHKFAQYWR			13	1774.94	CII_Rab5	0.05	1783.68	0.075841	7.73506	0.076626	12.2271	0.01833
VPS34	873	886	AVVEQIHKFAQYWR			13	1774.94	CII_Rab5	0.5	1783.76	0.225285	7.81988	0.22555	12.2305	0.005093
VPS34	873	886	AVVEQIHKFAQYWR			13	1774.94	CII_Rab5	5	1784	0.004701	8.0544	0.011906	12.2176	0.01028
VPS34	873	886	AVVEQIHKFAQYWR			13	1774.94	CII_Rab5	50	1783.86	0.09446	7.91161	0.095091	12.1914	0.004396
Protein	Start	End	Sequence	Modification	Fragment	MaxUptake	MHP	State	Exposure	Center	Center SD	Uptake	Uptake SD	RT	RT SD
VPS15	18	27	SYFSDIHDFE			9	1259.52	Complex II	0	1260.14	0.014743	0	0	13.2711	0.020846
VPS15	18	27	SYFSDIHDFE			9	1259.52	Complex II	0.05	1261.66	0.002086	1.51824	0.01489	13.2204	0.013803
VPS15	18	27	SYFSDIHDFE			9	1259.52	Complex II	0.5	1262.2	0.05178	2.06232	0.053838	13.2265	0.009514
VPS15	18	27	SYFSDIHDFE			9	1259.52	Complex II	5	1262.62	0.038109	2.48125	0.040862	13.2214	0.011374
VPS15	18	27	SYFSDIHDFE			9	1259.52	Complex II	50	1263.06	0.038446	2.92391	0.041176	13.2024	0.014581
VPS15	18	27	SYFSDIHDFE			9	1259.52	Complex II + Rab5	0	1260.14	0.014743	0	0	13.2711	0.020846
VPS15	18	27	SYFSDIHDFE			9	1259.52	Complex II + Rab5	0.05	1261.52	0.018476	1.3826	0.023637	13.2275	0.018926
VPS15	18	27	SYFSDIHDFE			9	1259.52	Complex II + Rab5	0.5	1262.04	0.040528	1.9016	0.043126	13.2298	0.007296
VPS15	18	27	SYFSDIHDFE			9	1259.52	Complex II + Rab5	5	1262.48	0.08757	2.34663	0.088802	13.2313	0.008112
VPS15	18	27	SYFSDIHDFE			9	1259.52	Complex II + Rab5	50	1262.91	0.009985	2.77251	0.017806	13.2052	0.006742
VPS15	20	27	FSDIHDFE			7	1009.43	Complex II	0	1010.71	0.032561	0	0	10.2546	0.0107
VPS15	20	27	FSDIHDFE			7	1009.43	Complex II	0.05	1011.77	0.053528	1.05932	0.062654	10.2313	0.004681
VPS15	20	27	FSDIHDFE			7	1009.43	Complex II	0.5	1012.62	0.063344	1.9033	0.071223	10.2355	0.013475
VPS15	20	27	FSDIHDFE			7	1009.43	Complex II	5	1013.43	0.042476	2.71852	0.05352	10.2265	0.006083
VPS15	20	27	FSDIHDFE			7	1009.43	Complex II	50	1013.72	0.026414	3.00404	0.041928	10.1997	0.009365
VPS15	20	27	FSDIHDFE			7	1009.43	Complex II + Rab5	0	1010.71	0.032561	0	0	10.2546	0.0107
VPS15	20	27	FSDIHDFE			7	1009.43	Complex II + Rab5	0.05	1011.63	0.018113	0.912418	0.03726	10.129	0.009617
VPS15	20	27	FSDIHDFE			7	1009.43	Complex II + Rab5	0.5	1012.55	0.063329	1.83351	0.071209	10.1393	0.005087
VPS15	20	27	FSDIHDFE			7	1009.43	Complex II + Rab5	5	1013.17	0.018628	2.45342	0.037513	10.135	0.003144
VPS15	20	27	FSDIHDFE			7	1009.43	Complex II + Rab5	50	1013.53	0.023067	2.82051	0.039904	10.1101	0.010804
VPS15	26	37	FEYDKSLGSTRF			11	1449.7	Complex II	0	1450.48	0.048568	0	0	10.5753	0.017815
VPS15	26	37	FEYDKSLGSTRF			11	1449.7	Complex II	0.05	1452.98	0.096794	2.50848	0.108295	10.5316	0.015424
VPS15	26	37	FEYDKSLGSTRF			11	1449.7	Complex II	0.5	1453.48	0.10634	2.99969	0.116907	10.539	0.003373
VPS15	26	37	FEYDKSLGSTRF			11	1449.7	Complex II	5	1453.91	0.074688	3.43108	0.089091	10.5376	0.015172
VPS15	26	37	FEYDKSLGSTRF			11	1449.7	Complex II	50	1454.25	0.082761	3.77634	0.09596	10.5283	0.022861
VPS15	26	37	FEYDKSLGSTRF			11	1449.7	Complex II + Rab5	0	1450.48	0.048568	0	0	10.5753	0.017815
VPS15	26	37	FEYDKSLGSTRF			11	1449.7	Complex II + Rab5	0.05	1452.69	0.076464	2.21609	0.090585	10.3744	0.019112
VPS15	26	37	FEYDKSLGSTRF			11	1449.7	Complex II + Rab5	0.5	1453.2	0.063774	2.72407	0.080162	10.3757	0.003156
VPS15	26	37	FEYDKSLGSTRF			11	1449.7	Complex II + Rab5	5	1453.66	0.058174	3.18181	0.075783	10.3547	0.006637
VPS15	26	37	FEYDKSLGSTRF			11	1449.7	Complex II + Rab5	50	1453.99	0.072405	3.51564	0.087186	10.3303	0.01091
VPS15	28	37	YDKSLGSTRF			9	1173.59	Complex II	0	1174.18	0.048709	0	0	8.14544	0.014072
VPS15	28	37	YDKSLGSTRF			9	1173.59	Complex II	0.05	1176.49	0.074098	2.31092	0.088674	8.13853	0.010239
VPS15	28	37	YDKSLGSTRF			9	1173.59	Complex II	0.5	1176.91	0.068042	2.7265	0.083679	8.15733	0.023594
VPS15	28	37	YDKSLGSTRF			9	1173.59	Complex II	5	1177.34	0.025223	3.16397	0.054852	8.14652	0.005437
VPS15	28	37	YDKSLGSTRF			9	1173.59	Complex II	50	1177.6	0.058237	3.42317	0.075922	8.14625	0.011007
VPS15	28	37	YDKSLGSTRF			9	1173.59	Complex II + Rab5	0	1174.18	0.048709	0	0	8.14544	0.014072
VPS15	28	37	YDKSLGSTRF			9	1173.59	Complex II + Rab5	0.05	1176.56	0.153464	2.38457	0.161008	7.85785	0.013916
VPS15	28	37	YDKSLGSTRF			9	1173.59	Complex II + Rab5	0.5	1176.85	0.074538	2.67266	0.089042	7.85247	0.012016
VPS15	28	37	YDKSLGSTRF			9	1173.59	Complex II + Rab5	5	1177.09	0.042699	2.91377	0.064774	7.85221	0.011876
VPS15	28	37	YDKSLGSTRF			9	1173.59	Complex II + Rab5	50	1177.32	0.068146	3.14353	0.083764	7.84468	0.016545
VPS15	38	49	FKVARAKHREGL			11	1411.83	Complex II	0	1412.57	0.069633	0	0	4.48878	0.007316
VPS15	38	49	FKVARAKHREGL			11	1411.83	Complex II	0.05	1413.1	0.032662	0.524244	0.076913	4.50855	0.009598
VPS15	38	49	FKVARAKHREGL			11	1411.83	Complex II	0.5	1413.46	0.054417	0.881466	0.088374	4.51342	0.011677
VPS15	38	49	FKVARAKHREGL			11	1411.83	Complex II	5	1413.8	0.07011	1.22423	0.098814	4.50654	0.009395
VPS15	38	49	FKVARAKHREGL			11	1411.83	Complex II	50	1414.27	0.096328	1.6989	0.118861	4.50426	0.0086
VPS15	38	49	FKVARAKHREGL			11	1411.83	Complex II + Rab5	0	1412.57	0.069633	0	0	4.48878	0.007316
VPS15	38	49	FKVARAKHREGL			11	1411.83	Complex II + Rab5	0.05	1412.83	0.08968	0.258681	0.11354	4.50529	0.00229
VPS15	38	49	FKVARAKHREGL			11	1411.83	Complex II + Rab5	0.5	1413.34	0.112454	0.763647	0.132267	4.502	0.007195
VPS15	38	49	FKVARAKHREGL			11	1411.83	Complex II + Rab5	5	1413.61	0.067845	1.03469	0.09722	4.50493	0.004152
VPS15	38	49	FKVARAKHREGL			11	1411.83	Complex II + Rab5	50	1414.18	0.112342	1.61044	0.132172	4.49177	0.00489
VPS15	38	51	FKVARAKHREGLVV			13	1609.96	Complex II	0	1610.89	0.074923	0	0	5.71265	0.019976
VPS15	38	51	FKVARAKHREGLVV			13	1609.96	Complex II	0.05	1611.33	0.081584	0.441177	0.110767	5.71906	0.013174
VPS15	38	51	FKVARAKHREGLVV			13	1609.96	Complex II	0.5	1611.79	0.040437	0.898378	0.085138	5.71834	0.012989
VPS15	38	51	FKVARAKHREGLVV			13	1609.96	Complex II	5	1612.04	0.051992	1.14436	0.091195	5.72345	0.012534
VPS15	38	51	FKVARAKHREGLVV			13	1609.96	Complex II	50	1612.45	0.066911	1.56047	0.100452	5.72205	0.010821
VPS15	38	51	FKVARAKHREGLVV			13	1609.96	Complex II + Rab5	0	1610.89	0.074923	0	0	5.71265	0.019976
VPS15	38	51	FKVARAKHREGLVV			13	1609.96	Complex II + Rab5	0.05	1611.19	0.133192	0.301333	0.152818	5.51988	0.014679
VPS15	38	51	FKVARAKHREGLVV			13	1609.96	Complex II + Rab5	0.5	1611.62	0.061166	0.733624	0.09672	5.51714	0.009971
VPS15	38	51	FKVARAKHREGLVV			13	1609.96	Complex II + Rab5	5	1611.86	0.061418	0.968405	0.09688	5.51853	0.012421
VPS15	38	51	FKVARAKHREGLVV			13	1609.96	Complex II + Rab5	50	1612.34	0.125576	1.45026	0.146229	5.48185	0.035314
VPS15	55	62	FAIQDPTL			6	904.477	Complex II	0	904.947	0.01226	0	0	12.3944	0.044375
VPS15	55	62	FAIQDPTL			6	904.477	Complex II	0.05	907.218	0.23131	2.27085	0.231635	12.351	0.034452
VPS15	55	62	FAIQDPTL			6	904.477	Complex II	0.5	907.443	0.210199	2.4959	0.210556	12.3588	0.018339
VPS15	55	62	FAIQDPTL			6	904.477	Complex II	5	907.928	0.275348	2.9811	0.275621	12.3369	0.025258
VPS15	55	62	FAIQDPTL			6	904.477	Complex II	50	908.09	0.278696	3.14276	0.278966	12.3437	0.026007
VPS15	55	62	FAIQDPTL			6	904.477	Complex II + Rab5	0	904.947	0.01226	0	0	12.3944	0.044375
VPS15	55	62	FAIQDPTL			6	904.477	Complex II + Rab5	0.05	907.001	0.213967	2.05443	0.214318	12.3094	0.023587
VPS15	55	62	FAIQDPTL			6	904.477	Complex II + Rab5	0.5	907.317	0.229864	2.37034	0.23019	12.3131	0.007771
VPS15	55	62	FAIQDPTL			6	904.477	Complex II + Rab5	5	907.767	0.269322	2.82057	0.269601	12.3033	0.003935
VPS15	55	62	FAIQDPTL			6	904.477	Complex II + Rab5	50	907.946	0.238491	2.9996	0.238806	12.299	0.015127
VPS15	55	66	FAIQDPTLPLTS			9	1302.69	Complex II	0	1303.29	0.152257	0	0	12.9945	0.067027
VPS15	55	66	FAIQDPTLPLTS			9	1302.69	Complex II	0.05	1307.32	0.191012	4.03675	0.24427	12.9222	0.04756
VPS15	55	66	FAIQDPTLPLTS			9	1302.69	Complex II	0.5	1307.48	0.195014	4.19012	0.247412	12.9366	0.030757
VPS15	55	66	FAIQDPTLPLTS			9	1302.69	Complex II	5	1307.97	0.216104	4.6887	0.264354	12.9209	0.023285
VPS15	55	66	FAIQDPTLPLTS			9	1302.69	Complex II	50	1308.1	0.186219	4.81347	0.240541	12.9531	0.021026
VPS15	55	66	FAIQDPTLPLTS			9	1302.69	Complex II + Rab5	0	1303.29	0.152257	0	0	12.9945	0.067027
VPS15	55	66	FAIQDPTLPLTS			9	1302.69	Complex II + Rab5	0.05	1307.17	0.192099	3.88884	0.245121	12.9283	0.021107
VPS15	55	66	FAIQDPTLPLTS			9	1302.69	Complex II + Rab5	0.5	1307.4	0.201219	4.11039	0.252332	12.9114	0.038629
VPS15	55	66	FAIQDPTLPLTS			9	1302.69	Complex II + Rab5	5	1307.9	0.219332	4.61753	0.267	12.9157	0.029318
VPS15	55	66	FAIQDPTLPLTS			9	1302.69	Complex II + Rab5	50	1308.16	0.171651	4.87814	0.229448	12.9345	0.019492
VPS15	55	71	FAIQDPTLPLTSYKQEL			14	1964.04	Complex II	0	1965.12	0.010418	0	0	13.7192	0.056107
VPS15	55	71	FAIQDPTLPLTSYKQEL			14	1964.04	Complex II	0.05	1970.57	0.103102	5.45214	0.103627	13.6593	0.037379
VPS15	55	71	FAIQDPTLPLTSYKQEL			14	1964.04	Complex II	0.5	1971.28	0.075105	6.1573	0.075824	13.6601	0.029663
VPS15	55	71	FAIQDPTLPLTSYKQEL			14	1964.04	Complex II	5	1972.65	0.04073	7.53071	0.042042	13.6316	0.022536
VPS15	55	71	FAIQDPTLPLTSYKQEL			14	1964.04	Complex II	50	1972.79	0.043718	7.66931	0.044942	13.675	0.020817
VPS15	55	71	FAIQDPTLPLTSYKQEL			14	1964.04	Complex II + Rab5	0	1965.13	0.009861	0	0	13.72	0.055713
VPS15	55	71	FAIQDPTLPLTSYKQEL			14	1964.04	Complex II + Rab5	0.05	1970.34	0.022384	5.20706	0.02446	13.6527	0.023271
VPS15	55	71	FAIQDPTLPLTSYKQEL			14	1964.04	Complex II + Rab5	0.5	1971.13	0.021453	5.99591	0.023611	13.6554	0.012405
VPS15	55	71	FAIQDPTLPLTSYKQEL			14	1964.04	Complex II + Rab5	5	1972.32	0.080007	7.18782	0.080612	13.6341	0.008861
VPS15	55	71	FAIQDPTLPLTSYKQEL			14	1964.04	Complex II + Rab5	50	1972.6	0.039201	7.46225	0.040422	13.6535	0.017547
VPS15	56	62	AIQDPTL			5	757.409	Complex II	0	757.851	0.051163	0	0	9.33624	0.018959
VPS15	56	62	AIQDPTL			5	757.409	Complex II	0.05	760.212	0.037638	2.36092	0.063516	9.31973	0.016498
VPS15	56	62	AIQDPTL			5	757.409	Complex II	0.5	760.381	0.051093	2.53	0.072306	9.31726	0.004836
VPS15	56	62	AIQDPTL			5	757.409	Complex II	5	760.345	0.076134	2.49413	0.091728	9.30949	0.01066
VPS15	56	62	AIQDPTL			5	757.409	Complex II	50	760.172	0.047417	2.32085	0.069757	9.31117	0.022775
VPS15	56	62	AIQDPTL			5	757.409	Complex II + Rab5	0	757.851	0.051163	0	0	9.33624	0.018959
VPS15	56	62	AIQDPTL			5	757.409	Complex II + Rab5	0.05	760.203	0.089397	2.35155	0.103002	9.17588	0.004532
VPS15	56	62	AIQDPTL			5	757.409	Complex II + Rab5	0.5	760.379	0.036432	2.52848	0.062809	9.20676	0.111235
VPS15	56	62	AIQDPTL			5	757.409	Complex II + Rab5	5	760.331	0	2.48005	0.051163	9.15912	0
VPS15	56	62	AIQDPTL			5	757.409	Complex II + Rab5	50	760.226	0.003005	2.37527	0.051251	9.21323	0.099917
VPS15	75	82	KIRLNSAQ			7	929.553	Complex II	0	930.029	0.035408	0	0	4.68069	0.006876
VPS15	75	82	KIRLNSAQ			7	929.553	Complex II	0.05	932.195	0.027644	2.16691	0.044921	4.67953	0.005477
VPS15	75	82	KIRLNSAQ			7	929.553	Complex II	0.5	932.405	0.03755	2.37612	0.051611	4.68943	0.011443
VPS15	75	82	KIRLNSAQ			7	929.553	Complex II	5	932.683	0.042957	2.65415	0.055669	4.69173	0.000592
VPS15	75	82	KIRLNSAQ			7	929.553	Complex II	50	933.146	0.03712	3.11762	0.051299	4.68694	2.41481e-05
VPS15	75	82	KIRLNSAQ			7	929.553	Complex II + Rab5	0	930.029	0.035408	0	0	4.68069	0.006876
VPS15	75	82	KIRLNSAQ			7	929.553	Complex II + Rab5	0.05	931.863	0.147097	1.83416	0.151299	4.67498	0.00976
VPS15	75	82	KIRLNSAQ			7	929.553	Complex II + Rab5	0.5	932.545	0.033218	2.51634	0.048551	4.66368	0.001916
VPS15	75	82	KIRLNSAQ			7	929.553	Complex II + Rab5	5	932.559	0.125626	2.53031	0.130521	4.67618	0.001198
VPS15	75	82	KIRLNSAQ			7	929.553	Complex II + Rab5	50	933.077	0	3.04838	0.035408	4.66722	0
VPS15	75	92	KIRLNSAQNCLPFQKASE			16	2047.08	Complex II	0	2048.25	0.057345	0	0	9.58699	0.034962
VPS15	75	92	KIRLNSAQNCLPFQKASE			16	2047.08	Complex II	0.05	2052.02	0.122717	3.77119	0.135454	9.55114	0.022305
VPS15	75	92	KIRLNSAQNCLPFQKASE			16	2047.08	Complex II	0.5	2052.94	0.070824	4.68954	0.091129	9.55971	0.012991
VPS15	75	92	KIRLNSAQNCLPFQKASE			16	2047.08	Complex II	5	2053.74	0.025787	5.48919	0.062876	9.5497	0.017193
VPS15	75	92	KIRLNSAQNCLPFQKASE			16	2047.08	Complex II	50	2054.96	0.023641	6.70854	0.062027	9.5547	0.019352
VPS15	75	92	KIRLNSAQNCLPFQKASE			16	2047.08	Complex II + Rab5	0	2048.25	0.057345	0	0	9.58699	0.034962
VPS15	75	92	KIRLNSAQNCLPFQKASE			16	2047.08	Complex II + Rab5	0.05	2051.53	0.062431	3.27532	0.084771	9.41583	0.01892
VPS15	75	92	KIRLNSAQNCLPFQKASE			16	2047.08	Complex II + Rab5	0.5	2052.43	0.173001	4.18044	0.182257	9.40693	0.009809
VPS15	75	92	KIRLNSAQNCLPFQKASE			16	2047.08	Complex II + Rab5	5	2053.43	0.116603	5.18238	0.129942	9.39491	0.000849
VPS15	75	92	KIRLNSAQNCLPFQKASE			16	2047.08	Complex II + Rab5	50	2054.34	0.230011	6.08499	0.237052	9.38998	0.00944
VPS15	75	96	KIRLNSAQNCLPFQKASEKASE			20	2462.28	Complex II	0	2463.65	0.026857	0	0	8.85875	0.023891
VPS15	75	96	KIRLNSAQNCLPFQKASEKASE			20	2462.28	Complex II	0.05	2469.38	0.15552	5.72585	0.157822	8.81811	0.020396
VPS15	75	96	KIRLNSAQNCLPFQKASEKASE			20	2462.28	Complex II	0.5	2470.33	0.128894	6.67615	0.131662	8.81354	0.011315
VPS15	75	96	KIRLNSAQNCLPFQKASEKASE			20	2462.28	Complex II	5	2471.71	0.33839	8.06108	0.339454	8.81764	0.016016
VPS15	75	96	KIRLNSAQNCLPFQKASEKASE			20	2462.28	Complex II	50	2472.54	0.16305	8.88805	0.165247	8.80988	0.02208
VPS15	75	96	KIRLNSAQNCLPFQKASEKASE			20	2462.28	Complex II + Rab5	0	2463.65	0.026857	0	0	8.85875	0.023891
VPS15	75	96	KIRLNSAQNCLPFQKASEKASE			20	2462.28	Complex II + Rab5	0.05	2469.02	0.237824	5.37228	0.239336	8.65522	0.011458
VPS15	75	96	KIRLNSAQNCLPFQKASEKASE			20	2462.28	Complex II + Rab5	0.5	2469.68	0.175153	6.02563	0.1772	8.64026	0.012619
VPS15	75	96	KIRLNSAQNCLPFQKASEKASE			20	2462.28	Complex II + Rab5	5	2470.89	0.077847	7.23569	0.08235	8.63724	0.003783
VPS15	75	96	KIRLNSAQNCLPFQKASEKASE			20	2462.28	Complex II + Rab5	50	2472	0.17939	8.34758	0.18139	8.63457	0.015033
VPS15	102	108	FRQYVRD			6	983.506	Complex II	0	983.978	0.102172	0	0	5.83687	0.030297
VPS15	102	108	FRQYVRD			6	983.506	Complex II	0.05	984.192	0.073973	0.214461	0.126139	5.83575	0.0097
VPS15	102	108	FRQYVRD			6	983.506	Complex II	0.5	984.655	0.028599	0.676733	0.106099	5.8484	0.015949
VPS15	102	108	FRQYVRD			6	983.506	Complex II	5	985.382	0.029818	1.40455	0.106434	5.85341	0.004991
VPS15	102	108	FRQYVRD			6	983.506	Complex II	50	985.408	0.063345	1.43024	0.120215	5.83294	0.010027
VPS15	102	108	FRQYVRD			6	983.506	Complex II + Rab5	0	983.957	0.046499	0	0	5.83622	0.030109
VPS15	102	108	FRQYVRD			6	983.506	Complex II + Rab5	0.05	984.165	0.070897	0.207637	0.084785	5.75158	0.006353
VPS15	102	108	FRQYVRD			6	983.506	Complex II + Rab5	0.5	984.54	0.068022	0.583516	0.082396	5.74836	0.005857
VPS15	102	108	FRQYVRD			6	983.506	Complex II + Rab5	5	985.287	0.068096	1.32983	0.082457	5.75149	0.001747
VPS15	102	108	FRQYVRD			6	983.506	Complex II + Rab5	50	985.382	0.036901	1.42547	0.059362	5.71915	0.004664
VPS15	111	122	YDRISTRPFLNN			10	1495.77	Complex II	0	1496.42	0.01929	0	0	9.40086	0.050052
VPS15	111	122	YDRISTRPFLNN			10	1495.77	Complex II	0.05	1497.87	0.048304	1.44647	0.052013	9.31704	0.029101
VPS15	111	122	YDRISTRPFLNN			10	1495.77	Complex II	0.5	1498.18	0.059472	1.75981	0.062522	9.40649	0.046636
VPS15	111	122	YDRISTRPFLNN			10	1495.77	Complex II	5	1499.21	0.1391	2.78542	0.140431	9.34661	0.019001
VPS15	111	122	YDRISTRPFLNN			10	1495.77	Complex II	50	1499.84	0.182755	3.4195	0.18377	9.30621	0.009309
VPS15	111	122	YDRISTRPFLNN			10	1495.77	Complex II + Rab5	0	1496.42	0.01929	0	0	9.40086	0.050052
VPS15	111	122	YDRISTRPFLNN			10	1495.77	Complex II + Rab5	0.05	1497.9	0.083515	1.47687	0.085714	9.26192	0.154699
VPS15	111	122	YDRISTRPFLNN			10	1495.77	Complex II + Rab5	0.5	1498.13	0	1.71049	0.01929	9.39273	0
VPS15	111	122	YDRISTRPFLNN			10	1495.77	Complex II + Rab5	5	1499.09	0.043796	2.67203	0.047856	9.58315	0.167201
VPS15	111	122	YDRISTRPFLNN			10	1495.77	Complex II + Rab5	50	1499.65	0.075618	3.22797	0.07804	9.50559	0.187467
VPS15	123	130	IEKRWIAF			7	1062.61	Complex II	0	1063.18	0.026396	0	0	12.0337	0.031049
VPS15	123	130	IEKRWIAF			7	1062.61	Complex II	0.05	1063.21	0.031836	0.025967	0.041356	12.0053	0.028126
VPS15	123	130	IEKRWIAF			7	1062.61	Complex II	0.5	1063.23	0.03419	0.049265	0.043194	12.0213	0.006659
VPS15	123	130	IEKRWIAF			7	1062.61	Complex II	5	1063.28	0.049099	0.102051	0.055744	12.0145	0.012336
VPS15	123	130	IEKRWIAF			7	1062.61	Complex II	50	1063.28	0.045113	0.102671	0.052268	12.0107	0.024049
VPS15	123	130	IEKRWIAF			7	1062.61	Complex II + Rab5	0	1063.18	0.026396	0	0	12.0337	0.031049
VPS15	123	130	IEKRWIAF			7	1062.61	Complex II + Rab5	0.05	1063.13	0.039279	-0.045859	0.047324	11.8952	0.020394
VPS15	123	130	IEKRWIAF			7	1062.61	Complex II + Rab5	0.5	1063.2	0.013214	0.0198	0.029519	11.9168	0.009948
VPS15	123	130	IEKRWIAF			7	1062.61	Complex II + Rab5	5	1063.18	0.066306	0.000628	0.071367	11.9078	0.006683
VPS15	123	130	IEKRWIAF			7	1062.61	Complex II + Rab5	50	1063.2	0.038666	0.015414	0.046817	11.8982	0.01985
VPS15	136	155	VDQAHKSGVRHGDIKTENVM			19	2221.11	Complex II	0	2222.41	0.134668	0	0	5.0567	0.015674
VPS15	136	155	VDQAHKSGVRHGDIKTENVM			19	2221.11	Complex II	0.05	2222.81	0.118562	0.399643	0.179423	4.9869	0.167017
VPS15	136	155	VDQAHKSGVRHGDIKTENVM			19	2221.11	Complex II	0.5	2222.92	0.311502	0.510479	0.339366	4.78867	0.191473
VPS15	136	155	VDQAHKSGVRHGDIKTENVM			19	2221.11	Complex II	50	2223.4	0.555902	0.986176	0.571981	4.859	0.200805
VPS15	136	155	VDQAHKSGVRHGDIKTENVM			19	2221.11	Complex II + Rab5	0	2222.41	0.134668	0	0	5.0567	0.015674
VPS15	136	155	VDQAHKSGVRHGDIKTENVM			19	2221.11	Complex II + Rab5	0.05	2222.48	0.076842	0.067712	0.155049	4.84387	0.105366
VPS15	136	155	VDQAHKSGVRHGDIKTENVM			19	2221.11	Complex II + Rab5	0.5	2222.82	0.218531	0.410293	0.256694	4.83595	0.105044
VPS15	136	155	VDQAHKSGVRHGDIKTENVM			19	2221.11	Complex II + Rab5	50	2223.2	0.502089	0.788963	0.519836	4.78366	0.125293
VPS15	156	163	VTSWNWVL			7	1004.52	Complex II	0	1005.03	0.047011	0	0	17.4727	0.022782
VPS15	156	163	VTSWNWVL			7	1004.52	Complex II	0.05	1005.11	0.033965	0.072639	0.057997	17.4498	0.01995
VPS15	156	163	VTSWNWVL			7	1004.52	Complex II	0.5	1005.19	0.103766	0.155759	0.113919	17.4595	0.008292
VPS15	156	163	VTSWNWVL			7	1004.52	Complex II	5	1005.3	0.073724	0.263835	0.087437	17.4488	0.012853
VPS15	156	163	VTSWNWVL			7	1004.52	Complex II	50	1005.52	0.048065	0.487049	0.067233	17.4466	0.015315
VPS15	156	163	VTSWNWVL			7	1004.52	Complex II + Rab5	0	1005.03	0.047011	0	0	17.4727	0.022782
VPS15	156	163	VTSWNWVL			7	1004.52	Complex II + Rab5	0.05	1005.08	0.039089	0.050209	0.061139	17.4621	0.014959
VPS15	156	163	VTSWNWVL			7	1004.52	Complex II + Rab5	0.5	1005.21	0.103285	0.173548	0.113481	17.4679	0.010117
VPS15	156	163	VTSWNWVL			7	1004.52	Complex II + Rab5	5	1005.2	0.053827	0.163506	0.071466	17.468	0.002556
VPS15	156	163	VTSWNWVL			7	1004.52	Complex II + Rab5	50	1005.49	0.051898	0.456107	0.070024	17.4622	0.011696
VPS15	157	163	TSWNWVL			6	905.452	Complex II	0	905.865	0.080804	0	0	17.3658	0.02763
VPS15	157	163	TSWNWVL			6	905.452	Complex II	0.05	905.927	0.033144	0.062576	0.087337	17.338	0.017479
VPS15	157	163	TSWNWVL			6	905.452	Complex II	0.5	905.97	0.06737	0.10553	0.105205	17.3506	0.012504
VPS15	157	163	TSWNWVL			6	905.452	Complex II	5	906.038	0.051929	0.173478	0.096052	17.3395	0.014604
VPS15	157	163	TSWNWVL			6	905.452	Complex II	50	906.094	0.076047	0.229455	0.110961	17.3472	0.017376
VPS15	157	163	TSWNWVL			6	905.452	Complex II + Rab5	0	905.865	0.080804	0	0	17.3658	0.02763
VPS15	157	163	TSWNWVL			6	905.452	Complex II + Rab5	0.05	905.969	0.134354	0.103985	0.156781	17.3629	0.011541
VPS15	157	163	TSWNWVL			6	905.452	Complex II + Rab5	0.5	906.028	0.040613	0.163195	0.090436	17.3593	0.005666
VPS15	157	163	TSWNWVL			6	905.452	Complex II + Rab5	5	906.029	0.057911	0.164182	0.099413	17.3525	0.008326
VPS15	157	163	TSWNWVL			6	905.452	Complex II + Rab5	50	906.052	0.087036	0.187332	0.118762	17.355	0.011529
VPS15	168	174	ASFKPTY			5	813.414	Complex II	0	813.778	0.020114	0	0	11.376	0.051318
VPS15	168	174	ASFKPTY			5	813.414	Complex II	0.05	814.176	0.0095	0.397693	0.022244	11.3436	0.036228
VPS15	168	174	ASFKPTY			5	813.414	Complex II	0.5	814.352	0.06024	0.574236	0.063509	11.3634	0.011538
VPS15	168	174	ASFKPTY			5	813.414	Complex II	5	814.837	0.08179	1.05944	0.084227	11.3289	0.018982
VPS15	168	174	ASFKPTY			5	813.414	Complex II	50	815.31	0.023635	1.53253	0.031035	11.3495	0.043734
VPS15	168	174	ASFKPTY			5	813.414	Complex II + Rab5	0	813.778	0.020114	0	0	11.376	0.051318
VPS15	168	174	ASFKPTY			5	813.414	Complex II + Rab5	0.05	814.081	0.026198	0.303323	0.033029	11.3087	0.017098
VPS15	168	174	ASFKPTY			5	813.414	Complex II + Rab5	0.5	814.253	0.079439	0.474901	0.081946	11.3057	0.008913
VPS15	168	174	ASFKPTY			5	813.414	Complex II + Rab5	5	814.702	0.088977	0.924371	0.091222	11.2992	0.002506
VPS15	168	174	ASFKPTY			5	813.414	Complex II + Rab5	50	815.186	0.019423	1.4085	0.027961	11.295	0.005575
VPS15	168	183	ASFKPTYLPEDNPADF			12	1811.85	Complex II	0	1812.73	0.030958	0	0	12.5241	0.031714
VPS15	168	183	ASFKPTYLPEDNPADF			12	1811.85	Complex II	0.05	1814.04	0.132067	1.30853	0.135647	12.4902	0.023221
VPS15	168	183	ASFKPTYLPEDNPADF			12	1811.85	Complex II	0.5	1814.74	0.101531	2.01352	0.106145	12.4914	0.007858
VPS15	168	183	ASFKPTYLPEDNPADF			12	1811.85	Complex II	5	1815.72	0.100914	2.9967	0.105556	12.467	0.019834
VPS15	168	183	ASFKPTYLPEDNPADF			12	1811.85	Complex II	50	1816.43	0.172142	3.69926	0.174903	12.4848	0.018382
VPS15	168	183	ASFKPTYLPEDNPADF			12	1811.85	Complex II + Rab5	0	1812.73	0.030958	0	0	12.5241	0.031714
VPS15	168	183	ASFKPTYLPEDNPADF			12	1811.85	Complex II + Rab5	0.05	1813.94	0.121051	1.20999	0.124947	12.4665	0.025118
VPS15	168	183	ASFKPTYLPEDNPADF			12	1811.85	Complex II + Rab5	0.5	1814.55	0.030731	1.82562	0.043621	12.464	0.008067
VPS15	168	183	ASFKPTYLPEDNPADF			12	1811.85	Complex II + Rab5	5	1815.58	0.1162	2.85375	0.120253	12.4464	0.003017
VPS15	168	183	ASFKPTYLPEDNPADF			12	1811.85	Complex II + Rab5	50	1816.34	0.02997	3.60969	0.043089	12.4399	0.017044
VPS15	171	183	KPTYLPEDNPADF			9	1506.71	Complex II	0	1507.62	0.094296	0	0	11.1619	0.021039
VPS15	171	183	KPTYLPEDNPADF			9	1506.71	Complex II	0.05	1508.7	0.037224	1.0864	0.101377	11.1389	0.010938
VPS15	171	183	KPTYLPEDNPADF			9	1506.71	Complex II	0.5	1509.19	0.045996	1.57865	0.104916	11.1479	0.010806
VPS15	171	183	KPTYLPEDNPADF			9	1506.71	Complex II	5	1510.08	0.04193	2.46949	0.103198	11.1421	0.01545
VPS15	171	183	KPTYLPEDNPADF			9	1506.71	Complex II	50	1510.58	0.061906	2.96935	0.112801	11.1251	0.015186
VPS15	171	183	KPTYLPEDNPADF			9	1506.71	Complex II + Rab5	0	1507.58	0.133456	0	0	11.1638	0.019497
VPS15	171	183	KPTYLPEDNPADF			9	1506.71	Complex II + Rab5	0.05	1508.47	0.001256	0.889809	0.133462	11.0708	0.016244
VPS15	171	183	KPTYLPEDNPADF			9	1506.71	Complex II + Rab5	0.5	1509.24	0.017696	1.65352	0.134624	11.0702	0.006756
VPS15	171	183	KPTYLPEDNPADF			9	1506.71	Complex II + Rab5	5	1509.83	0.111795	2.24849	0.174094	11.0669	0.001207
VPS15	171	183	KPTYLPEDNPADF			9	1506.71	Complex II + Rab5	50	1510.3	0.016344	2.71549	0.134453	11.0513	0.008333
VPS15	187	196	FDTSRRRTCY			9	1304.62	Complex II	0	1305.42	0.044548	0	0	5.47605	0.02083
VPS15	187	196	FDTSRRRTCY			9	1304.62	Complex II	0.05	1305.95	0.044907	0.538569	0.063255	5.49561	0.020543
VPS15	187	196	FDTSRRRTCY			9	1304.62	Complex II	0.5	1306.35	0.127855	0.936578	0.135393	5.49186	0.021121
VPS15	187	196	FDTSRRRTCY			9	1304.62	Complex II	5	1307.01	0.0565	1.59519	0.07195	5.49982	0.010311
VPS15	187	196	FDTSRRRTCY			9	1304.62	Complex II	50	1307.45	0.059442	2.03671	0.074282	5.48187	0.012721
VPS15	187	196	FDTSRRRTCY			9	1304.62	Complex II + Rab5	0	1305.42	0.044548	0	0	5.47605	0.02083
VPS15	187	196	FDTSRRRTCY			9	1304.62	Complex II + Rab5	0.05	1305.69	0.035529	0.276865	0.056981	5.34501	0.005381
VPS15	187	196	FDTSRRRTCY			9	1304.62	Complex II + Rab5	0.5	1306.2	0.059715	0.784809	0.074501	5.3353	0.006626
VPS15	187	196	FDTSRRRTCY			9	1304.62	Complex II + Rab5	5	1306.83	0.122655	1.41327	0.130494	5.34283	0.006976
VPS15	187	196	FDTSRRRTCY			9	1304.62	Complex II + Rab5	50	1307.32	0.200954	1.90327	0.205833	5.30966	0.003766
VPS15	187	207	FDTSRRRTCYIAPERFVDGGM			19	2477.18	Complex II	0	2478.61	0.033176	0	0	10.617	0.025013
VPS15	187	207	FDTSRRRTCYIAPERFVDGGM			19	2477.18	Complex II	0.05	2481.11	0.085418	2.50348	0.091634	10.5782	0.023173
VPS15	187	207	FDTSRRRTCYIAPERFVDGGM			19	2477.18	Complex II	0.5	2481.25	0.094145	2.63842	0.09982	10.5814	0.012687
VPS15	187	207	FDTSRRRTCYIAPERFVDGGM			19	2477.18	Complex II	5	2481.81	0.401671	3.19818	0.403039	10.6895	0.218218
VPS15	187	207	FDTSRRRTCYIAPERFVDGGM			19	2477.18	Complex II	50	2481.78	0.311792	3.16602	0.313552	10.7216	0.220005
VPS15	187	207	FDTSRRRTCYIAPERFVDGGM			19	2477.18	Complex II + Rab5	0	2478.61	0.033176	0	0	10.617	0.025013
VPS15	187	207	FDTSRRRTCYIAPERFVDGGM			19	2477.18	Complex II + Rab5	0.05	2480.58	0.086734	1.9719	0.092863	10.3849	0.021582
VPS15	187	207	FDTSRRRTCYIAPERFVDGGM			19	2477.18	Complex II + Rab5	0.5	2480.75	0.06745	2.1368	0.075167	10.7569	0.335995
VPS15	187	207	FDTSRRRTCYIAPERFVDGGM			19	2477.18	Complex II + Rab5	5	2481.29	0.223453	2.67721	0.225902	10.3503	0.00946
VPS15	187	207	FDTSRRRTCYIAPERFVDGGM			19	2477.18	Complex II + Rab5	50	2481.68	0.191031	3.07492	0.19389	10.3451	0.004113
VPS15	197	208	IAPERFVDGGMF			10	1338.65	Complex II	0	1339.41	0.002654	0	0	13.4506	0.030793
VPS15	197	208	IAPERFVDGGMF			10	1338.65	Complex II	0.05	1341.75	0.052168	2.34627	0.052236	13.4077	0.02342
VPS15	197	208	IAPERFVDGGMF			10	1338.65	Complex II	0.5	1341.78	0.042654	2.37641	0.042737	13.4156	0.019089
VPS15	197	208	IAPERFVDGGMF			10	1338.65	Complex II	5	1341.87	0.020494	2.45755	0.020665	13.3993	0.016504
VPS15	197	208	IAPERFVDGGMF			10	1338.65	Complex II	50	1341.88	0.073811	2.47433	0.073859	13.3971	0.021191
VPS15	197	208	IAPERFVDGGMF			10	1338.65	Complex II + Rab5	0	1339.41	0.002654	0	0	13.4506	0.030793
VPS15	197	208	IAPERFVDGGMF			10	1338.65	Complex II + Rab5	0.05	1341.64	0.012711	2.22741	0.012985	13.4056	0.022033
VPS15	197	208	IAPERFVDGGMF			10	1338.65	Complex II + Rab5	0.5	1341.64	0.010637	2.23202	0.010964	13.4123	0.002272
VPS15	197	208	IAPERFVDGGMF			10	1338.65	Complex II + Rab5	5	1341.73	0.049458	2.32205	0.04953	13.4018	0.01117
VPS15	197	208	IAPERFVDGGMF			10	1338.65	Complex II + Rab5	50	1341.74	0.077737	2.32714	0.077782	13.3881	0.008589
VPS15	213	225	EYMRDPSTPLVDL			10	1535.74	Complex II	0	1536.49	0.04513	0	0	12.7317	0.044581
VPS15	213	225	EYMRDPSTPLVDL			10	1535.74	Complex II	0.05	1541.52	0.051747	5.02642	0.068662	12.6902	0.027431
VPS15	213	225	EYMRDPSTPLVDL			10	1535.74	Complex II	0.5	1541.42	0.036516	4.92503	0.058053	12.6746	0.021697
VPS15	213	225	EYMRDPSTPLVDL			10	1535.74	Complex II	5	1541.49	0.042993	4.9986	0.062331	12.662	0.022168
VPS15	213	225	EYMRDPSTPLVDL			10	1535.74	Complex II	50	1541.41	0.105612	4.91336	0.11485	12.6772	0.020414
VPS15	213	225	EYMRDPSTPLVDL			10	1535.74	Complex II + Rab5	0	1536.49	0.04513	0	0	12.7317	0.044581
VPS15	213	225	EYMRDPSTPLVDL			10	1535.74	Complex II + Rab5	0.05	1541.21	0.049693	4.71676	0.067127	12.6441	0.014495
VPS15	213	225	EYMRDPSTPLVDL			10	1535.74	Complex II + Rab5	0.5	1541.23	0.016246	4.7412	0.047965	12.6437	0.010002
VPS15	213	225	EYMRDPSTPLVDL			10	1535.74	Complex II + Rab5	5	1541.22	0.030166	4.72671	0.054284	12.6373	0.009562
VPS15	213	225	EYMRDPSTPLVDL			10	1535.74	Complex II + Rab5	50	1541.09	0.037845	4.60204	0.058898	12.6419	0.010389
VPS15	214	225	YMRDPSTPLVDL			9	1406.7	Complex II	0	1407.44	0.016018	0	0	12.4953	0.051942
VPS15	214	225	YMRDPSTPLVDL			9	1406.7	Complex II	0.05	1411.84	0.015796	4.39793	0.022496	12.4382	0.034897
VPS15	214	225	YMRDPSTPLVDL			9	1406.7	Complex II	0.5	1411.87	0.109776	4.42666	0.110938	12.4459	0.019814
VPS15	214	225	YMRDPSTPLVDL			9	1406.7	Complex II	5	1411.93	0.025465	4.4843	0.030084	12.426	0.019714
VPS15	214	225	YMRDPSTPLVDL			9	1406.7	Complex II	50	1411.6	0.169613	4.15629	0.170368	12.4456	0.021034
VPS15	214	225	YMRDPSTPLVDL			9	1406.7	Complex II + Rab5	0	1407.44	0.016018	0	0	12.4953	0.051942
VPS15	214	225	YMRDPSTPLVDL			9	1406.7	Complex II + Rab5	0.05	1411.64	0.089956	4.2006	0.091371	12.3735	0.015432
VPS15	214	225	YMRDPSTPLVDL			9	1406.7	Complex II + Rab5	0.5	1411.66	0.065476	4.21579	0.067407	12.3731	0.007623
VPS15	214	225	YMRDPSTPLVDL			9	1406.7	Complex II + Rab5	5	1411.68	0.060121	4.23172	0.062218	12.3557	0.009361
VPS15	214	225	YMRDPSTPLVDL			9	1406.7	Complex II + Rab5	50	1411.57	0.080312	4.13059	0.081894	12.3575	0.006303
VPS15	215	225	MRDPSTPLVDL			8	1243.64	Complex II	0	1244.27	0.025423	0	0	11.9411	0.043298
VPS15	215	225	MRDPSTPLVDL			8	1243.64	Complex II	0.05	1248.12	0.091268	3.84434	0.094742	11.8865	0.032703
VPS15	215	225	MRDPSTPLVDL			8	1243.64	Complex II	0.5	1248.16	0.024399	3.89137	0.035237	11.9014	0.027192
VPS15	215	225	MRDPSTPLVDL			8	1243.64	Complex II	5	1248.18	0.02028	3.90734	0.032521	11.8928	0.019151
VPS15	215	225	MRDPSTPLVDL			8	1243.64	Complex II	50	1248.14	0.088916	3.86899	0.092479	11.8996	0.021814
VPS15	215	225	MRDPSTPLVDL			8	1243.64	Complex II + Rab5	0	1244.27	0.025423	0	0	11.9411	0.043298
VPS15	215	225	MRDPSTPLVDL			8	1243.64	Complex II + Rab5	0.05	1248.29	0.130616	4.0149	0.133067	11.7709	0.018223
VPS15	215	225	MRDPSTPLVDL			8	1243.64	Complex II + Rab5	0.5	1248.05	0.064173	3.77653	0.069026	11.7726	0.006188
VPS15	215	225	MRDPSTPLVDL			8	1243.64	Complex II + Rab5	5	1248.11	0.038966	3.83965	0.046526	11.7667	0.006472
VPS15	215	225	MRDPSTPLVDL			8	1243.64	Complex II + Rab5	50	1248.21	0.151071	3.93407	0.153195	11.7738	0.008173
VPS15	226	235	NSNQRTRGEL			9	1174.59	Complex II	0	1175.17	0.022857	0	0	4.66379	0.015766
VPS15	226	235	NSNQRTRGEL			9	1174.59	Complex II	0.05	1178.62	0.099074	3.45248	0.101676	4.6681	0.012204
VPS15	226	235	NSNQRTRGEL			9	1174.59	Complex II	0.5	1178.6	0.033344	3.43151	0.040426	4.67543	0.015468
VPS15	226	235	NSNQRTRGEL			9	1174.59	Complex II	5	1178.7	0.039736	3.53192	0.045841	4.67579	0.003227
VPS15	226	235	NSNQRTRGEL			9	1174.59	Complex II	50	1178.66	0.07525	3.49324	0.078645	4.67632	0.00713
VPS15	226	235	NSNQRTRGEL			9	1174.59	Complex II + Rab5	0	1175.17	0.022857	0	0	4.66379	0.015766
VPS15	226	235	NSNQRTRGEL			9	1174.59	Complex II + Rab5	0.05	1178.5	0.079493	3.33507	0.082713	4.67349	0.006438
VPS15	226	235	NSNQRTRGEL			9	1174.59	Complex II + Rab5	0.5	1178.6	0.066756	3.42649	0.07056	4.66791	0.004921
VPS15	226	235	NSNQRTRGEL			9	1174.59	Complex II + Rab5	5	1178.63	0.096842	3.4575	0.099503	4.67498	0.00449
VPS15	226	235	NSNQRTRGEL			9	1174.59	Complex II + Rab5	50	1178.52	0.043875	3.34992	0.049472	4.66056	0.001841
VPS15	236	242	KRAMDIF			6	880.471	Complex II	0	880.915	0.028429	0	0	10.1786	0.020257
VPS15	236	242	KRAMDIF			6	880.471	Complex II	0.05	881.333	0.016439	0.41836	0.03284	10.1547	0.007903
VPS15	236	242	KRAMDIF			6	880.471	Complex II	0.5	881.36	0.02928	0.445394	0.040811	10.1624	0.006067
VPS15	236	242	KRAMDIF			6	880.471	Complex II	5	881.478	0.043458	0.56353	0.051931	10.166	0.010035
VPS15	236	242	KRAMDIF			6	880.471	Complex II	50	881.814	0.033643	0.899006	0.044046	10.147	0.011304
VPS15	236	242	KRAMDIF			6	880.471	Complex II + Rab5	0	880.911	0.044919	0	0	10.176	0.014506
VPS15	236	242	KRAMDIF			6	880.471	Complex II + Rab5	0.05	881.288	0.124668	0.376802	0.132514	9.83035	0.025941
VPS15	236	242	KRAMDIF			6	880.471	Complex II + Rab5	0.5	881.413	0.025755	0.502277	0.051779	9.83187	0.014837
VPS15	236	242	KRAMDIF			6	880.471	Complex II + Rab5	5	881.451	0.044633	0.540121	0.063323	9.7938	0.010067
VPS15	236	242	KRAMDIF			6	880.471	Complex II + Rab5	50	881.728	0.022319	0.81769	0.050158	9.78138	0.007231
VPS15	252	259	FTEGVPLF			6	909.472	Complex II	0	909.969	0.021284	0	0	15.113	0.045549
VPS15	252	259	FTEGVPLF			6	909.472	Complex II	0.05	910.174	0.030133	0.20578	0.036892	15.0773	0.032641
VPS15	252	259	FTEGVPLF			6	909.472	Complex II	0.5	910.429	0.027075	0.460174	0.034439	15.0887	0.020233
VPS15	252	259	FTEGVPLF			6	909.472	Complex II	5	911.192	0.017492	1.22309	0.027549	15.073	0.019212
VPS15	252	259	FTEGVPLF			6	909.472	Complex II	50	911.756	0.019227	1.78779	0.028682	15.0876	0.02114
VPS15	252	259	FTEGVPLF			6	909.472	Complex II + Rab5	0	909.969	0.021284	0	0	15.113	0.045549
VPS15	252	259	FTEGVPLF			6	909.472	Complex II + Rab5	0.05	910.169	0.039746	0.199966	0.045085	15.0818	0.016862
VPS15	252	259	FTEGVPLF			6	909.472	Complex II + Rab5	0.5	910.411	0.007657	0.4419	0.022619	15.0863	0.006322
VPS15	252	259	FTEGVPLF			6	909.472	Complex II + Rab5	5	911.078	0.015721	1.10899	0.02646	15.0824	0.013823
VPS15	252	259	FTEGVPLF			6	909.472	Complex II + Rab5	50	911.611	0.017307	1.6426	0.027432	15.0885	0.015807
VPS15	252	260	FTEGVPLFD			7	1024.5	Complex II	0	1025.06	0.016868	0	0	14.2869	0.046549
VPS15	252	260	FTEGVPLFD			7	1024.5	Complex II	0.05	1025.22	0.032299	0.160277	0.036438	14.2459	0.032562
VPS15	252	260	FTEGVPLFD			7	1024.5	Complex II	0.5	1025.49	0.054614	0.426801	0.05716	14.2578	0.021597
VPS15	252	260	FTEGVPLFD			7	1024.5	Complex II	5	1026.14	0.059041	1.07543	0.061403	14.2448	0.017695
VPS15	252	260	FTEGVPLFD			7	1024.5	Complex II	50	1026.64	0.082105	1.57899	0.083819	14.2526	0.019106
VPS15	252	260	FTEGVPLFD			7	1024.5	Complex II + Rab5	0	1025.06	0.016868	0	0	14.2869	0.046549
VPS15	252	260	FTEGVPLFD			7	1024.5	Complex II + Rab5	0.05	1025.22	0.025693	0.156592	0.030735	14.2334	0.020134
VPS15	252	260	FTEGVPLFD			7	1024.5	Complex II + Rab5	0.5	1025.45	0.030129	0.384764	0.03453	14.2478	0.012328
VPS15	252	260	FTEGVPLFD			7	1024.5	Complex II + Rab5	5	1026.01	0.029423	0.943766	0.033915	14.2403	0.005128
VPS15	252	260	FTEGVPLFD			7	1024.5	Complex II + Rab5	50	1026.47	0.087419	1.40722	0.089032	14.2383	0.011734
VPS15	265	278	LAYRNGHFFPEQVL			12	1690.87	Complex II	0	1691.92	0.019969	0	0	12.3957	0.040889
VPS15	265	278	LAYRNGHFFPEQVL			12	1690.87	Complex II	0.05	1693.05	0.09532	1.12931	0.097389	12.353	0.035086
VPS15	265	278	LAYRNGHFFPEQVL			12	1690.87	Complex II	0.5	1693.89	0.096713	1.97207	0.098753	12.3532	0.026782
VPS15	265	278	LAYRNGHFFPEQVL			12	1690.87	Complex II	5	1694.05	0.104206	2.13017	0.106102	12.3392	0.019344
VPS15	265	278	LAYRNGHFFPEQVL			12	1690.87	Complex II	50	1694.29	0.03242	2.37613	0.038076	12.3327	0.023394
VPS15	265	278	LAYRNGHFFPEQVL			12	1690.87	Complex II + Rab5	0	1691.92	0.019969	0	0	12.3957	0.040889
VPS15	265	278	LAYRNGHFFPEQVL			12	1690.87	Complex II + Rab5	0.05	1692.9	0.004208	0.980953	0.020407	12.3068	0.026896
VPS15	265	278	LAYRNGHFFPEQVL			12	1690.87	Complex II + Rab5	0.5	1693.75	0.044501	1.83011	0.048776	12.3116	0.016581
VPS15	265	278	LAYRNGHFFPEQVL			12	1690.87	Complex II + Rab5	5	1693.82	0.054728	1.9049	0.058257	12.2945	0.010744
VPS15	265	278	LAYRNGHFFPEQVL			12	1690.87	Complex II + Rab5	50	1693.91	0.083232	1.99439	0.085594	12.2909	0.006272
VPS15	265	279	LAYRNGHFFPEQVLN			13	1804.91	Complex II	0	1805.99	0.070073	0	0	11.5106	0.035961
VPS15	265	279	LAYRNGHFFPEQVLN			13	1804.91	Complex II	0.05	1807.27	0.048233	1.27991	0.085068	11.4794	0.024763
VPS15	265	279	LAYRNGHFFPEQVLN			13	1804.91	Complex II	0.5	1808.15	0.054718	2.16105	0.088906	11.4812	0.017131
VPS15	265	279	LAYRNGHFFPEQVLN			13	1804.91	Complex II	5	1808.62	0.114366	2.63048	0.134126	11.4621	0.020949
VPS15	265	279	LAYRNGHFFPEQVLN			13	1804.91	Complex II	50	1808.89	0.042223	2.90287	0.081811	11.4645	0.025332
VPS15	265	279	LAYRNGHFFPEQVLN			13	1804.91	Complex II + Rab5	0	1805.99	0.070073	0	0	11.5106	0.035961
VPS15	265	279	LAYRNGHFFPEQVLN			13	1804.91	Complex II + Rab5	0.05	1807.12	0.041	1.1244	0.081186	11.4059	0.019891
VPS15	265	279	LAYRNGHFFPEQVLN			13	1804.91	Complex II + Rab5	0.5	1807.92	0.092282	1.92393	0.115871	11.3987	0.006248
VPS15	265	279	LAYRNGHFFPEQVLN			13	1804.91	Complex II + Rab5	5	1808.36	0.089303	2.37231	0.113513	11.3802	0.007059
VPS15	265	279	LAYRNGHFFPEQVLN			13	1804.91	Complex II + Rab5	50	1808.73	0.192805	2.73572	0.205144	11.3729	0.010189
VPS15	279	285	NKIEDHS			6	842.4	Complex II	0	842.848	0.054998	0	0	3.93533	0.021849
VPS15	279	285	NKIEDHS			6	842.4	Complex II	0.05	843.759	0.033605	0.911915	0.064452	3.94783	0.017289
VPS15	279	285	NKIEDHS			6	842.4	Complex II	0.5	843.837	0.083242	0.98917	0.099769	3.95586	0.01462
VPS15	279	285	NKIEDHS			6	842.4	Complex II	5	843.828	0.079188	0.980121	0.096413	3.95665	0.006091
VPS15	279	285	NKIEDHS			6	842.4	Complex II	50	843.895	0.108772	1.04771	0.121885	3.9541	0.005519
VPS15	279	285	NKIEDHS			6	842.4	Complex II + Rab5	0	842.848	0.054998	0	0	3.93533	0.021849
VPS15	279	285	NKIEDHS			6	842.4	Complex II + Rab5	0.05	843.835	0.072232	0.987052	0.090786	3.97517	0.006821
VPS15	279	285	NKIEDHS			6	842.4	Complex II + Rab5	0.5	843.764	0.096148	0.916638	0.110766	3.96749	0.008444
VPS15	279	285	NKIEDHS			6	842.4	Complex II + Rab5	5	843.753	0.054666	0.905438	0.077544	3.97766	0.007315
VPS15	279	285	NKIEDHS			6	842.4	Complex II + Rab5	50	843.853	0.104169	1.00565	0.117796	3.95784	0.007861
VPS15	279	288	NKIEDHSIRE			9	1240.63	Complex II	0	1241.38	0.043861	0	0	4.74991	0.012805
VPS15	279	288	NKIEDHSIRE			9	1240.63	Complex II	0.05	1242.19	0.033351	0.812581	0.055101	4.77386	0.008461
VPS15	279	288	NKIEDHSIRE			9	1240.63	Complex II	0.5	1242.28	0.071101	0.899687	0.083541	4.77962	0.010591
VPS15	279	288	NKIEDHSIRE			9	1240.63	Complex II	5	1243.23	0.069058	1.84861	0.081809	4.77428	0.013157
VPS15	279	288	NKIEDHSIRE			9	1240.63	Complex II	50	1243.81	0.048904	2.42656	0.065691	4.76855	0.009176
VPS15	279	288	NKIEDHSIRE			9	1240.63	Complex II + Rab5	0	1241.38	0.043861	0	0	4.74991	0.012805
VPS15	279	288	NKIEDHSIRE			9	1240.63	Complex II + Rab5	0.05	1242.02	0.119989	0.642719	0.127755	4.74046	0.007441
VPS15	279	288	NKIEDHSIRE			9	1240.63	Complex II + Rab5	0.5	1242.16	0.068769	0.783336	0.081565	4.7412	0.003746
VPS15	279	288	NKIEDHSIRE			9	1240.63	Complex II + Rab5	5	1242.96	0.086044	1.58142	0.096578	4.74214	0.002812
VPS15	279	288	NKIEDHSIRE			9	1240.63	Complex II + Rab5	50	1243.61	0.156462	2.22532	0.162494	4.73376	0.003038
VPS15	294	306	IHREPDKRLEAED			11	1607.81	Complex II	0	1608.63	0.028074	0	0	4.50693	0.017233
VPS15	294	306	IHREPDKRLEAED			11	1607.81	Complex II	0.05	1609.24	0.048542	0.617227	0.056076	4.52671	0.011143
VPS15	294	306	IHREPDKRLEAED			11	1607.81	Complex II	0.5	1609.51	0.083409	0.881614	0.088007	4.52976	0.012528
VPS15	294	306	IHREPDKRLEAED			11	1607.81	Complex II	5	1610.29	0.050719	1.65881	0.05797	4.52667	0.007242
VPS15	294	306	IHREPDKRLEAED			11	1607.81	Complex II	50	1611.62	0.108242	2.99136	0.111823	4.52166	0.007451
VPS15	294	306	IHREPDKRLEAED			11	1607.81	Complex II + Rab5	0	1608.63	0.028074	0	0	4.50693	0.017233
VPS15	294	306	IHREPDKRLEAED			11	1607.81	Complex II + Rab5	0.05	1609.08	0.042086	0.455349	0.050591	4.53789	0.00593
VPS15	294	306	IHREPDKRLEAED			11	1607.81	Complex II + Rab5	0.5	1609.32	0.135633	0.695379	0.138508	4.53417	0.003675
VPS15	294	306	IHREPDKRLEAED			11	1607.81	Complex II + Rab5	5	1610.09	0.078162	1.46022	0.08305	4.53871	0.006443
VPS15	294	306	IHREPDKRLEAED			11	1607.81	Complex II + Rab5	50	1611.39	0.128848	2.76729	0.131871	4.52691	0.005368
VPS15	307	316	YLKQQRGNAF			9	1224.65	Complex II	0	1225.34	0.054739	0	0	6.4778	0.029222
VPS15	307	316	YLKQQRGNAF			9	1224.65	Complex II	0.05	1225.91	0.031639	0.569869	0.063225	6.48139	0.005504
VPS15	307	316	YLKQQRGNAF			9	1224.65	Complex II	0.5	1226.37	0.058246	1.03002	0.079931	6.49228	0.021659
VPS15	307	316	YLKQQRGNAF			9	1224.65	Complex II	5	1226.89	0.021913	1.54347	0.058962	6.49644	0.008907
VPS15	307	316	YLKQQRGNAF			9	1224.65	Complex II	50	1227.97	0.043221	2.62745	0.069745	6.47208	0.010374
VPS15	307	316	YLKQQRGNAF			9	1224.65	Complex II + Rab5	0	1225.34	0.054739	0	0	6.4778	0.029222
VPS15	307	316	YLKQQRGNAF			9	1224.65	Complex II + Rab5	0.05	1225.8	0.084769	0.459587	0.100906	6.37717	0.007349
VPS15	307	316	YLKQQRGNAF			9	1224.65	Complex II + Rab5	0.5	1226.24	0.038324	0.902361	0.066821	6.36694	0.006199
VPS15	307	316	YLKQQRGNAF			9	1224.65	Complex II + Rab5	5	1226.68	0.032178	1.34295	0.063496	6.3716	0.005529
VPS15	307	316	YLKQQRGNAF			9	1224.65	Complex II + Rab5	50	1227.67	0.05274	2.327	0.076012	6.34326	0.007623
VPS15	307	320	YLKQQRGNAFPEIF			12	1710.9	Complex II	0	1711.87	0.031647	0	0	13.0383	0.030198
VPS15	307	320	YLKQQRGNAFPEIF			12	1710.9	Complex II	0.05	1713.62	0.020658	1.74834	0.037793	13.0004	0.032311
VPS15	307	320	YLKQQRGNAFPEIF			12	1710.9	Complex II	0.5	1713.94	0.044937	2.07297	0.054963	13.0143	0.010496
VPS15	307	320	YLKQQRGNAFPEIF			12	1710.9	Complex II	5	1714.3	0.022916	2.43032	0.039073	13.0092	0.023584
VPS15	307	320	YLKQQRGNAFPEIF			12	1710.9	Complex II	50	1715.02	0.085505	3.15633	0.091173	13.0087	0.028044
VPS15	307	320	YLKQQRGNAFPEIF			12	1710.9	Complex II + Rab5	0	1711.87	0.031647	0	0	13.0383	0.030198
VPS15	307	320	YLKQQRGNAFPEIF			12	1710.9	Complex II + Rab5	0.05	1713.43	0.023215	1.56131	0.039249	12.9872	0.026676
VPS15	307	320	YLKQQRGNAFPEIF			12	1710.9	Complex II + Rab5	0.5	1713.73	0.014841	1.8619	0.034954	12.991	0.007741
VPS15	307	320	YLKQQRGNAFPEIF			12	1710.9	Complex II + Rab5	5	1714.09	0.036001	2.21729	0.047934	12.997	0.002922
VPS15	307	320	YLKQQRGNAFPEIF			12	1710.9	Complex II + Rab5	50	1714.58	0.047012	2.70834	0.056672	12.9921	0.018794
VPS15	321	328	YTFLQPYM			6	1062.5	Complex II	0	1063.1	0.070545	0	0	15.6133	0.038429
VPS15	321	328	YTFLQPYM			6	1062.5	Complex II	0.05	1063.43	0.053631	0.328768	0.088616	15.5741	0.027036
VPS15	321	328	YTFLQPYM			6	1062.5	Complex II	0.5	1063.68	0.044438	0.581272	0.083375	15.5796	0.016546
VPS15	321	328	YTFLQPYM			6	1062.5	Complex II	5	1063.81	0.063563	0.709441	0.094957	15.5554	0.018778
VPS15	321	328	YTFLQPYM			6	1062.5	Complex II	50	1064.19	0.114763	1.08833	0.134711	15.559	0.018197
VPS15	321	328	YTFLQPYM			6	1062.5	Complex II + Rab5	0	1063.1	0.070545	0	0	15.6133	0.038429
VPS15	321	328	YTFLQPYM			6	1062.5	Complex II + Rab5	0.05	1063.32	0.097214	0.217733	0.120113	15.5874	0.021667
VPS15	321	328	YTFLQPYM			6	1062.5	Complex II + Rab5	0.5	1063.53	0.102121	0.429025	0.124118	15.5888	0.006935
VPS15	321	328	YTFLQPYM			6	1062.5	Complex II + Rab5	5	1063.7	0.172507	0.596272	0.186374	15.5782	0.016711
VPS15	321	328	YTFLQPYM			6	1062.5	Complex II + Rab5	50	1064	0.124925	0.898866	0.143467	15.565	0.015493
VPS15	321	330	YTFLQPYMAQ			8	1261.59	Complex II	0	1262.29	0.065708	0	0	14.3537	0.031008
VPS15	321	330	YTFLQPYMAQ			8	1261.59	Complex II	0.05	1263.01	0.09945	0.713096	0.119196	14.315	0.028998
VPS15	321	330	YTFLQPYMAQ			8	1261.59	Complex II	0.5	1263.57	0.106352	1.27352	0.125013	14.323	0.014939
VPS15	321	330	YTFLQPYMAQ			8	1261.59	Complex II	5	1264.08	0.086894	1.79106	0.108941	14.3127	0.018731
VPS15	321	330	YTFLQPYMAQ			8	1261.59	Complex II	50	1264.61	0.141163	2.31413	0.155707	14.3012	0.020985
VPS15	321	330	YTFLQPYMAQ			8	1261.59	Complex II + Rab5	0	1262.29	0.065708	0	0	14.3537	0.031008
VPS15	321	330	YTFLQPYMAQ			8	1261.59	Complex II + Rab5	0.05	1262.96	0.078201	0.67096	0.102141	14.3278	0.020475
VPS15	321	330	YTFLQPYMAQ			8	1261.59	Complex II + Rab5	0.5	1263.47	0.070688	1.17706	0.096511	14.3246	0.007591
VPS15	321	330	YTFLQPYMAQ			8	1261.59	Complex II + Rab5	5	1263.98	0.077773	1.68534	0.101814	14.3233	0.006522
VPS15	321	330	YTFLQPYMAQ			8	1261.59	Complex II + Rab5	50	1264.47	0.097644	2.17163	0.117694	14.3127	0.012745
VPS15	322	330	TFLQPYMAQ			7	1098.53	Complex II	0	1099.18	0.008752	0	0	12.8843	0.031224
VPS15	322	330	TFLQPYMAQ			7	1098.53	Complex II	0.05	1099.76	0.019156	0.582544	0.02106	12.8459	0.021589
VPS15	322	330	TFLQPYMAQ			7	1098.53	Complex II	0.5	1100	0.0172	0.82075	0.019299	12.8578	0.014539
VPS15	322	330	TFLQPYMAQ			7	1098.53	Complex II	5	1100.59	0.057311	1.4061	0.057976	12.8517	0.016635
VPS15	322	330	TFLQPYMAQ			7	1098.53	Complex II	50	1101.13	0.03136	1.94611	0.032559	12.8383	0.019252
VPS15	322	330	TFLQPYMAQ			7	1098.53	Complex II + Rab5	0	1099.18	0.008752	0	0	12.8843	0.031224
VPS15	322	330	TFLQPYMAQ			7	1098.53	Complex II + Rab5	0.05	1099.74	0.018558	0.561705	0.020518	12.8405	0.010143
VPS15	322	330	TFLQPYMAQ			7	1098.53	Complex II + Rab5	0.5	1100.03	0.009912	0.844121	0.013223	12.8234	0.004741
VPS15	322	330	TFLQPYMAQ			7	1098.53	Complex II + Rab5	5	1100.56	0.030607	1.3833	0.031833	12.8317	0.015611
VPS15	322	330	TFLQPYMAQ			7	1098.53	Complex II + Rab5	50	1101.11	0.051369	1.93269	0.05211	12.8201	0.008727
VPS15	331	339	FAKETFLSA			8	1013.53	Complex II	0	1013.94	0.068151	0	0	10.7173	0.017324
VPS15	331	339	FAKETFLSA			8	1013.53	Complex II	0.05	1016.73	0.123633	2.79707	0.141173	10.6829	0.014995
VPS15	331	339	FAKETFLSA			8	1013.53	Complex II	0.5	1017.21	0.086734	3.27366	0.110305	10.6895	0.0122
VPS15	331	339	FAKETFLSA			8	1013.53	Complex II	5	1017.7	0.036203	3.76176	0.07717	10.6851	0.014859
VPS15	331	339	FAKETFLSA			8	1013.53	Complex II	50	1017.36	0.161997	3.42184	0.175749	10.6754	0.015882
VPS15	331	339	FAKETFLSA			8	1013.53	Complex II + Rab5	0	1013.94	0.068151	0	0	10.7173	0.017324
VPS15	331	339	FAKETFLSA			8	1013.53	Complex II + Rab5	0.05	1016.48	0.079335	2.53883	0.104588	10.4158	0.006859
VPS15	331	339	FAKETFLSA			8	1013.53	Complex II + Rab5	0.5	1017.21	0.091563	3.2767	0.114142	10.4067	0.022106
VPS15	331	339	FAKETFLSA			8	1013.53	Complex II + Rab5	5	1017.49	0.186996	3.55601	0.199027	10.373	0.025484
VPS15	331	339	FAKETFLSA			8	1013.53	Complex II + Rab5	50	1017.27	0.254938	3.33436	0.26389	10.3753	0.029768
VPS15	379	386	VSVITSCL			7	821.444	Complex II	0	821.834	0.021937	0	0	13.0274	0.051698
VPS15	379	386	VSVITSCL			7	821.444	Complex II	0.05	821.879	0.013214	0.044939	0.02561	12.9815	0.038739
VPS15	379	386	VSVITSCL			7	821.444	Complex II	0.5	822.033	0.02937	0.19959	0.036659	12.9982	0.027362
VPS15	379	386	VSVITSCL			7	821.444	Complex II	5	822.232	0.024175	0.398426	0.032645	12.9826	0.022457
VPS15	379	386	VSVITSCL			7	821.444	Complex II	50	822.91	0.069045	1.07586	0.072446	12.992	0.02049
VPS15	379	386	VSVITSCL			7	821.444	Complex II + Rab5	0	821.834	0.021937	0	0	13.0274	0.051698
VPS15	379	386	VSVITSCL			7	821.444	Complex II + Rab5	0.05	821.931	0.022129	0.097163	0.03116	12.9597	0.017058
VPS15	379	386	VSVITSCL			7	821.444	Complex II + Rab5	0.5	821.936	0.064128	0.102007	0.067776	12.9575	0.009607
VPS15	379	386	VSVITSCL			7	821.444	Complex II + Rab5	5	822.201	0.044216	0.367789	0.049359	12.956	0.013858
VPS15	379	386	VSVITSCL			7	821.444	Complex II + Rab5	50	822.763	0.020926	0.92943	0.030317	12.9597	0.010973
VPS15	386	396	LQTLKYCDSKL			10	1311.7	Complex II	0	1312.29	0.079368	0	0	9.52544	0.019365
VPS15	386	396	LQTLKYCDSKL			10	1311.7	Complex II	0.05	1313.25	0.10694	0.959885	0.133174	9.50213	0.012288
VPS15	386	396	LQTLKYCDSKL			10	1311.7	Complex II	0.5	1314.04	0.081888	1.75448	0.114039	9.51067	0.009471
VPS15	386	396	LQTLKYCDSKL			10	1311.7	Complex II	5	1315.02	0.073129	2.73594	0.107921	9.49592	0.012581
VPS15	386	396	LQTLKYCDSKL			10	1311.7	Complex II	50	1315.21	0.056197	2.92777	0.097249	9.49134	0.01691
VPS15	386	396	LQTLKYCDSKL			10	1311.7	Complex II + Rab5	0	1312.29	0.079368	0	0	9.52544	0.019365
VPS15	386	396	LQTLKYCDSKL			10	1311.7	Complex II + Rab5	0.05	1313.01	0.070096	0.72538	0.10589	9.24456	0.01475
VPS15	386	396	LQTLKYCDSKL			10	1311.7	Complex II + Rab5	0.5	1313.9	0.09547	1.61	0.124152	9.21884	0.010766
VPS15	386	396	LQTLKYCDSKL			10	1311.7	Complex II + Rab5	5	1314.7	0.07218	2.41254	0.107281	9.18765	0.002925
VPS15	386	396	LQTLKYCDSKL			10	1311.7	Complex II + Rab5	50	1315.03	0.121169	2.7421	0.144849	9.17957	0.014139
VPS15	387	396	QTLKYCDSKL			9	1198.61	Complex II	0	1199.24	0.044617	0	0	8.16606	0.017946
VPS15	387	396	QTLKYCDSKL			9	1198.61	Complex II	0.05	1199.87	0.074243	0.62292	0.086618	8.15367	0.002232
VPS15	387	396	QTLKYCDSKL			9	1198.61	Complex II	0.5	1200.57	0.116391	1.33036	0.12465	8.15996	0.006924
VPS15	387	396	QTLKYCDSKL			9	1198.61	Complex II	5	1201.38	0.149014	2.13306	0.15555	8.15119	0.006042
VPS15	387	396	QTLKYCDSKL			9	1198.61	Complex II	50	1201.58	0.064041	2.33459	0.07805	8.14531	0.012292
VPS15	387	396	QTLKYCDSKL			9	1198.61	Complex II + Rab5	0	1199.24	0.044617	0	0	8.16606	0.017946
VPS15	387	396	QTLKYCDSKL			9	1198.61	Complex II + Rab5	0.05	1200.02	0.040871	0.772234	0.060507	7.93791	0.013632
VPS15	387	396	QTLKYCDSKL			9	1198.61	Complex II + Rab5	0.5	1200.55	0.011596	1.30832	0.046099	7.92664	0.005715
VPS15	387	396	QTLKYCDSKL			9	1198.61	Complex II + Rab5	5	1201.27	0.054476	2.02119	0.070415	7.92913	0.001417
VPS15	387	396	QTLKYCDSKL			9	1198.61	Complex II + Rab5	50	1201.31	0.064897	2.06627	0.078754	7.91641	0.00107
VPS15	400	411	ELILHLAPRLSV			10	1360.83	Complex II	0	1361.57	0.055667	0	0	12.7158	0.062234
VPS15	400	411	ELILHLAPRLSV			10	1360.83	Complex II	0.05	1363.09	0.07136	1.51665	0.090505	12.6776	0.043096
VPS15	400	411	ELILHLAPRLSV			10	1360.83	Complex II	0.5	1363.1	0.11332	1.52818	0.126255	12.6843	0.033867
VPS15	400	411	ELILHLAPRLSV			10	1360.83	Complex II	5	1363.25	0.1051	1.67348	0.118932	12.6686	0.028694
VPS15	400	411	ELILHLAPRLSV			10	1360.83	Complex II	50	1363.76	0.134099	2.18571	0.145194	12.7111	0.026573
VPS15	400	411	ELILHLAPRLSV			10	1360.83	Complex II + Rab5	0	1361.57	0.055667	0	0	12.7158	0.062234
VPS15	400	411	ELILHLAPRLSV			10	1360.83	Complex II + Rab5	0.05	1362.68	0.209254	1.10828	0.216532	12.656	0.021982
VPS15	400	411	ELILHLAPRLSV			10	1360.83	Complex II + Rab5	0.5	1363.03	0.105378	1.45517	0.119178	12.6582	0.013821
VPS15	400	411	ELILHLAPRLSV			10	1360.83	Complex II + Rab5	5	1363.08	0.218024	1.51016	0.225018	12.6487	0.011565
VPS15	400	411	ELILHLAPRLSV			10	1360.83	Complex II + Rab5	50	1363.58	0.117774	2.00655	0.130267	12.6706	0.015015
VPS15	401	409	LILHLAPRL			7	1045.69	Complex II	0	1046.24	0.029058	0	0	11.3894	0.056482
VPS15	401	409	LILHLAPRL			7	1045.69	Complex II	0.05	1046.31	0.02765	0.061571	0.040111	11.3397	0.034244
VPS15	401	409	LILHLAPRL			7	1045.69	Complex II	0.5	1046.23	0.133898	-0.013247	0.137015	11.3452	0.026636
VPS15	401	409	LILHLAPRL			7	1045.69	Complex II	5	1046.43	0.093916	0.187967	0.098309	11.3299	0.027505
VPS15	401	409	LILHLAPRL			7	1045.69	Complex II	50	1047.08	0.049935	0.836634	0.057774	11.3467	0.024559
VPS15	401	409	LILHLAPRL			7	1045.69	Complex II + Rab5	0	1046.24	0.029058	0	0	11.3894	0.056482
VPS15	401	409	LILHLAPRL			7	1045.69	Complex II + Rab5	0.05	1046.27	0.047561	0.025965	0.055735	11.2284	0.024346
VPS15	401	409	LILHLAPRL			7	1045.69	Complex II + Rab5	0.5	1046.29	0.027452	0.047212	0.039975	11.2312	0.010032
VPS15	401	409	LILHLAPRL			7	1045.69	Complex II + Rab5	5	1046.42	0.046532	0.179904	0.05486	11.2147	0.003664
VPS15	401	409	LILHLAPRL			7	1045.69	Complex II + Rab5	50	1046.94	0.020705	0.700816	0.03568	11.2255	0.006572
VPS15	401	411	LILHLAPRLSV			9	1231.79	Complex II	0	1232.39	0.108949	0	0	11.9541	0.05778
VPS15	401	411	LILHLAPRLSV			9	1231.79	Complex II	0.05	1233.89	0.025772	1.50478	0.111955	11.9203	0.038619
VPS15	401	411	LILHLAPRLSV			9	1231.79	Complex II	0.5	1234.01	0.032324	1.6207	0.113643	11.9377	0.037834
VPS15	401	411	LILHLAPRLSV			9	1231.79	Complex II	5	1234.02	0.047432	1.63437	0.118826	11.9234	0.027976
VPS15	401	411	LILHLAPRLSV			9	1231.79	Complex II	50	1234.49	0.06489	2.1045	0.126809	11.9311	0.019439
VPS15	401	411	LILHLAPRLSV			9	1231.79	Complex II + Rab5	0	1232.39	0.108949	0	0	11.9541	0.05778
VPS15	401	411	LILHLAPRLSV			9	1231.79	Complex II + Rab5	0.05	1233.87	0.0463	1.47984	0.118379	11.8417	0.022969
VPS15	401	411	LILHLAPRLSV			9	1231.79	Complex II + Rab5	0.5	1233.94	0.043606	1.55134	0.117351	11.8425	0.017871
VPS15	401	411	LILHLAPRLSV			9	1231.79	Complex II + Rab5	5	1234.11	0.03649	1.72281	0.114897	11.8346	0.009524
VPS15	401	411	LILHLAPRLSV			9	1231.79	Complex II + Rab5	50	1234.53	0.061172	2.13545	0.124947	11.8737	0.012312
VPS15	415	437	LDRITPYLLHFSNDSVPRVRAEA			20	2669.42	Complex II	0	2670.85	0.054882	0	0	12.0482	0.038782
VPS15	415	437	LDRITPYLLHFSNDSVPRVRAEA			20	2669.42	Complex II	0.05	2672.12	0.214369	1.27081	0.221283	12.0089	0.030148
VPS15	415	437	LDRITPYLLHFSNDSVPRVRAEA			20	2669.42	Complex II	0.5	2672.19	0.178627	1.33467	0.186868	12.0274	0.018713
VPS15	415	437	LDRITPYLLHFSNDSVPRVRAEA			20	2669.42	Complex II	5	2672.6	0.120436	1.74693	0.132351	12.0136	0.023932
VPS15	415	437	LDRITPYLLHFSNDSVPRVRAEA			20	2669.42	Complex II	50	2673.48	0.020121	2.62662	0.058454	12.0227	0.022321
VPS15	415	437	LDRITPYLLHFSNDSVPRVRAEA			20	2669.42	Complex II + Rab5	0	2670.85	0.054882	0	0	12.0482	0.038782
VPS15	415	437	LDRITPYLLHFSNDSVPRVRAEA			20	2669.42	Complex II + Rab5	0.05	2671.76	0.042775	0.910908	0.069583	11.9756	0.026668
VPS15	415	437	LDRITPYLLHFSNDSVPRVRAEA			20	2669.42	Complex II + Rab5	0.5	2672.13	0.044675	1.28096	0.070767	11.9917	0.014941
VPS15	415	437	LDRITPYLLHFSNDSVPRVRAEA			20	2669.42	Complex II + Rab5	5	2672.52	0.056275	1.66516	0.078606	11.9808	0.008021
VPS15	415	437	LDRITPYLLHFSNDSVPRVRAEA			20	2669.42	Complex II + Rab5	50	2673.19	0.046404	2.33753	0.071871	11.9815	0.013237
VPS15	416	425	DRITPYLLHF			8	1274.69	Complex II	0	1275.38	0.061313	0	0	14.1772	0.052349
VPS15	416	425	DRITPYLLHF			8	1274.69	Complex II	0.05	1275.51	0.048695	0.130806	0.078297	14.1424	0.039818
VPS15	416	425	DRITPYLLHF			8	1274.69	Complex II	0.5	1275.59	0.082316	0.202943	0.102641	14.1624	0.02649
VPS15	416	425	DRITPYLLHF			8	1274.69	Complex II	5	1275.76	0.071235	0.38015	0.093988	14.1442	0.027303
VPS15	416	425	DRITPYLLHF			8	1274.69	Complex II	50	1276.09	0.059456	0.708972	0.085407	14.149	0.024868
VPS15	416	425	DRITPYLLHF			8	1274.69	Complex II + Rab5	0	1275.38	0.061313	0	0	14.1772	0.052349
VPS15	416	425	DRITPYLLHF			8	1274.69	Complex II + Rab5	0.05	1275.5	0.101623	0.114713	0.118687	14.1463	0.020596
VPS15	416	425	DRITPYLLHF			8	1274.69	Complex II + Rab5	0.5	1275.56	0.076872	0.177107	0.098329	14.1593	0.007365
VPS15	416	425	DRITPYLLHF			8	1274.69	Complex II + Rab5	5	1275.74	0.070195	0.360977	0.093202	14.153	0.010619
VPS15	416	425	DRITPYLLHF			8	1274.69	Complex II + Rab5	50	1275.98	0.099497	0.598167	0.116871	14.1504	0.011618
VPS15	423	437	LHFSNDSVPRVRAEA			13	1697.87	Complex II	0	1698.79	0.022397	0	0	7.98983	0.017399
VPS15	423	437	LHFSNDSVPRVRAEA			13	1697.87	Complex II	0.05	1699.61	0.036414	0.817736	0.04275	7.97042	0.019059
VPS15	423	437	LHFSNDSVPRVRAEA			13	1697.87	Complex II	0.5	1699.94	0.063777	1.14885	0.067595	7.9775	0.007887
VPS15	423	437	LHFSNDSVPRVRAEA			13	1697.87	Complex II	5	1700.13	0.022484	1.33952	0.031736	7.97321	0.014564
VPS15	423	437	LHFSNDSVPRVRAEA			13	1697.87	Complex II	50	1700.67	0.038927	1.87159	0.04491	7.96395	0.01974
VPS15	423	437	LHFSNDSVPRVRAEA			13	1697.87	Complex II + Rab5	0	1698.78	0.030388	0	0	7.99014	0.021849
VPS15	423	437	LHFSNDSVPRVRAEA			13	1697.87	Complex II + Rab5	0.05	1699.78	0.084744	0.999264	0.090028	7.67641	0.060883
VPS15	423	437	LHFSNDSVPRVRAEA			13	1697.87	Complex II + Rab5	0.5	1699.88	0.044303	1.10413	0.053723	7.76737	0.009545
VPS15	423	437	LHFSNDSVPRVRAEA			13	1697.87	Complex II + Rab5	5	1700.17	0.083958	1.38573	0.089288	7.7781	0.011042
VPS15	423	437	LHFSNDSVPRVRAEA			13	1697.87	Complex II + Rab5	50	1700.44	0.073321	1.66052	0.079369	7.78432	0.014404
VPS15	423	438	LHFSNDSVPRVRAEAL			14	1810.96	Complex II	0	1811.91	0.049994	0	0	9.52258	0.033005
VPS15	423	438	LHFSNDSVPRVRAEAL			14	1810.96	Complex II	0.05	1812.78	0.090007	0.867063	0.10296	9.49115	0.024865
VPS15	423	438	LHFSNDSVPRVRAEAL			14	1810.96	Complex II	0.5	1812.89	0.182386	0.978273	0.189113	9.49479	0.011383
VPS15	423	438	LHFSNDSVPRVRAEAL			14	1810.96	Complex II	5	1813.38	0.077028	1.46573	0.09183	9.49152	0.021864
VPS15	423	438	LHFSNDSVPRVRAEAL			14	1810.96	Complex II	50	1813.8	0.054419	1.88244	0.073898	9.49262	0.026351
VPS15	423	438	LHFSNDSVPRVRAEAL			14	1810.96	Complex II + Rab5	0	1811.91	0.049994	0	0	9.52258	0.033005
VPS15	423	438	LHFSNDSVPRVRAEAL			14	1810.96	Complex II + Rab5	0.05	1812.73	0.101265	0.820178	0.112934	9.36659	0.020664
VPS15	423	438	LHFSNDSVPRVRAEAL			14	1810.96	Complex II + Rab5	0.5	1812.96	0.137823	1.04407	0.14661	9.3625	0.004012
VPS15	423	438	LHFSNDSVPRVRAEAL			14	1810.96	Complex II + Rab5	5	1813.19	0.177657	1.27396	0.184557	9.3458	0.006186
VPS15	423	438	LHFSNDSVPRVRAEAL			14	1810.96	Complex II + Rab5	50	1813.65	0.173851	1.73907	0.180897	9.33554	0.009744
VPS15	426	435	SNDSVPRVRA			8	1100.58	Complex II	0	1101.19	0.026078	0	0	5.43696	0.008272
VPS15	426	435	SNDSVPRVRA			8	1100.58	Complex II	0.05	1102.06	0.018593	0.868472	0.032028	5.44922	0.00494
VPS15	426	435	SNDSVPRVRA			8	1100.58	Complex II	0.5	1102.26	0.027008	1.07763	0.037543	5.455	0.003944
VPS15	426	435	SNDSVPRVRA			8	1100.58	Complex II	5	1102.48	0.006574	1.29372	0.026894	5.45629	0.005628
VPS15	426	435	SNDSVPRVRA			8	1100.58	Complex II	50	1102.9	0.055322	1.71468	0.061161	5.4493	0.004934
VPS15	426	435	SNDSVPRVRA			8	1100.58	Complex II + Rab5	0	1101.19	0.026078	0	0	5.43696	0.008272
VPS15	426	435	SNDSVPRVRA			8	1100.58	Complex II + Rab5	0.05	1101.93	0.045676	0.740707	0.052597	5.2943	0.004357
VPS15	426	435	SNDSVPRVRA			8	1100.58	Complex II + Rab5	0.5	1102.28	0.004616	1.09732	0.026484	5.29251	0.002775
VPS15	426	435	SNDSVPRVRA			8	1100.58	Complex II + Rab5	5	1102.32	0.028822	1.131	0.038869	5.29743	0.000347
VPS15	426	435	SNDSVPRVRA			8	1100.58	Complex II + Rab5	50	1102.85	0.014876	1.66552	0.030023	5.27401	0.000561
VPS15	426	437	SNDSVPRVRAEA			10	1300.66	Complex II	0	1301.29	0.047002	0	0	5.60057	0.011064
VPS15	426	437	SNDSVPRVRAEA			10	1300.66	Complex II	0.05	1302.09	0.043982	0.806292	0.06437	5.59681	0.005775
VPS15	426	437	SNDSVPRVRAEA			10	1300.66	Complex II	0.5	1302.47	0.064924	1.1787	0.080152	5.60679	0.005335
VPS15	426	437	SNDSVPRVRAEA			10	1300.66	Complex II	5	1302.64	0.030486	1.35558	0.056023	5.60403	0.007039
VPS15	426	437	SNDSVPRVRAEA			10	1300.66	Complex II	50	1303.23	0.021006	1.94694	0.051482	5.59494	0.019794
VPS15	426	437	SNDSVPRVRAEA			10	1300.66	Complex II + Rab5	0	1301.29	0.047002	0	0	5.60057	0.011064
VPS15	426	437	SNDSVPRVRAEA			10	1300.66	Complex II + Rab5	0.05	1301.98	0.073443	0.691091	0.087196	5.49996	0.004208
VPS15	426	437	SNDSVPRVRAEA			10	1300.66	Complex II + Rab5	0.5	1302.29	0.091003	1.0051	0.102425	5.50211	0.003431
VPS15	426	437	SNDSVPRVRAEA			10	1300.66	Complex II + Rab5	5	1302.59	0.03277	1.30705	0.057298	5.50482	0.003921
VPS15	426	437	SNDSVPRVRAEA			10	1300.66	Complex II + Rab5	50	1303.01	0.186482	1.72464	0.192314	5.48429	0.000811
VPS15	426	438	SNDSVPRVRAEAL			11	1413.74	Complex II	0	1414.47	0.036455	0	0	7.8628	0.021021
VPS15	426	438	SNDSVPRVRAEAL			11	1413.74	Complex II	0.05	1415.31	0.156498	0.842063	0.160688	7.84746	0.00747
VPS15	426	438	SNDSVPRVRAEAL			11	1413.74	Complex II	0.5	1415.61	0.103878	1.1417	0.11009	7.85492	0.017606
VPS15	426	438	SNDSVPRVRAEAL			11	1413.74	Complex II	5	1415.84	0.035153	1.37083	0.050643	7.8517	0.011806
VPS15	426	438	SNDSVPRVRAEAL			11	1413.74	Complex II	50	1416.18	0.014422	1.70306	0.039204	7.85311	0.011825
VPS15	426	438	SNDSVPRVRAEAL			11	1413.74	Complex II + Rab5	0	1414.47	0.036455	0	0	7.8628	0.021021
VPS15	426	438	SNDSVPRVRAEAL			11	1413.74	Complex II + Rab5	0.05	1416.21	0.045966	1.73919	0.058668	7.60932	0.007561
VPS15	426	438	SNDSVPRVRAEAL			11	1413.74	Complex II + Rab5	0.5	1416.34	0.05248	1.87274	0.063899	7.61549	0.01295
VPS15	426	438	SNDSVPRVRAEAL			11	1413.74	Complex II + Rab5	5	1416.16	0.075896	1.69118	0.084197	7.64233	0.02616
VPS15	426	438	SNDSVPRVRAEAL			11	1413.74	Complex II + Rab5	50	1416.18	0.104377	1.70736	0.11056	7.61245	0.0125
VPS15	438	446	LRTLTKVLA			8	1014.67	Complex II	0	1015.11	0.028383	0	0	7.78122	0.044318
VPS15	438	446	LRTLTKVLA			8	1014.67	Complex II	0.05	1015.19	0.065167	0.081474	0.07108	7.75448	0.030414
VPS15	438	446	LRTLTKVLA			8	1014.67	Complex II	0.5	1015.19	0.071066	0.080459	0.076525	7.76087	0.014116
VPS15	438	446	LRTLTKVLA			8	1014.67	Complex II	5	1015.38	0.051788	0.274674	0.059056	7.75858	0.018356
VPS15	438	446	LRTLTKVLA			8	1014.67	Complex II	50	1015.8	0.062234	0.698928	0.068401	7.76513	0.01815
VPS15	438	446	LRTLTKVLA			8	1014.67	Complex II + Rab5	0	1015.11	0.028383	0	0	7.78122	0.044318
VPS15	438	446	LRTLTKVLA			8	1014.67	Complex II + Rab5	0.05	1015.17	0.05396	0.06115	0.06097	7.38796	0.016328
VPS15	438	446	LRTLTKVLA			8	1014.67	Complex II + Rab5	0.5	1015.16	0.033374	0.050726	0.043811	7.38736	0.010227
VPS15	438	446	LRTLTKVLA			8	1014.67	Complex II + Rab5	5	1015.27	0.042248	0.162966	0.050897	7.36987	0.005276
VPS15	438	446	LRTLTKVLA			8	1014.67	Complex II + Rab5	50	1015.65	0.064301	0.542244	0.070287	7.3848	0.004805
VPS15	438	447	LRTLTKVLAL			9	1127.75	Complex II	0	1128.23	0.037682	0	0	11.0153	0.063216
VPS15	438	447	LRTLTKVLAL			9	1127.75	Complex II	0.05	1128.41	0.040396	0.18008	0.055243	10.981	0.044105
VPS15	438	447	LRTLTKVLAL			9	1127.75	Complex II	0.5	1128.69	0.07928	0.458256	0.08778	10.9907	0.026106
VPS15	438	447	LRTLTKVLAL			9	1127.75	Complex II	5	1129.29	0.0209	1.05717	0.04309	10.969	0.025351
VPS15	438	447	LRTLTKVLAL			9	1127.75	Complex II	50	1129.77	0.047565	1.53631	0.060683	10.9924	0.030667
VPS15	438	447	LRTLTKVLAL			9	1127.75	Complex II + Rab5	0	1128.23	0.037682	0	0	11.0153	0.063216
VPS15	438	447	LRTLTKVLAL			9	1127.75	Complex II + Rab5	0.05	1128.25	0.061608	0.019608	0.072218	10.8029	0.021249
VPS15	438	447	LRTLTKVLAL			9	1127.75	Complex II + Rab5	0.5	1128.68	0.149673	0.443375	0.154344	10.8027	0.009743
VPS15	438	447	LRTLTKVLAL			9	1127.75	Complex II + Rab5	5	1129.16	0.111567	0.926014	0.117759	10.7881	0.006417
VPS15	438	447	LRTLTKVLAL			9	1127.75	Complex II + Rab5	50	1129.76	0.063668	1.52417	0.073983	10.8113	0.012238
VPS15	439	447	RTLTKVLAL			8	1014.67	Complex II	0	1015.11	0.050402	0	0	9.66689	0.053015
VPS15	439	447	RTLTKVLAL			8	1014.67	Complex II	0.05	1015.22	0.040226	0.109274	0.064486	9.63793	0.033439
VPS15	439	447	RTLTKVLAL			8	1014.67	Complex II	0.5	1015.5	0.05729	0.388028	0.076305	9.64057	0.024154
VPS15	439	447	RTLTKVLAL			8	1014.67	Complex II	5	1016.05	0.046415	0.939154	0.068518	9.62401	0.014422
VPS15	439	447	RTLTKVLAL			8	1014.67	Complex II	50	1016.67	0.0362	1.55873	0.062055	9.63788	0.022804
VPS15	439	447	RTLTKVLAL			8	1014.67	Complex II + Rab5	0	1015.11	0.050402	0	0	9.66689	0.053015
VPS15	439	447	RTLTKVLAL			8	1014.67	Complex II + Rab5	0.05	1015.22	0.087169	0.111988	0.100691	9.22063	0.014045
VPS15	439	447	RTLTKVLAL			8	1014.67	Complex II + Rab5	0.5	1015.58	0.027589	0.472002	0.057458	9.21718	0.008822
VPS15	439	447	RTLTKVLAL			8	1014.67	Complex II + Rab5	5	1016.06	0.063616	0.950385	0.081163	9.19592	0.004907
VPS15	439	447	RTLTKVLAL			8	1014.67	Complex II + Rab5	50	1016.55	0.037338	1.43376	0.062725	9.19363	0.004531
VPS15	448	464	VKEVPRNDINIYPEYIL			14	2075.12	Complex II	0	2076.3	0.091234	0	0	13.5556	0.041107
VPS15	448	464	VKEVPRNDINIYPEYIL			14	2075.12	Complex II	0.05	2078.17	0.052545	1.87441	0.105283	13.5225	0.026858
VPS15	448	464	VKEVPRNDINIYPEYIL			14	2075.12	Complex II	0.5	2079.44	0.038666	3.14109	0.099089	13.533	0.019142
VPS15	448	464	VKEVPRNDINIYPEYIL			14	2075.12	Complex II	5	2080.82	0.052653	4.52834	0.105337	13.4985	0.018357
VPS15	448	464	VKEVPRNDINIYPEYIL			14	2075.12	Complex II	50	2082.17	0.186571	5.87013	0.207684	13.5137	0.016979
VPS15	448	464	VKEVPRNDINIYPEYIL			14	2075.12	Complex II + Rab5	0	2076.3	0.091234	0	0	13.5556	0.041107
VPS15	448	464	VKEVPRNDINIYPEYIL			14	2075.12	Complex II + Rab5	0.05	2078.02	0.068151	1.72376	0.113878	13.5203	0.022482
VPS15	448	464	VKEVPRNDINIYPEYIL			14	2075.12	Complex II + Rab5	0.5	2079.16	0.087666	2.86787	0.126526	13.5216	0.009706
VPS15	448	464	VKEVPRNDINIYPEYIL			14	2075.12	Complex II + Rab5	5	2080.41	0.054118	4.11511	0.106077	13.4948	0.005716
VPS15	448	464	VKEVPRNDINIYPEYIL			14	2075.12	Complex II + Rab5	50	2081.69	0.049649	5.39448	0.103868	13.4973	0.020803
VPS15	463	470	ILPGIAHL			6	833.524	Complex II	0	833.991	0.063127	0	0	11.6896	0.051355
VPS15	463	470	ILPGIAHL			6	833.524	Complex II	0.05	834.262	0.037122	0.271851	0.073233	11.6549	0.0344
VPS15	463	470	ILPGIAHL			6	833.524	Complex II	0.5	834.276	0.04415	0.285141	0.077034	11.6612	0.026877
VPS15	463	470	ILPGIAHL			6	833.524	Complex II	5	834.662	0.065197	0.671828	0.090751	11.6461	0.025411
VPS15	463	470	ILPGIAHL			6	833.524	Complex II	50	835.5	0.125525	1.5092	0.140505	11.6638	0.023807
VPS15	463	470	ILPGIAHL			6	833.524	Complex II + Rab5	0	833.991	0.063127	0	0	11.6896	0.051355
VPS15	463	470	ILPGIAHL			6	833.524	Complex II + Rab5	0.05	834.185	0.041806	0.194149	0.075715	11.5167	0.019309
VPS15	463	470	ILPGIAHL			6	833.524	Complex II + Rab5	0.5	834.225	0.044904	0.233992	0.077468	11.5186	0.00519
VPS15	463	470	ILPGIAHL			6	833.524	Complex II + Rab5	5	834.559	0.032387	0.568164	0.07095	11.5015	0.004228
VPS15	463	470	ILPGIAHL			6	833.524	Complex II + Rab5	50	835.302	0.083374	1.31131	0.104577	11.5092	0.009651
VPS15	471	477	AQDDATI			6	733.336	Complex II	0	733.639	0.057685	0	0	6.28223	0.028835
VPS15	471	477	AQDDATI			6	733.336	Complex II	0.05	734.584	0.044846	0.944635	0.073066	6.28616	0.008772
VPS15	471	477	AQDDATI			6	733.336	Complex II	0.5	734.911	0.032958	1.27181	0.066436	6.29384	0.016742
VPS15	471	477	AQDDATI			6	733.336	Complex II	5	734.909	0.109123	1.27	0.123431	6.30026	0.003523
VPS15	471	477	AQDDATI			6	733.336	Complex II	50	734.903	0.027658	1.26446	0.063972	6.28211	0.007798
VPS15	471	477	AQDDATI			6	733.336	Complex II + Rab5	0	733.639	0.057685	0	0	6.28223	0.028835
VPS15	471	477	AQDDATI			6	733.336	Complex II + Rab5	0.05	734.43	0.027519	0.791428	0.063913	6.21765	0.007545
VPS15	471	477	AQDDATI			6	733.336	Complex II + Rab5	0.5	734.821	0.086104	1.18157	0.103641	6.21396	0.005019
VPS15	471	477	AQDDATI			6	733.336	Complex II + Rab5	5	734.803	0.039014	1.16358	0.069639	6.21928	0.0067
VPS15	471	477	AQDDATI			6	733.336	Complex II + Rab5	50	734.769	0.035321	1.1296	0.06764	6.1909	0.004992
VPS15	478	485	VRLAYAEN			7	935.495	Complex II	0	935.78	0.012852	0	0	7.13211	0.007215
VPS15	478	485	VRLAYAEN			7	935.495	Complex II	0.05	935.838	0.02425	0.057349	0.027445	7.1207	0.007307
VPS15	478	485	VRLAYAEN			7	935.495	Complex II	0.5	935.83	0.002457	0.049287	0.013085	7.13191	0.002225
VPS15	478	485	VRLAYAEN			7	935.495	Complex II	5	935.924	0.077089	0.143331	0.078153	7.12761	0.00659
VPS15	478	485	VRLAYAEN			7	935.495	Complex II	50	936.044	0.034416	0.263374	0.036737	7.12	0.010278
VPS15	478	485	VRLAYAEN			7	935.495	Complex II + Rab5	0	935.78	0.012852	0	0	7.13211	0.007215
VPS15	478	485	VRLAYAEN			7	935.495	Complex II + Rab5	0.05	937.876	0.105663	2.09545	0.106441	7.09947	0.014298
VPS15	478	485	VRLAYAEN			7	935.495	Complex II + Rab5	0.5	937.839	0.054716	2.05868	0.056205	7.08623	0.00858
VPS15	478	485	VRLAYAEN			7	935.495	Complex II + Rab5	5	938.723	0.029542	2.94303	0.032216	7.08165	0.016444
VPS15	478	485	VRLAYAEN			7	935.495	Complex II + Rab5	50	939.271	0.115227	3.4903	0.115942	7.06573	0.002501
VPS15	489	496	LAETALRF			7	920.52	Complex II	0	920.946	0.058681	0	0	11.5141	0.026221
VPS15	489	496	LAETALRF			7	920.52	Complex II	0.05	920.963	0.022029	0.016826	0.06268	11.4931	0.028449
VPS15	489	496	LAETALRF			7	920.52	Complex II	0.5	920.97	0.028396	0.024086	0.06519	11.5105	0.011932
VPS15	489	496	LAETALRF			7	920.52	Complex II	5	920.997	0.016288	0.050912	0.0609	11.4819	0.016222
VPS15	489	496	LAETALRF			7	920.52	Complex II	50	921.152	0.052752	0.205472	0.078907	11.4832	0.020864
VPS15	489	496	LAETALRF			7	920.52	Complex II + Rab5	0	920.946	0.058681	0	0	11.5141	0.026221
VPS15	489	496	LAETALRF			7	920.52	Complex II + Rab5	0.05	920.953	0.028579	0.007168	0.06527	11.3914	0.018773
VPS15	489	496	LAETALRF			7	920.52	Complex II + Rab5	0.5	920.97	0.024107	0.023975	0.06344	11.3993	0.002356
VPS15	489	496	LAETALRF			7	920.52	Complex II + Rab5	5	920.992	0.068769	0.046313	0.090402	11.3862	0.00345
VPS15	489	496	LAETALRF			7	920.52	Complex II + Rab5	50	921.095	0.07861	0.148762	0.098097	11.3814	0.010644
VPS15	490	496	AETALRF			6	807.436	Complex II	0	807.826	0.054087	0	0	10.4669	0.016206
VPS15	490	496	AETALRF			6	807.436	Complex II	0.05	807.815	0.020554	-0.011167	0.057861	10.4408	0.009507
VPS15	490	496	AETALRF			6	807.436	Complex II	0.5	807.828	0.035992	0.001372	0.064968	10.4458	0.008243
VPS15	490	496	AETALRF			6	807.436	Complex II	5	807.843	0.055322	0.016882	0.077369	10.448	0.01475
VPS15	490	496	AETALRF			6	807.436	Complex II	50	807.901	0.042311	0.07497	0.06867	10.4323	0.01539
VPS15	490	496	AETALRF			6	807.436	Complex II + Rab5	0	807.826	0.054087	0	0	10.4669	0.016206
VPS15	490	496	AETALRF			6	807.436	Complex II + Rab5	0.05	807.913	0.049551	0.086605	0.073354	10.183	0.016201
VPS15	490	496	AETALRF			6	807.436	Complex II + Rab5	0.5	807.8	0.048704	-0.026698	0.072784	10.1884	0.006864
VPS15	490	496	AETALRF			6	807.436	Complex II + Rab5	5	807.783	0.05796	-0.043555	0.079276	10.1868	0.009103
VPS15	490	496	AETALRF			6	807.436	Complex II + Rab5	50	807.854	0.072227	0.027128	0.090234	10.1658	0.013548
VPS15	500	507	VQLKNLNM			7	959.534	Complex II	0	960.13	0.021532	0	0	9.33907	0.02887
VPS15	500	507	VQLKNLNM			7	959.534	Complex II	0.05	963.235	0.018249	3.10492	0.028225	9.30406	0.018489
VPS15	500	507	VQLKNLNM			7	959.534	Complex II	0.5	963.728	0.019755	3.59789	0.029221	9.31339	0.012318
VPS15	500	507	VQLKNLNM			7	959.534	Complex II	5	963.938	0.032932	3.80797	0.039347	9.30325	0.011833
VPS15	500	507	VQLKNLNM			7	959.534	Complex II	50	963.849	0.049866	3.719	0.054316	9.29531	0.012031
VPS15	500	507	VQLKNLNM			7	959.534	Complex II + Rab5	0	960.13	0.021532	0	0	9.33907	0.02887
VPS15	500	507	VQLKNLNM			7	959.534	Complex II + Rab5	0.05	963	0.123368	2.86976	0.125233	9.08507	0.013916
VPS15	500	507	VQLKNLNM			7	959.534	Complex II + Rab5	0.5	963.473	0.087423	3.34254	0.090036	9.08544	0.003475
VPS15	500	507	VQLKNLNM			7	959.534	Complex II + Rab5	5	963.724	0.026906	3.59373	0.034461	9.07648	0.008459
VPS15	500	507	VQLKNLNM			7	959.534	Complex II + Rab5	50	963.577	0.075777	3.44712	0.078777	9.07581	0.012732
VPS15	508	514	ENDPNNE			5	831.312	Complex II	0	831.571	0.029502	0	0	3.88965	0.027789
VPS15	508	514	ENDPNNE			5	831.312	Complex II	0.05	833.108	0.011964	1.53727	0.031836	3.90179	0.017592
VPS15	508	514	ENDPNNE			5	831.312	Complex II	0.5	833.163	0.037489	1.59204	0.047705	3.90855	0.018414
VPS15	508	514	ENDPNNE			5	831.312	Complex II	5	833.109	0.032356	1.53859	0.043787	3.91582	0.009785
VPS15	508	514	ENDPNNE			5	831.312	Complex II	50	833.047	0.013529	1.47639	0.032457	3.90415	0.002548
VPS15	508	514	ENDPNNE			5	831.312	Complex II + Rab5	0	831.571	0.029502	0	0	3.88965	0.027789
VPS15	508	514	ENDPNNE			5	831.312	Complex II + Rab5	0.05	833.065	0.028694	1.49429	0.041155	3.93728	0.006211
VPS15	508	514	ENDPNNE			5	831.312	Complex II + Rab5	0.5	833.073	0.032177	1.50212	0.043655	3.92809	0.005349
VPS15	508	514	ENDPNNE			5	831.312	Complex II + Rab5	5	833.015	0.038574	1.44413	0.048563	3.9376	0.006494
VPS15	508	514	ENDPNNE			5	831.312	Complex II + Rab5	50	833.027	0.014482	1.45665	0.032865	3.92732	0.00223
VPS15	508	515	ENDPNNEE			6	960.354	Complex II	0	960.778	0.017978	0	0	4.18856	0.028481
VPS15	508	515	ENDPNNEE			6	960.354	Complex II	0.05	962.567	0.053412	1.78905	0.056357	4.1889	0.019111
VPS15	508	515	ENDPNNEE			6	960.354	Complex II	0.5	962.595	0.03107	1.81638	0.035896	4.19943	0.017652
VPS15	508	515	ENDPNNEE			6	960.354	Complex II	5	962.582	0.034342	1.80405	0.038763	4.20579	0.002529
VPS15	508	515	ENDPNNEE			6	960.354	Complex II	50	962.579	0.032412	1.80085	0.037064	4.19217	0.004252
VPS15	508	515	ENDPNNEE			6	960.354	Complex II + Rab5	0	960.778	0.017978	0	0	4.18856	0.028481
VPS15	508	515	ENDPNNEE			6	960.354	Complex II + Rab5	0.05	962.368	0.051355	1.58963	0.054411	4.21412	0.010382
VPS15	508	515	ENDPNNEE			6	960.354	Complex II + Rab5	0.5	962.524	0.03487	1.7459	0.039232	4.20198	0.008502
VPS15	508	515	ENDPNNEE			6	960.354	Complex II + Rab5	5	962.461	0.046805	1.68315	0.050139	4.22209	0.00602
VPS15	508	515	ENDPNNEE			6	960.354	Complex II + Rab5	50	962.29	0.033462	1.51223	0.037985	4.20113	0.004877
VPS15	515	526	EIDEVTHPNGNY			10	1387.61	Complex II	0	1388.25	0.004045	0	0	7.59066	0.008203
VPS15	515	526	EIDEVTHPNGNY			10	1387.61	Complex II	0.05	1391.55	0.084463	3.29637	0.08456	7.57001	0.003866
VPS15	515	526	EIDEVTHPNGNY			10	1387.61	Complex II	0.5	1391.43	0.045775	3.1797	0.045953	7.5753	0.010206
VPS15	515	526	EIDEVTHPNGNY			10	1387.61	Complex II	5	1391.64	0.01573	3.38467	0.016242	7.57927	0.007569
VPS15	515	526	EIDEVTHPNGNY			10	1387.61	Complex II	50	1391.43	0.094347	3.17301	0.094434	7.56449	0.009137
VPS15	515	526	EIDEVTHPNGNY			10	1387.61	Complex II + Rab5	0	1388.25	0.004045	0	0	7.59066	0.008203
VPS15	515	526	EIDEVTHPNGNY			10	1387.61	Complex II + Rab5	0.05	1391.07	0.228979	2.82036	0.229015	7.4069	0.012151
VPS15	515	526	EIDEVTHPNGNY			10	1387.61	Complex II + Rab5	0.5	1391.36	0	3.10683	0.004045	7.39577	0
VPS15	515	526	EIDEVTHPNGNY			10	1387.61	Complex II + Rab5	50	1391.16	0.222304	2.91055	0.222341	7.37221	0.001671
VPS15	516	530	IDEVTHPNGNYDTEL			13	1716.77	Complex II	0	1717.63	0.050569	0	0	9.54766	0.017718
VPS15	516	530	IDEVTHPNGNYDTEL			13	1716.77	Complex II	0.05	1720.78	0.071575	3.15468	0.087637	9.52184	0.010309
VPS15	516	530	IDEVTHPNGNYDTEL			13	1716.77	Complex II	0.5	1720.93	0.050079	3.29965	0.071169	9.52958	0.001575
VPS15	516	530	IDEVTHPNGNYDTEL			13	1716.77	Complex II	5	1721.49	0.022597	3.86429	0.055388	9.51478	0.02677
VPS15	516	530	IDEVTHPNGNYDTEL			13	1716.77	Complex II	50	1721.91	0.019688	4.28244	0.054266	9.51807	0.012123
VPS15	516	530	IDEVTHPNGNYDTEL			13	1716.77	Complex II + Rab5	0	1717.63	0.050569	0	0	9.54766	0.017718
VPS15	516	530	IDEVTHPNGNYDTEL			13	1716.77	Complex II + Rab5	0.05	1720.46	0.025344	2.83525	0.056564	9.41439	0.019188
VPS15	516	530	IDEVTHPNGNYDTEL			13	1716.77	Complex II + Rab5	0.5	1720.57	0.049241	2.942	0.070583	9.40835	0.009462
VPS15	516	530	IDEVTHPNGNYDTEL			13	1716.77	Complex II + Rab5	5	1721.08	0.09442	3.45148	0.107109	9.40565	0.00452
VPS15	516	530	IDEVTHPNGNYDTEL			13	1716.77	Complex II + Rab5	50	1721.41	0.058906	3.78302	0.077635	9.37884	0.006408
VPS15	519	526	VTHPNGNY			6	901.416	Complex II	0	901.882	0.062538	0	0	4.89733	0.027008
VPS15	519	526	VTHPNGNY			6	901.416	Complex II	0.05	903.779	0.091218	1.8967	0.110597	4.90355	0.015357
VPS15	519	526	VTHPNGNY			6	901.416	Complex II	0.5	903.773	0.07952	1.89137	0.101165	4.91517	0.019819
VPS15	519	526	VTHPNGNY			6	901.416	Complex II	5	903.74	0.093629	1.85818	0.112594	4.91974	0.005493
VPS15	519	526	VTHPNGNY			6	901.416	Complex II	50	903.656	0.085438	1.77439	0.10588	4.90457	0.004489
VPS15	519	526	VTHPNGNY			6	901.416	Complex II + Rab5	0	901.882	0.062538	0	0	4.89733	0.027008
VPS15	519	526	VTHPNGNY			6	901.416	Complex II + Rab5	0.05	905.649	1.90651	3.76706	1.90754	4.69715	0.061221
VPS15	519	526	VTHPNGNY			6	901.416	Complex II + Rab5	0.5	907.495	0.160224	5.61267	0.171997	4.6466	0.0059
VPS15	519	526	VTHPNGNY			6	901.416	Complex II + Rab5	5	908.024	0.284071	6.14155	0.290873	4.64888	0.005527
VPS15	519	526	VTHPNGNY			6	901.416	Complex II + Rab5	50	908.067	0.189335	6.18498	0.199396	4.64401	0.00296
VPS15	519	530	VTHPNGNYDTEL			10	1359.62	Complex II	0	1360.29	0.012662	0	0	8.32909	0.016326
VPS15	519	530	VTHPNGNYDTEL			10	1359.62	Complex II	0.05	1362.33	0.073207	2.04457	0.074294	8.31812	0.003139
VPS15	519	530	VTHPNGNYDTEL			10	1359.62	Complex II	0.5	1362.5	0.038825	2.20802	0.040837	8.32382	0.010427
VPS15	519	530	VTHPNGNYDTEL			10	1359.62	Complex II	5	1363.12	0.029457	2.83033	0.032064	8.32697	0.010231
VPS15	519	530	VTHPNGNYDTEL			10	1359.62	Complex II	50	1363.55	0.026948	3.26475	0.029775	8.29689	0.018316
VPS15	519	530	VTHPNGNYDTEL			10	1359.62	Complex II + Rab5	0	1360.29	0.012662	0	0	8.32909	0.016326
VPS15	519	530	VTHPNGNYDTEL			10	1359.62	Complex II + Rab5	0.05	1361.97	0.100617	1.67991	0.10141	8.11315	0.012199
VPS15	519	530	VTHPNGNYDTEL			10	1359.62	Complex II + Rab5	0.5	1362.25	0.059146	1.96154	0.060486	8.10374	0.005722
VPS15	519	530	VTHPNGNYDTEL			10	1359.62	Complex II + Rab5	5	1362.66	0.057643	2.37205	0.059018	8.109	0.00371
VPS15	519	530	VTHPNGNYDTEL			10	1359.62	Complex II + Rab5	50	1363.03	0.092913	2.74056	0.093772	8.0737	0.004055
VPS15	534	544	HEMVQQKVVTL			10	1311.71	Complex II	0	1312.43	0.075583	0	0	8.34822	0.023361
VPS15	534	544	HEMVQQKVVTL			10	1311.71	Complex II	0.05	1312.9	0.143406	0.470026	0.162105	8.32808	0.019896
VPS15	534	544	HEMVQQKVVTL			10	1311.71	Complex II	0.5	1313.64	0.142084	1.20473	0.160937	8.34259	0.010646
VPS15	534	544	HEMVQQKVVTL			10	1311.71	Complex II	5	1314.51	0.305585	2.0774	0.314794	8.30132	0.007525
VPS15	534	544	HEMVQQKVVTL			10	1311.71	Complex II	50	1315.08	0.336428	2.64487	0.344814	8.32158	0.021139
VPS15	534	544	HEMVQQKVVTL			10	1311.71	Complex II + Rab5	0	1312.27	0.172444	0	0	8.34224	0.031339
VPS15	534	544	HEMVQQKVVTL			10	1311.71	Complex II + Rab5	0.05	1313.2	0.060434	0.927596	0.182727	8.06701	0.015689
VPS15	534	544	HEMVQQKVVTL			10	1311.71	Complex II + Rab5	0.5	1314.03	0.032968	1.75588	0.175567	8.06313	0.006385
VPS15	534	544	HEMVQQKVVTL			10	1311.71	Complex II + Rab5	5	1314.53	0.094645	2.26152	0.19671	8.06085	0.003024
VPS15	534	544	HEMVQQKVVTL			10	1311.71	Complex II + Rab5	50	1315.02	0.157354	2.74846	0.233447	8.05944	0.085108
VPS15	538	549	QQKVVTLLSDPE			10	1356.74	Complex II	0	1357.36	0.036238	0	0	9.36358	0.027824
VPS15	538	549	QQKVVTLLSDPE			10	1356.74	Complex II	0.05	1357.75	0.06648	0.394077	0.075715	9.33666	0.021657
VPS15	538	549	QQKVVTLLSDPE			10	1356.74	Complex II	0.5	1357.8	0.138463	0.446181	0.143126	9.35514	0.009959
VPS15	538	549	QQKVVTLLSDPE			10	1356.74	Complex II	5	1357.97	0.016334	0.615632	0.039749	9.35455	0.006334
VPS15	538	549	QQKVVTLLSDPE			10	1356.74	Complex II	50	1359.04	0.099396	1.67779	0.105796	9.34375	0.015759
VPS15	538	549	QQKVVTLLSDPE			10	1356.74	Complex II + Rab5	0	1357.36	0.036238	0	0	9.36358	0.027824
VPS15	538	549	QQKVVTLLSDPE			10	1356.74	Complex II + Rab5	0.05	1357.78	0.028922	0.42541	0.046365	9.05435	0.014527
VPS15	538	549	QQKVVTLLSDPE			10	1356.74	Complex II + Rab5	0.5	1357.94	0.053001	0.583595	0.064206	9.05167	0.006399
VPS15	538	549	QQKVVTLLSDPE			10	1356.74	Complex II + Rab5	5	1358.31	0.025157	0.95624	0.044115	9.04972	0.010689
VPS15	538	549	QQKVVTLLSDPE			10	1356.74	Complex II + Rab5	50	1359.11	0.041085	1.75538	0.054783	9.0367	0.009321
VPS15	543	549	TLLSDPE			5	774.388	Complex II	0	774.831	0.048435	0	0	7.8789	0.016871
VPS15	543	549	TLLSDPE			5	774.388	Complex II	0.05	776.337	0.072075	1.50635	0.086838	7.86637	0.009662
VPS15	543	549	TLLSDPE			5	774.388	Complex II	0.5	776.563	0.053959	1.73191	0.072509	7.8741	0.010429
VPS15	543	549	TLLSDPE			5	774.388	Complex II	5	776.816	0.038297	1.98478	0.061746	7.86942	0.008194
VPS15	543	549	TLLSDPE			5	774.388	Complex II	50	776.92	0.034552	2.08878	0.059496	7.87104	0.010357
VPS15	543	549	TLLSDPE			5	774.388	Complex II + Rab5	0	774.831	0.048435	0	0	7.8789	0.016871
VPS15	543	549	TLLSDPE			5	774.388	Complex II + Rab5	0.05	776.137	0.021907	1.30651	0.053159	7.52564	0.017398
VPS15	543	549	TLLSDPE			5	774.388	Complex II + Rab5	0.5	776.386	0.027777	1.55515	0.055835	7.52077	0.00795
VPS15	543	549	TLLSDPE			5	774.388	Complex II + Rab5	5	776.621	0.032773	1.78989	0.05848	7.5143	0.005585
VPS15	543	549	TLLSDPE			5	774.388	Complex II + Rab5	50	776.747	0.103621	1.91629	0.114382	7.51417	0.00801
VPS15	568	575	FGRQKAND			7	935.469	Complex II	0	935.926	0.047212	0	0	3.9656	0.021083
VPS15	568	575	FGRQKAND			7	935.469	Complex II	0.05	937.788	0.060188	1.86225	0.076496	3.9865	0.014952
VPS15	568	575	FGRQKAND			7	935.469	Complex II	0.5	938.534	0.1227	2.60868	0.13147	3.99127	0.012189
VPS15	568	575	FGRQKAND			7	935.469	Complex II	5	938.597	0.089864	2.67101	0.101512	3.99037	0.007802
VPS15	568	575	FGRQKAND			7	935.469	Complex II	50	938.593	0.075739	2.66792	0.089249	3.98787	0.001428
VPS15	568	575	FGRQKAND			7	935.469	Complex II + Rab5	0	935.926	0.047212	0	0	3.9656	0.021083
VPS15	568	575	FGRQKAND			7	935.469	Complex II + Rab5	0.05	938.521	0.716728	2.5952	0.718281	4.01223	0.012229
VPS15	568	575	FGRQKAND			7	935.469	Complex II + Rab5	0.5	939.004	0.488501	3.07884	0.490777	4.00821	0.013821
VPS15	568	575	FGRQKAND			7	935.469	Complex II + Rab5	5	939.015	0.51721	3.08943	0.519361	4.01675	0.011
VPS15	568	575	FGRQKAND			7	935.469	Complex II + Rab5	50	938.881	0.420281	2.95516	0.422924	3.99797	0.01206
VPS15	568	577	FGRQKANDVL			9	1147.62	Complex II	0	1148.2	0.020591	0	0	7.07001	0.012345
VPS15	568	577	FGRQKANDVL			9	1147.62	Complex II	0.05	1149.58	0.069247	1.38036	0.072244	7.07142	0.002757
VPS15	568	577	FGRQKANDVL			9	1147.62	Complex II	0.5	1150.4	0.058	2.19791	0.061547	7.07627	0.005132
VPS15	568	577	FGRQKANDVL			9	1147.62	Complex II	5	1151.23	0.040855	3.02345	0.045751	7.07162	0.00798
VPS15	568	577	FGRQKANDVL			9	1147.62	Complex II	50	1151.59	0.0284	3.39003	0.035079	7.06268	0.006952
VPS15	568	577	FGRQKANDVL			9	1147.62	Complex II + Rab5	0	1148.2	0.020591	0	0	7.07001	0.012345
VPS15	568	577	FGRQKANDVL			9	1147.62	Complex II + Rab5	0.05	1149.94	0.045506	1.74121	0.049947	6.80904	0.012106
VPS15	568	577	FGRQKANDVL			9	1147.62	Complex II + Rab5	0.5	1150.51	0.078825	2.30391	0.08147	6.79776	0.007942
VPS15	568	577	FGRQKANDVL			9	1147.62	Complex II + Rab5	5	1150.96	0.002573	2.7576	0.020751	6.79619	0.007325
VPS15	568	577	FGRQKANDVL			9	1147.62	Complex II + Rab5	50	1151.41	0.05662	3.2028	0.060248	6.7889	0.00326
VPS15	578	584	LSHMITF			6	848.433	Complex II	0	848.922	0.007615	0	0	12.0143	0.026422
VPS15	578	584	LSHMITF			6	848.433	Complex II	0.05	849.005	0.007957	0.082433	0.011014	11.9819	0.019956
VPS15	578	584	LSHMITF			6	848.433	Complex II	0.5	849.339	0.006203	0.41671	0.009822	11.9952	0.016366
VPS15	578	584	LSHMITF			6	848.433	Complex II	5	849.885	0.032924	0.962919	0.033793	11.9876	0.014975
VPS15	578	584	LSHMITF			6	848.433	Complex II	50	850.439	0.003057	1.51648	0.008206	11.9803	0.016596
VPS15	578	584	LSHMITF			6	848.433	Complex II + Rab5	0	848.922	0.007615	0	0	12.0143	0.026422
VPS15	578	584	LSHMITF			6	848.433	Complex II + Rab5	0.05	848.935	0.014756	0.012844	0.016605	11.7654	0.017183
VPS15	578	584	LSHMITF			6	848.433	Complex II + Rab5	0.5	849.164	0.01344	0.241831	0.015447	11.7697	0.006112
VPS15	578	584	LSHMITF			6	848.433	Complex II + Rab5	5	849.701	0.026389	0.778771	0.027466	11.7656	0.004371
VPS15	578	584	LSHMITF			6	848.433	Complex II + Rab5	50	850.128	0.04208	1.20633	0.042764	11.7578	0.009776
VPS15	579	585	SHMITFL			6	848.433	Complex II	0	848.918	0.012537	0	0	12.0108	0.031508
VPS15	579	585	SHMITFL			6	848.433	Complex II	0.05	849.072	0.128891	0.153339	0.129499	11.9963	0.031347
VPS15	579	585	SHMITFL			6	848.433	Complex II	0.5	849.346	0.050927	0.42764	0.052447	11.9907	0.011404
VPS15	579	585	SHMITFL			6	848.433	Complex II	5	849.878	0.021333	0.959192	0.024744	11.9836	0.012996
VPS15	579	585	SHMITFL			6	848.433	Complex II	50	850.486	0.05807	1.56772	0.059408	11.9801	0.021032
VPS15	579	585	SHMITFL			6	848.433	Complex II + Rab5	0	848.918	0.012537	0	0	12.0108	0.031508
VPS15	579	585	SHMITFL			6	848.433	Complex II + Rab5	0.05	848.938	0.067166	0.019327	0.068326	11.7697	0.016232
VPS15	579	585	SHMITFL			6	848.433	Complex II + Rab5	0.5	849.113	0.059207	0.194117	0.06052	11.7624	0.002309
VPS15	579	585	SHMITFL			6	848.433	Complex II + Rab5	5	849.716	0.020697	0.797528	0.024198	11.7601	0.007781
VPS15	579	585	SHMITFL			6	848.433	Complex II + Rab5	50	850.152	0.001071	1.2337	0.012582	11.7585	0.005168
VPS15	582	591	ITFLNDKNDW			9	1265.62	Complex II	0	1266.33	0.025779	0	0	13.3375	0.024963
VPS15	582	591	ITFLNDKNDW			9	1265.62	Complex II	0.05	1267.75	0.023014	1.42444	0.034557	13.3016	0.021751
VPS15	582	591	ITFLNDKNDW			9	1265.62	Complex II	0.5	1267.91	0.048794	1.57647	0.055185	13.3093	0.007733
VPS15	582	591	ITFLNDKNDW			9	1265.62	Complex II	5	1268.36	0.039434	2.02623	0.047113	13.3026	0.018795
VPS15	582	591	ITFLNDKNDW			9	1265.62	Complex II	50	1269.06	0.132571	2.72683	0.135054	13.2856	0.023179
VPS15	582	591	ITFLNDKNDW			9	1265.62	Complex II + Rab5	0	1266.33	0.025779	0	0	13.3375	0.024963
VPS15	582	591	ITFLNDKNDW			9	1265.62	Complex II + Rab5	0.05	1267.64	0.079645	1.31439	0.083713	13.313	0.02069
VPS15	582	591	ITFLNDKNDW			9	1265.62	Complex II + Rab5	0.5	1267.87	0.170852	1.5407	0.172786	13.3091	0.007852
VPS15	582	591	ITFLNDKNDW			9	1265.62	Complex II + Rab5	5	1268.3	0.062678	1.96904	0.067773	13.3095	0.00904
VPS15	582	591	ITFLNDKNDW			9	1265.62	Complex II + Rab5	50	1268.78	0.063848	2.45251	0.068855	13.2913	0.01155
VPS15	582	597	ITFLNDKNDWHLRGAF			15	1946.99	Complex II	0	1948.06	0.099278	0	0	13.0084	0.042141
VPS15	582	597	ITFLNDKNDWHLRGAF			15	1946.99	Complex II	0.05	1949.33	0.058977	1.26983	0.115475	12.9653	0.029698
VPS15	582	597	ITFLNDKNDWHLRGAF			15	1946.99	Complex II	0.5	1949.63	0.07438	1.56502	0.12405	12.9818	0.017166
VPS15	582	597	ITFLNDKNDWHLRGAF			15	1946.99	Complex II	5	1950.4	0.108872	2.33966	0.147341	12.9769	0.015505
VPS15	582	597	ITFLNDKNDWHLRGAF			15	1946.99	Complex II	50	1951.07	0.069805	3.00375	0.121362	12.9824	0.011587
VPS15	582	597	ITFLNDKNDWHLRGAF			15	1946.99	Complex II + Rab5	0	1948.06	0.099278	0	0	13.0084	0.042141
VPS15	582	597	ITFLNDKNDWHLRGAF			15	1946.99	Complex II + Rab5	0.05	1949.27	0.079853	1.20778	0.127408	12.9562	0.024393
VPS15	582	597	ITFLNDKNDWHLRGAF			15	1946.99	Complex II + Rab5	0.5	1949.44	0.068373	1.37557	0.120545	12.9839	0.010047
VPS15	582	597	ITFLNDKNDWHLRGAF			15	1946.99	Complex II + Rab5	5	1950.08	0.082288	2.01892	0.128948	12.9806	0.009307
VPS15	582	597	ITFLNDKNDWHLRGAF			15	1946.99	Complex II + Rab5	50	1950.66	0.088055	2.6027	0.132702	12.9728	0.015807
VPS15	585	597	LNDKNDWHLRGAF			12	1585.79	Complex II	0	1586.53	0.108425	0	0	10.4919	0.01306
VPS15	585	597	LNDKNDWHLRGAF			12	1585.79	Complex II	0.05	1587.81	0.034768	1.28266	0.113863	10.4731	0.013612
VPS15	585	597	LNDKNDWHLRGAF			12	1585.79	Complex II	0.5	1587.91	0.005456	1.37561	0.108562	10.481	0.008386
VPS15	585	597	LNDKNDWHLRGAF			12	1585.79	Complex II	5	1588.27	0.031605	1.74327	0.112937	10.4633	0.010998
VPS15	585	597	LNDKNDWHLRGAF			12	1585.79	Complex II	50	1588.29	0.024389	1.76446	0.111134	10.4536	0.025452
VPS15	585	597	LNDKNDWHLRGAF			12	1585.79	Complex II + Rab5	0	1586.53	0.108425	0	0	10.4919	0.01306
VPS15	585	597	LNDKNDWHLRGAF			12	1585.79	Complex II + Rab5	0.05	1587.72	0.03305	1.18629	0.11335	10.2796	0.013004
VPS15	585	597	LNDKNDWHLRGAF			12	1585.79	Complex II + Rab5	0.5	1587.8	0.040873	1.26988	0.115873	10.2708	0.010909
VPS15	585	597	LNDKNDWHLRGAF			12	1585.79	Complex II + Rab5	5	1588.13	0.053569	1.60025	0.120936	10.2547	0.004059
VPS15	585	597	LNDKNDWHLRGAF			12	1585.79	Complex II + Rab5	50	1588.15	0.047762	1.62109	0.118479	10.2319	0.00185
VPS15	586	597	NDKNDWHLRGAF			11	1472.7	Complex II	0	1473.43	0.045776	0	0	10.1878	0.001595
VPS15	586	597	NDKNDWHLRGAF			11	1472.7	Complex II	0.05	1474.46	0.034993	1.03819	0.057618	10.1727	0.009915
VPS15	586	597	NDKNDWHLRGAF			11	1472.7	Complex II	0.5	1474.58	0.074642	1.15619	0.087561	10.1742	0.017609
VPS15	586	597	NDKNDWHLRGAF			11	1472.7	Complex II	5	1474.98	0.080859	1.55258	0.092917	10.1724	0.014112
VPS15	586	597	NDKNDWHLRGAF			11	1472.7	Complex II	50	1475.06	0.047234	1.63066	0.065776	10.1446	0.011189
VPS15	586	597	NDKNDWHLRGAF			11	1472.7	Complex II + Rab5	0	1473.43	0.045776	0	0	10.1878	0.001595
VPS15	586	597	NDKNDWHLRGAF			11	1472.7	Complex II + Rab5	0.05	1474.41	0.042966	0.985011	0.062781	10.1277	0.148313
VPS15	586	597	NDKNDWHLRGAF			11	1472.7	Complex II + Rab5	0.5	1474.49	0.04738	1.06315	0.065881	9.9898	0.095104
VPS15	586	597	NDKNDWHLRGAF			11	1472.7	Complex II + Rab5	5	1474.81	0.055384	1.38172	0.071853	10.0124	0.109916
VPS15	586	597	NDKNDWHLRGAF			11	1472.7	Complex II + Rab5	50	1474.8	0.134043	1.37696	0.141644	10.0585	0.157079
VPS15	598	605	FDSIVGVA			7	807.425	Complex II	0	807.799	0.016125	0	0	11.4008	0.080518
VPS15	598	605	FDSIVGVA			7	807.425	Complex II	0.05	808.543	0.065279	0.744524	0.067241	11.3225	0.03658
VPS15	598	605	FDSIVGVA			7	807.425	Complex II	0.5	809.012	0.03335	1.2139	0.037044	11.3383	0.016958
VPS15	598	605	FDSIVGVA			7	807.425	Complex II	5	809.834	0.047889	2.03597	0.050531	11.3111	0.017447
VPS15	598	605	FDSIVGVA			7	807.425	Complex II	50	810.655	0.085596	2.85644	0.087102	11.31	0.021189
VPS15	598	605	FDSIVGVA			7	807.425	Complex II + Rab5	0	807.799	0.016125	0	0	11.4008	0.080518
VPS15	598	605	FDSIVGVA			7	807.425	Complex II + Rab5	0.05	808.498	0.039535	0.699501	0.042697	11.2491	0.01613
VPS15	598	605	FDSIVGVA			7	807.425	Complex II + Rab5	0.5	809.205	0.062583	1.40661	0.064627	11.2741	0.015266
VPS15	598	605	FDSIVGVA			7	807.425	Complex II + Rab5	5	809.748	0.033415	1.94972	0.037102	11.2637	0.020696
VPS15	598	605	FDSIVGVA			7	807.425	Complex II + Rab5	50	810.653	0.022716	2.85456	0.027857	11.2442	0.016061
VPS15	598	606	FDSIVGVAA			8	878.462	Complex II	0	878.893	0.015938	0	0	11.3335	0.040817
VPS15	598	606	FDSIVGVAA			8	878.462	Complex II	0.05	879.74	0.008567	0.847525	0.018095	11.292	0.033374
VPS15	598	606	FDSIVGVAA			8	878.462	Complex II	0.5	880.357	0.014275	1.46454	0.021397	11.3054	0.019517
VPS15	598	606	FDSIVGVAA			8	878.462	Complex II	5	881.546	0.021766	2.65368	0.026978	11.2799	0.018111
VPS15	598	606	FDSIVGVAA			8	878.462	Complex II	50	882.57	0.015458	3.6776	0.022203	11.2787	0.021441
VPS15	598	606	FDSIVGVAA			8	878.462	Complex II + Rab5	0	878.893	0.015938	0	0	11.3335	0.040817
VPS15	598	606	FDSIVGVAA			8	878.462	Complex II + Rab5	0.05	879.702	0.010123	0.809742	0.018882	11.2335	0.015745
VPS15	598	606	FDSIVGVAA			8	878.462	Complex II + Rab5	0.5	880.386	0.014568	1.4936	0.021593	11.2508	0.004676
VPS15	598	606	FDSIVGVAA			8	878.462	Complex II + Rab5	5	881.485	0.035269	2.59251	0.038703	11.2323	0.006026
VPS15	598	606	FDSIVGVAA			8	878.462	Complex II + Rab5	50	882.448	0.074879	3.55536	0.076556	11.2322	0.01482
VPS15	599	606	DSIVGVAA			7	731.393	Complex II	0	731.751	0.048026	0	0	8.70683	0.030943
VPS15	599	606	DSIVGVAA			7	731.393	Complex II	0.05	732.544	0.015714	0.792254	0.050531	8.66925	0.025809
VPS15	599	606	DSIVGVAA			7	731.393	Complex II	0.5	733.145	0.035522	1.39345	0.059735	8.67258	0.012099
VPS15	599	606	DSIVGVAA			7	731.393	Complex II	5	734.214	0.0124	2.46269	0.049601	8.66217	0.014712
VPS15	599	606	DSIVGVAA			7	731.393	Complex II	50	735.072	0.013692	3.32069	0.049939	8.66451	0.02364
VPS15	599	606	DSIVGVAA			7	731.393	Complex II + Rab5	0	731.751	0.048026	0	0	8.70683	0.030943
VPS15	599	606	DSIVGVAA			7	731.393	Complex II + Rab5	0.05	732.529	0.008903	0.777912	0.048844	8.50426	0.011499
VPS15	599	606	DSIVGVAA			7	731.393	Complex II + Rab5	0.5	733.244	0.035557	1.49267	0.059756	8.49541	0.005488
VPS15	599	606	DSIVGVAA			7	731.393	Complex II + Rab5	5	734.07	0.069028	2.31841	0.084091	8.47958	0.0041
VPS15	599	606	DSIVGVAA			7	731.393	Complex II + Rab5	50	735.62	0.028579	3.86838	0.055886	8.48041	0.009585
VPS15	607	616	YVGWQSSSIL			9	1139.57	Complex II	0	1140.13	0.066646	0	0	14.3177	0.035845
VPS15	607	616	YVGWQSSSIL			9	1139.57	Complex II	0.05	1142.38	0.406694	2.25799	0.412118	14.2763	0.027614
VPS15	607	616	YVGWQSSSIL			9	1139.57	Complex II	0.5	1142.52	0.446414	2.39836	0.451361	14.2877	0.013875
VPS15	607	616	YVGWQSSSIL			9	1139.57	Complex II	5	1143.23	0.589158	3.1026	0.592915	14.271	0.016388
VPS15	607	616	YVGWQSSSIL			9	1139.57	Complex II	50	1143.26	0.551338	3.13121	0.555351	14.275	0.017802
VPS15	607	616	YVGWQSSSIL			9	1139.57	Complex II + Rab5	0	1140.13	0.066646	0	0	14.3177	0.035845
VPS15	607	616	YVGWQSSSIL			9	1139.57	Complex II + Rab5	0.05	1142.42	0.426696	2.28991	0.43187	14.291	0.01831
VPS15	607	616	YVGWQSSSIL			9	1139.57	Complex II + Rab5	0.5	1142.75	0.475219	2.62587	0.479869	14.2929	0.00912
VPS15	607	616	YVGWQSSSIL			9	1139.57	Complex II + Rab5	5	1143.22	0.568805	3.09241	0.572696	14.2873	0.004902
VPS15	607	616	YVGWQSSSIL			9	1139.57	Complex II + Rab5	50	1143.39	0.558691	3.26112	0.562652	14.2752	0.014887
VPS15	617	625	KPLLQQGLS			7	983.588	Complex II	0	983.965	0.044584	0	0	8.34056	0.023105
VPS15	617	625	KPLLQQGLS			7	983.588	Complex II	0.05	984.204	0.029044	0.239626	0.05321	8.31568	0.016114
VPS15	617	625	KPLLQQGLS			7	983.588	Complex II	0.5	984.42	0.050141	0.455495	0.067096	8.32189	0.005981
VPS15	617	625	KPLLQQGLS			7	983.588	Complex II	5	984.803	0.049476	0.838727	0.0666	8.31803	0.015725
VPS15	617	625	KPLLQQGLS			7	983.588	Complex II	50	985.886	0.07697	1.92126	0.08895	8.30976	0.020353
VPS15	617	625	KPLLQQGLS			7	983.588	Complex II + Rab5	0	984.016	0.058596	0	0	8.34191	0.023851
VPS15	617	625	KPLLQQGLS			7	983.588	Complex II + Rab5	0.05	984.208	0.036529	0.19207	0.06905	8.00641	0.019879
VPS15	617	625	KPLLQQGLS			7	983.588	Complex II + Rab5	0.5	984.517	0.169714	0.500419	0.179545	8.01281	0.005669
VPS15	617	625	KPLLQQGLS			7	983.588	Complex II + Rab5	5	984.576	0.170641	0.560023	0.180421	8.00282	0.005862
VPS15	617	625	KPLLQQGLS			7	983.588	Complex II + Rab5	50	985.819	0.071941	1.80322	0.092785	7.9974	0.004883
VPS15	617	626	KPLLQQGLSD			8	1098.62	Complex II	0	1099.12	0.095322	0	0	8.56581	0.015643
VPS15	617	626	KPLLQQGLSD			8	1098.62	Complex II	0.05	1099.33	0.013936	0.206968	0.096336	8.54842	0.012514
VPS15	617	626	KPLLQQGLSD			8	1098.62	Complex II	0.5	1099.49	0.045281	0.368051	0.105531	8.54779	0.007309
VPS15	617	626	KPLLQQGLSD			8	1098.62	Complex II	5	1099.86	0.053665	0.740606	0.10939	8.53768	0.013113
VPS15	617	626	KPLLQQGLSD			8	1098.62	Complex II	50	1100.77	0.139702	1.64573	0.169124	8.53668	0.022819
VPS15	617	626	KPLLQQGLSD			8	1098.62	Complex II + Rab5	0	1099.12	0.095322	0	0	8.56581	0.015643
VPS15	617	626	KPLLQQGLSD			8	1098.62	Complex II + Rab5	0.05	1099.16	0.174839	0.035275	0.199136	8.34222	0.012971
VPS15	617	626	KPLLQQGLSD			8	1098.62	Complex II + Rab5	0.5	1099.15	0.104052	0.028475	0.141114	8.33718	0.008921
VPS15	617	626	KPLLQQGLSD			8	1098.62	Complex II + Rab5	5	1099.66	0.013539	0.535732	0.096279	8.32983	0.006764
VPS15	617	626	KPLLQQGLSD			8	1098.62	Complex II + Rab5	50	1100.6	0.062397	1.47793	0.113929	8.32459	0.005366
VPS15	617	629	KPLLQQGLSDAEE			11	1427.74	Complex II	0	1428.37	0.070392	0	0	9.84955	0.024185
VPS15	617	629	KPLLQQGLSDAEE			11	1427.74	Complex II	0.05	1428.95	0.076646	0.579961	0.104066	9.81466	0.011085
VPS15	617	629	KPLLQQGLSDAEE			11	1427.74	Complex II	0.5	1429.93	0.041514	1.56446	0.081722	9.82066	0.007792
VPS15	617	629	KPLLQQGLSDAEE			11	1427.74	Complex II	5	1430.46	0.043623	2.0949	0.082813	9.8171	0.004603
VPS15	617	629	KPLLQQGLSDAEE			11	1427.74	Complex II	50	1431.46	0.074967	3.09585	0.102835	9.79046	0.00731
VPS15	617	629	KPLLQQGLSDAEE			11	1427.74	Complex II + Rab5	0	1428.37	0.070392	0	0	9.84955	0.024185
VPS15	617	629	KPLLQQGLSDAEE			11	1427.74	Complex II + Rab5	0.05	1428.89	0.019985	0.522453	0.073174	9.69788	0.022963
VPS15	617	629	KPLLQQGLSDAEE			11	1427.74	Complex II + Rab5	0.5	1429.83	0.050243	1.46699	0.086484	9.68975	0.009181
VPS15	617	629	KPLLQQGLSDAEE			11	1427.74	Complex II + Rab5	5	1430.35	0.053606	1.9827	0.08848	9.68467	0.002707
VPS15	617	629	KPLLQQGLSDAEE			11	1427.74	Complex II + Rab5	50	1431.39	0.071955	3.01954	0.100661	9.65351	0.004618
VPS15	642	648	MCQLGLL			6	777.4	Complex II	0	777.858	0.019916	0	0	14.2371	0.035926
VPS15	642	648	MCQLGLL			6	777.4	Complex II	0.05	777.883	0.0068	0.025956	0.021045	14.2036	0.037735
VPS15	642	648	MCQLGLL			6	777.4	Complex II	0.5	777.938	0.006381	0.08048	0.020913	14.2113	0.022198
VPS15	642	648	MCQLGLL			6	777.4	Complex II	5	778.184	0.000292	0.326271	0.019918	14.2268	0.031949
VPS15	642	648	MCQLGLL			6	777.4	Complex II	50	778.906	0.039444	1.0485	0.044187	14.201	0.034041
VPS15	642	648	MCQLGLL			6	777.4	Complex II + Rab5	0	777.858	0.019916	0	0	14.2371	0.035926
VPS15	642	648	MCQLGLL			6	777.4	Complex II + Rab5	0.05	777.907	0.033765	0.049939	0.039201	14.2213	0.014969
VPS15	642	648	MCQLGLL			6	777.4	Complex II + Rab5	0.5	777.946	0.014459	0.088545	0.024611	14.2111	0.002938
VPS15	642	648	MCQLGLL			6	777.4	Complex II + Rab5	5	778.18	0.005669	0.32271	0.020707	14.2143	0.015988
VPS15	642	648	MCQLGLL			6	777.4	Complex II + Rab5	50	778.853	0.030722	0.995703	0.036612	14.2166	0.01409
VPS15	648	655	LQKPHVYE			6	1013.54	Complex II	0	1014.05	0.024041	0	0	5.66108	0.010699
VPS15	648	655	LQKPHVYE			6	1013.54	Complex II	0.05	1014.85	0.060991	0.80273	0.065558	5.6578	0.002643
VPS15	648	655	LQKPHVYE			6	1013.54	Complex II	0.5	1015.29	0.034739	1.24696	0.042246	5.66211	0.006959
VPS15	648	655	LQKPHVYE			6	1013.54	Complex II	5	1016.12	0.016966	2.07479	0.029424	5.66342	0.001827
VPS15	648	655	LQKPHVYE			6	1013.54	Complex II	50	1016.21	0.060807	2.16189	0.065387	5.65764	0.009549
VPS15	648	655	LQKPHVYE			6	1013.54	Complex II + Rab5	0	1014.05	0.024041	0	0	5.66108	0.010699
VPS15	648	655	LQKPHVYE			6	1013.54	Complex II + Rab5	0.05	1014.73	0.071566	0.685487	0.075496	5.5341	0.002762
VPS15	648	655	LQKPHVYE			6	1013.54	Complex II + Rab5	0.5	1015.05	0.136739	1.00322	0.138836	5.55987	0.083858
VPS15	648	655	LQKPHVYE			6	1013.54	Complex II + Rab5	5	1015.9	0.1153	1.85037	0.117779	5.52519	0.008089
VPS15	648	655	LQKPHVYE			6	1013.54	Complex II + Rab5	50	1015.95	0.06871	1.90637	0.072795	5.5069	0.004418
VPS15	657	669	ASDIAPFLCHPNL			10	1397.69	Complex II	0	1398.48	0.023007	0	0	13.9961	0.044576
VPS15	657	669	ASDIAPFLCHPNL			10	1397.69	Complex II	0.05	1398.75	0.074856	0.268162	0.078312	13.954	0.039838
VPS15	657	669	ASDIAPFLCHPNL			10	1397.69	Complex II	0.5	1399.25	0.018971	0.773317	0.02982	13.9716	0.027016
VPS15	657	669	ASDIAPFLCHPNL			10	1397.69	Complex II	5	1399.32	0.008407	0.843185	0.024495	13.9618	0.026993
VPS15	657	669	ASDIAPFLCHPNL			10	1397.69	Complex II	50	1399.37	0.035775	0.887401	0.042534	13.981	0.022861
VPS15	657	669	ASDIAPFLCHPNL			10	1397.69	Complex II + Rab5	0	1398.48	0.023007	0	0	13.9961	0.044576
VPS15	657	669	ASDIAPFLCHPNL			10	1397.69	Complex II + Rab5	0.05	1398.69	0.046555	0.203895	0.05193	13.958	0.024705
VPS15	657	669	ASDIAPFLCHPNL			10	1397.69	Complex II + Rab5	0.5	1399.24	0.00673	0.758557	0.023971	13.979	0.008362
VPS15	657	669	ASDIAPFLCHPNL			10	1397.69	Complex II + Rab5	5	1399.23	0.027273	0.750348	0.035681	13.968	0.007507
VPS15	657	669	ASDIAPFLCHPNL			10	1397.69	Complex II + Rab5	50	1399.31	0.03772	0.825534	0.044183	13.9828	0.015159
VPS15	660	669	IAPFLCHPNL			7	1124.59	Complex II	0	1125.24	0.046738	0	0	13.1155	0.057473
VPS15	660	669	IAPFLCHPNL			7	1124.59	Complex II	0.05	1125.68	0.134975	0.440709	0.142838	13.1552	0.059035
VPS15	660	669	IAPFLCHPNL			7	1124.59	Complex II	0.5	1125.96	0.0147	0.721061	0.048995	13.1915	0.022465
VPS15	660	669	IAPFLCHPNL			7	1124.59	Complex II	5	1126.05	0.032338	0.813803	0.056834	13.198	0.017666
VPS15	660	669	IAPFLCHPNL			7	1124.59	Complex II	50	1126.01	0.109117	0.776324	0.118705	13.18	0.024364
VPS15	660	669	IAPFLCHPNL			7	1124.59	Complex II + Rab5	0	1125.24	0.046738	0	0	13.1155	0.057473
VPS15	660	669	IAPFLCHPNL			7	1124.59	Complex II + Rab5	0.05	1125.67	0.106545	0.431657	0.116346	13.1703	0.016243
VPS15	660	669	IAPFLCHPNL			7	1124.59	Complex II + Rab5	0.5	1125.92	0.107903	0.681669	0.117591	13.194	0.012644
VPS15	660	669	IAPFLCHPNL			7	1124.59	Complex II + Rab5	5	1125.9	0.020511	0.664776	0.05104	13.189	0.005824
VPS15	660	669	IAPFLCHPNL			7	1124.59	Complex II + Rab5	50	1125.99	0.012623	0.75747	0.048413	13.1575	0.008702
VPS15	662	669	PFLCHPNL			5	940.471	Complex II	0	940.984	0.116263	0	0	13.1249	0.050596
VPS15	662	669	PFLCHPNL			5	940.471	Complex II	0.05	941.234	0.082492	0.250519	0.142556	13.0831	0.037157
VPS15	662	669	PFLCHPNL			5	940.471	Complex II	0.5	941.549	0.10232	0.565515	0.154876	13.0949	0.023293
VPS15	662	669	PFLCHPNL			5	940.471	Complex II	5	941.74	0.06417	0.756945	0.132797	13.0801	0.033315
VPS15	662	669	PFLCHPNL			5	940.471	Complex II	50	941.692	0.064991	0.708096	0.133195	13.0948	0.028074
VPS15	662	669	PFLCHPNL			5	940.471	Complex II + Rab5	0	940.984	0.116263	0	0	13.1249	0.050596
VPS15	662	669	PFLCHPNL			5	940.471	Complex II + Rab5	0.05	941.263	0.053281	0.279966	0.127891	13.0747	0.015354
VPS15	662	669	PFLCHPNL			5	940.471	Complex II + Rab5	0.5	941.599	0.05264	0.615168	0.127625	13.0686	0.010193
VPS15	662	669	PFLCHPNL			5	940.471	Complex II + Rab5	5	941.755	0.100223	0.771883	0.153499	13.0735	0.013236
VPS15	662	669	PFLCHPNL			5	940.471	Complex II + Rab5	50	941.785	0.056414	0.801588	0.129227	13.0866	0.011489
VPS15	671	678	IRYGAVGF			7	882.483	Complex II	0	882.944	0.036064	0	0	11.0156	0.025376
VPS15	671	678	IRYGAVGF			7	882.483	Complex II	0.05	883.235	0.054228	0.291685	0.065125	10.9939	0.020909
VPS15	671	678	IRYGAVGF			7	882.483	Complex II	0.5	883.241	0.069249	0.297187	0.078077	11.0109	0.00639
VPS15	671	678	IRYGAVGF			7	882.483	Complex II	5	883.294	0.061937	0.350273	0.071671	10.9999	0.01327
VPS15	671	678	IRYGAVGF			7	882.483	Complex II	50	883.327	0.052884	0.383745	0.06401	10.9941	0.016783
VPS15	671	678	IRYGAVGF			7	882.483	Complex II + Rab5	0	882.967	0.037193	0	0	11.0159	0.025343
VPS15	671	678	IRYGAVGF			7	882.483	Complex II + Rab5	0.05	883.184	0.053352	0.217367	0.065037	10.8677	0.018526
VPS15	671	678	IRYGAVGF			7	882.483	Complex II + Rab5	0.5	883.178	0.037749	0.210902	0.052993	10.8601	0.008827
VPS15	671	678	IRYGAVGF			7	882.483	Complex II + Rab5	5	883.291	0.032576	0.324343	0.049442	10.8615	0.005972
VPS15	671	678	IRYGAVGF			7	882.483	Complex II + Rab5	50	883.261	0.086975	0.294756	0.094594	10.849	0.007183
VPS15	679	685	ITVVARQ			6	786.483	Complex II	0	788.927	0	0	0	5.16298	0
VPS15	679	685	ITVVARQ			6	786.483	Complex II	0.5	787.306	0.002418	-1.62184	0.002418	5.19256	0.005462
VPS15	679	685	ITVVARQ			6	786.483	Complex II	5	787.624	0.020087	-1.30332	0.020087	5.18591	0.0051
VPS15	679	685	ITVVARQ			6	786.483	Complex II	50	787.944	0.034243	-0.983765	0.034243	5.18559	0.009052
VPS15	679	685	ITVVARQ			6	786.483	Complex II + Rab5	0	787.045	0.502673	0	0	5.18429	0.005688
VPS15	679	685	ITVVARQ			6	786.483	Complex II + Rab5	0.5	786.86	0	-0.18516	0.502673	5.02876	0
VPS15	679	685	ITVVARQ			6	786.483	Complex II + Rab5	5	786.625	0	-0.420275	0.502673	5.03627	0
VPS15	679	689	ITVVARQISTA			10	1158.68	Complex II	0	1159.22	0.024058	0	0	7.71331	0.037236
VPS15	679	689	ITVVARQISTA			10	1158.68	Complex II	0.05	1161.06	0.031623	1.83908	0.039734	7.67785	0.026287
VPS15	679	689	ITVVARQISTA			10	1158.68	Complex II	0.5	1161.71	0.050532	2.49386	0.055967	7.68349	0.014618
VPS15	679	689	ITVVARQISTA			10	1158.68	Complex II	5	1162.66	0.052062	3.44243	0.057352	7.65673	0.01188
VPS15	679	689	ITVVARQISTA			10	1158.68	Complex II	50	1163.17	0.083081	3.95419	0.086494	7.6639	0.018065
VPS15	679	689	ITVVARQISTA			10	1158.68	Complex II + Rab5	0	1159.22	0.024058	0	0	7.71331	0.037236
VPS15	679	689	ITVVARQISTA			10	1158.68	Complex II + Rab5	0.05	1160.82	0.175093	1.60328	0.176738	7.4606	0.021454
VPS15	679	689	ITVVARQISTA			10	1158.68	Complex II + Rab5	0.5	1161.69	0.205752	2.46675	0.207154	7.45687	0.004364
VPS15	679	689	ITVVARQISTA			10	1158.68	Complex II + Rab5	5	1162.77	0.093131	3.54729	0.096189	7.43561	0.001445
VPS15	679	689	ITVVARQISTA			10	1158.68	Complex II + Rab5	50	1163.26	0.136911	4.04086	0.139009	7.438	0.005525
VPS15	679	691	ITVVARQISTADV			12	1372.78	Complex II	0	1373.38	0.046108	0	0	9.54329	0.046299
VPS15	679	691	ITVVARQISTADV			12	1372.78	Complex II	0.05	1375.25	0.03984	1.86365	0.060936	9.50233	0.027665
VPS15	679	691	ITVVARQISTADV			12	1372.78	Complex II	0.5	1375.96	0.054293	2.57746	0.07123	9.50704	0.017413
VPS15	679	691	ITVVARQISTADV			12	1372.78	Complex II	5	1377	0.034642	3.61567	0.057672	9.48404	0.021929
VPS15	679	691	ITVVARQISTADV			12	1372.78	Complex II	50	1377.77	0.044276	4.38836	0.063924	9.49379	0.021989
VPS15	679	691	ITVVARQISTADV			12	1372.78	Complex II + Rab5	0	1373.38	0.046108	0	0	9.54329	0.046299
VPS15	679	691	ITVVARQISTADV			12	1372.78	Complex II + Rab5	0.05	1375.19	0.0498	1.80086	0.067867	9.39519	0.017879
VPS15	679	691	ITVVARQISTADV			12	1372.78	Complex II + Rab5	0.5	1376.01	0.03167	2.62804	0.055937	9.38914	0.006235
VPS15	679	691	ITVVARQISTADV			12	1372.78	Complex II + Rab5	5	1376.86	0.004906	3.47346	0.046368	9.37202	0.000567
VPS15	679	691	ITVVARQISTADV			12	1372.78	Complex II + Rab5	50	1377.32	0.048346	3.93103	0.066808	9.36628	0.011114
VPS15	682	691	VARQISTADV			9	1059.58	Complex II	0	1060.09	0.017468	0	0	7.08317	0.007573
VPS15	682	691	VARQISTADV			9	1059.58	Complex II	0.05	1061.96	0.051853	1.86918	0.054716	7.06608	0.002932
VPS15	682	691	VARQISTADV			9	1059.58	Complex II	0.5	1062.63	0.088781	2.53935	0.090483	7.06752	0.003979
VPS15	682	691	VARQISTADV			9	1059.58	Complex II	5	1063.53	0.027374	3.43382	0.032473	7.06509	0.003774
VPS15	682	691	VARQISTADV			9	1059.58	Complex II	50	1064.21	0.05815	4.12189	0.060716	7.06064	0.004719
VPS15	682	691	VARQISTADV			9	1059.58	Complex II + Rab5	0	1060.09	0.017468	0	0	7.08317	0.007573
VPS15	682	691	VARQISTADV			9	1059.58	Complex II + Rab5	0.05	1061.78	0.062562	1.69191	0.064954	6.83687	0.01075
VPS15	682	691	VARQISTADV			9	1059.58	Complex II + Rab5	0.5	1062.46	0.07303	2.37195	0.07509	6.82531	0.005077
VPS15	682	691	VARQISTADV			9	1059.58	Complex II + Rab5	5	1063.24	0.054094	3.14641	0.056844	6.82263	0.007177
VPS15	682	691	VARQISTADV			9	1059.58	Complex II + Rab5	50	1063.97	0.009371	3.87681	0.019823	6.81724	0.002134
VPS15	693	705	CKLMPYLDPYITQ			10	1584.78	Complex II	0	1585.73	0.075411	0	0	14.3882	0.027844
VPS15	693	705	CKLMPYLDPYITQ			10	1584.78	Complex II	0.05	1585.95	0.067402	0.224395	0.101142	14.3432	0.052389
VPS15	693	705	CKLMPYLDPYITQ			10	1584.78	Complex II	0.5	1586.09	0.085537	0.361673	0.114032	14.365	0.027958
VPS15	693	705	CKLMPYLDPYITQ			10	1584.78	Complex II	5	1586.6	0.046479	0.874085	0.088584	14.336	0.034248
VPS15	693	705	CKLMPYLDPYITQ			10	1584.78	Complex II	50	1587.91	0.018132	2.17629	0.07756	14.325	0.042297
VPS15	693	705	CKLMPYLDPYITQ			10	1584.78	Complex II + Rab5	0	1585.73	0.075411	0	0	14.3882	0.027844
VPS15	693	705	CKLMPYLDPYITQ			10	1584.78	Complex II + Rab5	0.05	1585.95	0.078498	0.223708	0.108852	14.3399	0.009495
VPS15	693	705	CKLMPYLDPYITQ			10	1584.78	Complex II + Rab5	0.5	1586.04	0.101628	0.305115	0.126551	14.3449	0.012772
VPS15	693	705	CKLMPYLDPYITQ			10	1584.78	Complex II + Rab5	5	1586.59	0.062792	0.856089	0.09813	14.3334	0.008269
VPS15	693	705	CKLMPYLDPYITQ			10	1584.78	Complex II + Rab5	50	1587.76	0.080978	2.02783	0.110654	14.3377	0.016675
VPS15	694	705	KLMPYLDPYITQ			9	1481.77	Complex II	0	1482.68	0.079263	0	0	13.3108	0.034037
VPS15	694	705	KLMPYLDPYITQ			9	1481.77	Complex II	0.05	1482.69	0.092381	0.010498	0.121725	13.2837	0.036171
VPS15	694	705	KLMPYLDPYITQ			9	1481.77	Complex II	0.5	1482.96	0.019124	0.276271	0.081537	13.2861	0.018813
VPS15	694	705	KLMPYLDPYITQ			9	1481.77	Complex II	5	1483.29	0.127744	0.60503	0.150337	13.2632	0.025594
VPS15	694	705	KLMPYLDPYITQ			9	1481.77	Complex II	50	1484.65	0	1.96869	0.079263	13.2476	0
VPS15	694	705	KLMPYLDPYITQ			9	1481.77	Complex II + Rab5	0	1482.68	0.079263	0	0	13.3108	0.034037
VPS15	694	705	KLMPYLDPYITQ			9	1481.77	Complex II + Rab5	0.05	1482.95	0.017919	0.263948	0.081263	13.2679	0.025747
VPS15	694	705	KLMPYLDPYITQ			9	1481.77	Complex II + Rab5	0.5	1483.06	0.045466	0.379831	0.091377	13.2668	0.010994
VPS15	694	705	KLMPYLDPYITQ			9	1481.77	Complex II + Rab5	5	1483.38	0.050465	0.700616	0.093965	13.2681	0.0067
VPS15	694	705	KLMPYLDPYITQ			9	1481.77	Complex II + Rab5	50	1484.43	0.039586	1.74275	0.088598	13.2573	0.015938
VPS15	696	705	MPYLDPYITQ			7	1240.59	Complex II	0	1241.31	0.079644	0	0	13.6594	0.03558
VPS15	696	705	MPYLDPYITQ			7	1240.59	Complex II	0.05	1241.5	0.042612	0.188179	0.090327	13.6116	0.026075
VPS15	696	705	MPYLDPYITQ			7	1240.59	Complex II	0.5	1241.52	0.056817	0.210858	0.097834	13.6212	0.018886
VPS15	696	705	MPYLDPYITQ			7	1240.59	Complex II	5	1241.88	0.056457	0.564945	0.097625	13.6086	0.024716
VPS15	696	705	MPYLDPYITQ			7	1240.59	Complex II	50	1242.63	0.113223	1.31587	0.138429	13.6072	0.023388
VPS15	696	705	MPYLDPYITQ			7	1240.59	Complex II + Rab5	0	1241.31	0.079644	0	0	13.6594	0.03558
VPS15	696	705	MPYLDPYITQ			7	1240.59	Complex II + Rab5	0.05	1241.46	0.083253	0.146319	0.115214	13.6194	0.019579
VPS15	696	705	MPYLDPYITQ			7	1240.59	Complex II + Rab5	0.5	1241.53	0.066897	0.2143	0.104012	13.6216	0.005591
VPS15	696	705	MPYLDPYITQ			7	1240.59	Complex II + Rab5	5	1241.88	0.073261	0.569887	0.108215	13.6133	0.008475
VPS15	696	705	MPYLDPYITQ			7	1240.59	Complex II + Rab5	50	1242.54	0.165891	1.22842	0.184019	13.6087	0.010147
VPS15	710	717	IERKLVLL			7	983.661	Complex II	0	984.057	0.019833	0	0	10.4349	0.039686
VPS15	710	717	IERKLVLL			7	983.661	Complex II	0.05	985.365	0.082729	1.30752	0.085073	10.406	0.033769
VPS15	710	717	IERKLVLL			7	983.661	Complex II	0.5	985.78	0.267356	1.72245	0.26809	10.4103	0.022152
VPS15	710	717	IERKLVLL			7	983.661	Complex II	5	987.267	0.04036	3.21025	0.044969	10.3897	0.019185
VPS15	710	717	IERKLVLL			7	983.661	Complex II	50	987.727	0.085591	3.66995	0.087859	10.3898	0.023317
VPS15	710	717	IERKLVLL			7	983.661	Complex II + Rab5	0	984.057	0.019833	0	0	10.4349	0.039686
VPS15	710	717	IERKLVLL			7	983.661	Complex II + Rab5	0.05	985.074	0.169433	1.01669	0.17059	10.0718	0.015039
VPS15	710	717	IERKLVLL			7	983.661	Complex II + Rab5	0.5	985.581	0.000681	1.52339	0.019844	10.083	0.014848
VPS15	710	717	IERKLVLL			7	983.661	Complex II + Rab5	5	986.725	0.042259	2.66751	0.046681	10.0602	0.011313
VPS15	710	717	IERKLVLL			7	983.661	Complex II + Rab5	50	987.418	0.17658	3.36068	0.177691	10.0729	0.015798
VPS15	717	730	LSVLKEPVSRSIFD			12	1589.89	Complex II	0	1590.82	0.031236	0	0	11.4058	0.045493
VPS15	717	730	LSVLKEPVSRSIFD			12	1589.89	Complex II	0.05	1592.3	0.068806	1.47522	0.075564	11.3601	0.030123
VPS15	717	730	LSVLKEPVSRSIFD			12	1589.89	Complex II	0.5	1592.83	0.069467	2.00995	0.076166	11.356	0.016591
VPS15	717	730	LSVLKEPVSRSIFD			12	1589.89	Complex II	5	1593.16	0.075975	2.34019	0.082146	11.3396	0.024932
VPS15	717	730	LSVLKEPVSRSIFD			12	1589.89	Complex II	50	1593.95	0.074329	3.12901	0.080626	11.3508	0.025202
VPS15	717	730	LSVLKEPVSRSIFD			12	1589.89	Complex II + Rab5	0	1590.82	0.031236	0	0	11.4058	0.045493
VPS15	717	730	LSVLKEPVSRSIFD			12	1589.89	Complex II + Rab5	0.05	1592.08	0.008221	1.25757	0.0323	11.2731	0.024698
VPS15	717	730	LSVLKEPVSRSIFD			12	1589.89	Complex II + Rab5	0.5	1592.72	0.025016	1.89816	0.040019	11.2629	0.010396
VPS15	717	730	LSVLKEPVSRSIFD			12	1589.89	Complex II + Rab5	5	1593.01	0.014066	2.19069	0.034257	11.2468	0.00422
VPS15	717	730	LSVLKEPVSRSIFD			12	1589.89	Complex II + Rab5	50	1593.61	0.072537	2.78492	0.078977	11.2558	0.007143
VPS15	718	730	SVLKEPVSRSIFD			11	1476.81	Complex II	0	1477.5	0.057842	0	0	10.284	0.040252
VPS15	718	730	SVLKEPVSRSIFD			11	1476.81	Complex II	0.05	1479.13	0.097201	1.6329	0.113109	10.2422	0.032615
VPS15	718	730	SVLKEPVSRSIFD			11	1476.81	Complex II	0.5	1479.74	0.068778	2.23543	0.089867	10.2445	0.01788
VPS15	718	730	SVLKEPVSRSIFD			11	1476.81	Complex II	5	1479.98	0.0525	2.48036	0.078115	10.2317	0.016254
VPS15	718	730	SVLKEPVSRSIFD			11	1476.81	Complex II	50	1480.66	0.131597	3.15594	0.143748	10.234	0.022934
VPS15	718	730	SVLKEPVSRSIFD			11	1476.81	Complex II + Rab5	0	1477.5	0.057842	0	0	10.284	0.040252
VPS15	718	730	SVLKEPVSRSIFD			11	1476.81	Complex II + Rab5	0.05	1478.88	0.068137	1.37888	0.089378	10.0387	0.020132
VPS15	718	730	SVLKEPVSRSIFD			11	1476.81	Complex II + Rab5	0.5	1479.48	0.041643	1.98023	0.071273	10.0412	0.002224
VPS15	718	730	SVLKEPVSRSIFD			11	1476.81	Complex II + Rab5	5	1479.91	0.178555	2.40699	0.18769	10.0285	0.003896
VPS15	718	730	SVLKEPVSRSIFD			11	1476.81	Complex II + Rab5	50	1480.27	0.063534	2.76782	0.08592	10.0256	0.005441
VPS15	720	729	LKEPVSRSIF			8	1175.68	Complex II	0	1176.17	0.112739	0	0	9.58635	0.02445
VPS15	720	729	LKEPVSRSIF			8	1175.68	Complex II	0.05	1177.79	0.036607	1.61611	0.118533	9.56168	0.019162
VPS15	720	729	LKEPVSRSIF			8	1175.68	Complex II	0.5	1178.23	0.018866	2.05745	0.114307	9.57005	0.008062
VPS15	720	729	LKEPVSRSIF			8	1175.68	Complex II	5	1178.42	0.016259	2.24552	0.113905	9.56044	0.006972
VPS15	720	729	LKEPVSRSIF			8	1175.68	Complex II	50	1178.59	0.081162	2.42267	0.138915	9.56049	0.014321
VPS15	720	729	LKEPVSRSIF			8	1175.68	Complex II + Rab5	0	1176.17	0.112739	0	0	9.58635	0.02445
VPS15	720	729	LKEPVSRSIF			8	1175.68	Complex II + Rab5	0.05	1177.54	0.069223	1.36592	0.132295	9.16644	0.014921
VPS15	720	729	LKEPVSRSIF			8	1175.68	Complex II + Rab5	0.5	1177.88	0.01416	1.71028	0.113625	9.16816	0.006903
VPS15	720	729	LKEPVSRSIF			8	1175.68	Complex II + Rab5	5	1178.2	0.060959	2.02636	0.128164	9.15683	0.010358
VPS15	720	729	LKEPVSRSIF			8	1175.68	Complex II + Rab5	50	1178.11	0.02559	1.94201	0.115607	9.14263	0.008747
VPS15	720	730	LKEPVSRSIFD			9	1290.71	Complex II	0	1291.43	0.051352	0	0	9.42032	0.018724
VPS15	720	730	LKEPVSRSIFD			9	1290.71	Complex II	0.05	1293	0.050707	1.56991	0.072169	9.39538	0.021146
VPS15	720	730	LKEPVSRSIFD			9	1290.71	Complex II	0.5	1293.48	0.064244	2.04744	0.082246	9.39125	0.009537
VPS15	720	730	LKEPVSRSIFD			9	1290.71	Complex II	5	1293.8	0.112106	2.37	0.123308	9.37937	0.012086
VPS15	720	730	LKEPVSRSIFD			9	1290.71	Complex II	50	1294.05	0.112099	2.61842	0.123302	9.37129	0.013676
VPS15	720	730	LKEPVSRSIFD			9	1290.71	Complex II + Rab5	0	1291.43	0.051352	0	0	9.42032	0.018724
VPS15	771	778	LKKLLSQG			7	886.572	Complex II	0	887.103	0.056691	0	0	5.58997	0.011547
VPS15	771	778	LKKLLSQG			7	886.572	Complex II	0.05	887.922	0.059843	0.81923	0.082432	5.59258	0.008229
VPS15	771	778	LKKLLSQG			7	886.572	Complex II	0.5	888.644	0.058406	1.54057	0.081395	5.60424	0.001798
VPS15	771	778	LKKLLSQG			7	886.572	Complex II	5	889.511	0.063609	2.40757	0.085206	5.59528	0.006355
VPS15	771	778	LKKLLSQG			7	886.572	Complex II	50	890.38	0.080348	3.27661	0.098335	5.59282	0.01162
VPS15	771	778	LKKLLSQG			7	886.572	Complex II + Rab5	0	887.103	0.056691	0	0	5.58997	0.011547
VPS15	771	778	LKKLLSQG			7	886.572	Complex II + Rab5	0.05	887.652	0.073516	0.548623	0.092836	5.44222	0.011882
VPS15	771	778	LKKLLSQG			7	886.572	Complex II + Rab5	0.5	888.264	0.134874	1.16108	0.146304	5.43605	0.006479
VPS15	771	778	LKKLLSQG			7	886.572	Complex II + Rab5	5	889.101	0.134722	1.9973	0.146164	5.43247	0.006256
VPS15	771	778	LKKLLSQG			7	886.572	Complex II + Rab5	50	889.958	0.177406	2.85444	0.186244	5.43159	0.003311
VPS15	771	781	LKKLLSQGMTE			10	1247.7	Complex II	0	1248.27	0.085906	0	0	7.38736	0.013723
VPS15	771	781	LKKLLSQGMTE			10	1247.7	Complex II	0.05	1249.58	0.062822	1.31104	0.106426	7.36354	0.013523
VPS15	771	781	LKKLLSQGMTE			10	1247.7	Complex II	0.5	1250.41	0.065421	2.14457	0.10798	7.37443	0.006994
VPS15	771	781	LKKLLSQGMTE			10	1247.7	Complex II	5	1251.81	0.096214	3.54656	0.128985	7.36429	0.014954
VPS15	771	781	LKKLLSQGMTE			10	1247.7	Complex II	50	1253	0.099881	4.73539	0.131743	7.35064	0.01634
VPS15	771	781	LKKLLSQGMTE			10	1247.7	Complex II + Rab5	0	1248.27	0.081884	0	0	7.38737	0.013703
VPS15	771	781	LKKLLSQGMTE			10	1247.7	Complex II + Rab5	0.05	1249.35	0.062111	1.0824	0.102775	6.95588	0.014576
VPS15	771	781	LKKLLSQGMTE			10	1247.7	Complex II + Rab5	0.5	1250.03	0.180818	1.75999	0.198495	6.9481	0.008097
VPS15	771	781	LKKLLSQGMTE			10	1247.7	Complex II + Rab5	5	1251.4	0.054448	3.12554	0.098334	6.94464	0.007827
VPS15	771	781	LKKLLSQGMTE			10	1247.7	Complex II + Rab5	50	1252.55	0.097368	4.28146	0.127222	6.94114	0.003795
VPS15	771	782	LKKLLSQGMTEE			11	1376.75	Complex II	0	1377.42	0.054756	0	0	7.52945	0.014512
VPS15	771	782	LKKLLSQGMTEE			11	1376.75	Complex II	0.05	1378.91	0.0811	1.48224	0.097854	7.51692	0.017101
VPS15	771	782	LKKLLSQGMTEE			11	1376.75	Complex II	0.5	1379.97	0.103409	2.54383	0.117011	7.51916	0.009686
VPS15	771	782	LKKLLSQGMTEE			11	1376.75	Complex II	5	1381.52	0.078679	4.09454	0.095857	7.51601	0.012859
VPS15	771	782	LKKLLSQGMTEE			11	1376.75	Complex II	50	1382.55	0.072897	5.12157	0.091171	7.50369	0.02062
VPS15	771	782	LKKLLSQGMTEE			11	1376.75	Complex II + Rab5	0	1377.42	0.054756	0	0	7.52945	0.014512
VPS15	771	782	LKKLLSQGMTEE			11	1376.75	Complex II + Rab5	0.05	1378.79	0.065251	1.36869	0.085181	7.12937	0.016447
VPS15	771	782	LKKLLSQGMTEE			11	1376.75	Complex II + Rab5	0.5	1379.8	0.055752	2.37109	0.078144	7.12158	0.011369
VPS15	771	782	LKKLLSQGMTEE			11	1376.75	Complex II + Rab5	5	1381.16	0.089516	3.73669	0.104935	7.10344	0.006842
VPS15	771	782	LKKLLSQGMTEE			11	1376.75	Complex II + Rab5	50	1382.22	0.083885	4.79829	0.100175	7.09903	0.002455
VPS15	771	783	LKKLLSQGMTEEE			12	1505.79	Complex II	0	1506.59	0.069645	0	0	7.66418	0.018392
VPS15	771	783	LKKLLSQGMTEEE			12	1505.79	Complex II	0.05	1508.13	0.077185	1.54176	0.103962	7.64582	0.015862
VPS15	771	783	LKKLLSQGMTEEE			12	1505.79	Complex II	0.5	1509.17	0.117987	2.57758	0.137009	7.65667	0.009367
VPS15	771	783	LKKLLSQGMTEEE			12	1505.79	Complex II	5	1510.6	0.088317	4.01157	0.112474	7.64196	0.006698
VPS15	771	783	LKKLLSQGMTEEE			12	1505.79	Complex II	50	1511.95	0.068767	5.35863	0.097875	7.63167	0.01317
VPS15	771	783	LKKLLSQGMTEEE			12	1505.79	Complex II + Rab5	0	1506.59	0.069645	0	0	7.66418	0.018392
VPS15	771	783	LKKLLSQGMTEEE			12	1505.79	Complex II + Rab5	0.05	1507.94	0.062401	1.34578	0.093512	7.42768	0.018774
VPS15	771	783	LKKLLSQGMTEEE			12	1505.79	Complex II + Rab5	0.5	1508.91	0.087726	2.32205	0.112011	7.42366	0.005674
VPS15	771	783	LKKLLSQGMTEEE			12	1505.79	Complex II + Rab5	5	1510.22	0.075959	3.63514	0.103054	7.41142	0.003902
VPS15	771	783	LKKLLSQGMTEEE			12	1505.79	Complex II + Rab5	50	1511.39	0.159112	4.80043	0.173687	7.39925	0.007685
VPS15	771	787	LKKLLSQGMTEEEEDKL			16	1991.04	Complex II	0	1992.14	0.045413	0	0	9.09414	0.022528
VPS15	771	787	LKKLLSQGMTEEEEDKL			16	1991.04	Complex II	0.05	1993.37	0.075088	1.23488	0.087753	9.05751	0.013969
VPS15	771	787	LKKLLSQGMTEEEEDKL			16	1991.04	Complex II	0.5	1994.28	0.08789	2.14469	0.098929	9.06562	0.008827
VPS15	771	787	LKKLLSQGMTEEEEDKL			16	1991.04	Complex II	5	1995.59	0.205983	3.45598	0.21093	9.0548	0.013086
VPS15	771	787	LKKLLSQGMTEEEEDKL			16	1991.04	Complex II	50	1997.06	0.113432	4.91788	0.122185	9.04248	0.019384
VPS15	771	787	LKKLLSQGMTEEEEDKL			16	1991.04	Complex II + Rab5	0	1992.14	0.045413	0	0	9.09414	0.022528
VPS15	771	787	LKKLLSQGMTEEEEDKL			16	1991.04	Complex II + Rab5	0.05	1993.24	0.068637	1.10408	0.082301	8.87063	0.013695
VPS15	771	787	LKKLLSQGMTEEEEDKL			16	1991.04	Complex II + Rab5	0.5	1993.99	0.045115	1.85509	0.064013	8.86696	0.008692
VPS15	771	787	LKKLLSQGMTEEEEDKL			16	1991.04	Complex II + Rab5	5	1995.08	0.081972	2.94093	0.093711	8.86564	0.004616
VPS15	771	787	LKKLLSQGMTEEEEDKL			16	1991.04	Complex II + Rab5	50	1996.55	0.062961	4.41549	0.07763	8.8512	0.008946
VPS15	788	794	LALKDFM			6	837.454	Complex II	0	837.917	0.024683	0	0	13.7864	0.038195
VPS15	788	794	LALKDFM			6	837.454	Complex II	0.05	838.622	0.033657	0.705295	0.041738	13.7448	0.026701
VPS15	788	794	LALKDFM			6	837.454	Complex II	0.5	839.105	0.056333	1.18865	0.061503	13.7584	0.017468
VPS15	788	794	LALKDFM			6	837.454	Complex II	5	839.304	0.071498	1.38741	0.075639	13.7395	0.019234
VPS15	788	794	LALKDFM			6	837.454	Complex II	50	839.547	0.049824	1.63041	0.055603	13.7507	0.018474
VPS15	788	794	LALKDFM			6	837.454	Complex II + Rab5	0	837.917	0.024683	0	0	13.7864	0.038195
VPS15	788	794	LALKDFM			6	837.454	Complex II + Rab5	0.05	838.591	0.064334	0.674107	0.068907	13.7263	0.022219
VPS15	788	794	LALKDFM			6	837.454	Complex II + Rab5	0.5	839.071	0.038774	1.15416	0.045964	13.7385	0.006587
VPS15	788	794	LALKDFM			6	837.454	Complex II + Rab5	5	839.297	0.089255	1.38033	0.092605	13.7309	0.005646
VPS15	788	794	LALKDFM			6	837.454	Complex II + Rab5	50	839.802	0.032299	1.88564	0.040651	13.7242	0.013499
VPS15	793	806	FMMKSNKAKANIVD			13	1596.82	Complex II	0	1597.75	0.037359	0	0	6.32447	0.011087
VPS15	793	806	FMMKSNKAKANIVD			13	1596.82	Complex II	0.05	1598.88	0.050336	1.13214	0.062685	6.45299	0.003361
VPS15	793	806	FMMKSNKAKANIVD			13	1596.82	Complex II	0.5	1598.93	0.172743	1.17421	0.176737	6.45995	0.005853
VPS15	793	806	FMMKSNKAKANIVD			13	1596.82	Complex II	5	1599.03	0.070515	1.27263	0.0798	6.45209	0.002094
VPS15	793	806	FMMKSNKAKANIVD			13	1596.82	Complex II	50	1599.04	0.118622	1.28703	0.124366	6.43613	0.014448
VPS15	793	806	FMMKSNKAKANIVD			13	1596.82	Complex II + Rab5	0	1597.75	0.037359	0	0	6.32447	0.011087
VPS15	793	806	FMMKSNKAKANIVD			13	1596.82	Complex II + Rab5	0.05	1598.87	0.058379	1.11373	0.069309	6.36867	0.011832
VPS15	793	806	FMMKSNKAKANIVD			13	1596.82	Complex II + Rab5	0.5	1598.77	0.1271	1.01603	0.132477	6.36216	0.005801
VPS15	793	806	FMMKSNKAKANIVD			13	1596.82	Complex II + Rab5	5	1598.78	0.246677	1.02641	0.24949	6.35815	0.010604
VPS15	793	806	FMMKSNKAKANIVD			13	1596.82	Complex II + Rab5	50	1598.77	0.091395	1.02232	0.098736	6.34915	0.009634
VPS15	822	830	AALGITGRQ			8	886.51	Complex II	0	886.861	0.042025	0	0	6.52736	0.008861
VPS15	822	830	AALGITGRQ			8	886.51	Complex II	0.05	890.086	0.191734	3.2256	0.196285	6.50956	0.010795
VPS15	822	830	AALGITGRQ			8	886.51	Complex II	0.5	891.237	0.112425	4.37669	0.120023	6.51736	0.005029
VPS15	822	830	AALGITGRQ			8	886.51	Complex II	5	891.844	0.046548	4.98303	0.062713	6.51166	0.008646
VPS15	822	830	AALGITGRQ			8	886.51	Complex II	50	891.708	0.218055	4.84717	0.222068	6.51248	0.018281
VPS15	822	830	AALGITGRQ			8	886.51	Complex II + Rab5	0	886.828	0.07267	0	0	6.52698	0.008624
VPS15	822	830	AALGITGRQ			8	886.51	Complex II + Rab5	0.05	886.785	0.02425	-0.04246	0.076609	6.7992	0.019575
VPS15	822	830	AALGITGRQ			8	886.51	Complex II + Rab5	0.5	886.72	0.024273	-0.107469	0.076617	6.801	0.00713
VPS15	822	830	AALGITGRQ			8	886.51	Complex II + Rab5	5	886.763	0.0114	-0.064634	0.073559	6.79525	0.009073
VPS15	822	830	AALGITGRQ			8	886.51	Complex II + Rab5	50	886.772	0.011417	-0.055091	0.073562	6.78153	0.006394
VPS15	824	830	LGITGRQ			6	744.436	Complex II	0	744.782	0.082182	0	0	6.52978	0.020615
VPS15	824	830	LGITGRQ			6	744.436	Complex II	0.05	746.703	0.230357	1.92085	0.244577	6.52165	0.012259
VPS15	824	830	LGITGRQ			6	744.436	Complex II	0.5	747.702	0.291272	2.9198	0.302644	6.52134	0.004861
VPS15	824	830	LGITGRQ			6	744.436	Complex II	5	748.777	0.298712	3.99505	0.309811	6.50969	0.006307
VPS15	824	830	LGITGRQ			6	744.436	Complex II	50	748.416	0.066334	3.63433	0.105612	6.50425	0.015839
VPS15	824	830	LGITGRQ			6	744.436	Complex II + Rab5	0	744.717	0.124201	0	0	6.52759	0.02
VPS15	824	830	LGITGRQ			6	744.436	Complex II + Rab5	0.05	745.682	0.035505	0.965321	0.129176	6.92344	0.009125
VPS15	824	830	LGITGRQ			6	744.436	Complex II + Rab5	0.5	745.788	0.068551	1.07046	0.141863	6.92597	0.004297
VPS15	824	830	LGITGRQ			6	744.436	Complex II + Rab5	5	746.334	0.215816	1.61706	0.249003	6.93557	0.013006
VPS15	824	830	LGITGRQ			6	744.436	Complex II + Rab5	50	746.479	0.42091	1.76167	0.438852	6.98618	0.050442
VPS15	833	858	LVKTKQEPDDKRARKHVKQDSNVNEE			24	3091.62	Complex II	0	3093.25	0.092639	0	0	3.99539	0.022148
VPS15	833	858	LVKTKQEPDDKRARKHVKQDSNVNEE			24	3091.62	Complex II	0.05	3103.14	0.067735	9.89223	0.114761	4.00349	0.013459
VPS15	833	858	LVKTKQEPDDKRARKHVKQDSNVNEE			24	3091.62	Complex II	0.5	3103	0.085375	9.74947	0.12598	4.01066	0.012819
VPS15	833	858	LVKTKQEPDDKRARKHVKQDSNVNEE			24	3091.62	Complex II	5	3103.39	0.048068	10.1402	0.104367	4.01011	0.011053
VPS15	833	858	LVKTKQEPDDKRARKHVKQDSNVNEE			24	3091.62	Complex II	50	3103.1	0.257604	9.85284	0.273755	4.00512	0.008063
VPS15	833	858	LVKTKQEPDDKRARKHVKQDSNVNEE			24	3091.62	Complex II + Rab5	0	3093.25	0.092639	0	0	3.99539	0.022148
VPS15	833	858	LVKTKQEPDDKRARKHVKQDSNVNEE			24	3091.62	Complex II + Rab5	0.05	3102.67	0.107017	9.41634	0.141544	4.03289	0.004613
VPS15	833	858	LVKTKQEPDDKRARKHVKQDSNVNEE			24	3091.62	Complex II + Rab5	0.5	3102.53	0.161624	9.28367	0.186291	4.02135	0.005169
VPS15	833	858	LVKTKQEPDDKRARKHVKQDSNVNEE			24	3091.62	Complex II + Rab5	5	3102.69	0.104992	9.43895	0.140019	4.02766	0.005124
VPS15	833	858	LVKTKQEPDDKRARKHVKQDSNVNEE			24	3091.62	Complex II + Rab5	50	3102.48	0.097782	9.22904	0.134697	4.02364	0.001018
VPS15	864	881	GSLDPPNMPQALPKGSDQ			13	1851.89	Complex II	0	1852.89	0.024282	0	0	9.26751	0.032023
VPS15	864	881	GSLDPPNMPQALPKGSDQ			13	1851.89	Complex II	0.05	1859.6	0.027472	6.71915	0.036665	9.19951	0.00367
VPS15	864	881	GSLDPPNMPQALPKGSDQ			13	1851.89	Complex II	0.5	1859.47	0.063692	6.57984	0.068163	9.23621	0.015944
VPS15	864	881	GSLDPPNMPQALPKGSDQ			13	1851.89	Complex II	5	1859.51	0.083771	6.62759	0.087219	9.21882	0.022924
VPS15	864	881	GSLDPPNMPQALPKGSDQ			13	1851.89	Complex II	50	1859.36	0.049124	6.47799	0.054797	9.21163	0.021151
VPS15	864	881	GSLDPPNMPQALPKGSDQ			13	1851.89	Complex II + Rab5	0	1852.89	0.024282	0	0	9.26751	0.032023
VPS15	864	881	GSLDPPNMPQALPKGSDQ			13	1851.89	Complex II + Rab5	0.05	1859.13	0.07152	6.24781	0.075529	9.13166	0.017604
VPS15	864	881	GSLDPPNMPQALPKGSDQ			13	1851.89	Complex II + Rab5	0.5	1859.11	0.025784	6.22393	0.035418	9.13588	0.004829
VPS15	864	881	GSLDPPNMPQALPKGSDQ			13	1851.89	Complex II + Rab5	5	1859.11	0.028011	6.22817	0.03707	9.13064	0.006057
VPS15	864	881	GSLDPPNMPQALPKGSDQ			13	1851.89	Complex II + Rab5	50	1858.96	0.055098	6.07494	0.060211	9.11775	0.007584
VPS15	882	897	EVIQTGKPPRSESSAG			13	1642.84	Complex II	0	1643.64	0.062978	0	0	4.80401	0.011761
VPS15	882	897	EVIQTGKPPRSESSAG			13	1642.84	Complex II	0.05	1649.87	0.058679	6.22456	0.086078	4.80356	0.001102
VPS15	882	897	EVIQTGKPPRSESSAG			13	1642.84	Complex II	0.5	1649.82	0.0739	6.18032	0.097095	4.81041	0.010031
VPS15	882	897	EVIQTGKPPRSESSAG			13	1642.84	Complex II	5	1649.9	0.01813	6.25315	0.065536	4.81271	0.00428
VPS15	882	897	EVIQTGKPPRSESSAG			13	1642.84	Complex II	50	1649.74	0.088946	6.09295	0.108984	4.80423	0.006709
VPS15	882	897	EVIQTGKPPRSESSAG			13	1642.84	Complex II + Rab5	0	1643.64	0.062978	0	0	4.80401	0.011761
VPS15	882	897	EVIQTGKPPRSESSAG			13	1642.84	Complex II + Rab5	0.05	1649.37	0.049171	5.72218	0.0799	4.77185	0.010356
VPS15	882	897	EVIQTGKPPRSESSAG			13	1642.84	Complex II + Rab5	0.5	1649.4	0.172766	5.75614	0.183886	4.76339	0.017988
VPS15	882	897	EVIQTGKPPRSESSAG			13	1642.84	Complex II + Rab5	5	1649.54	0.0799	5.89868	0.101736	4.76142	0.014155
VPS15	882	897	EVIQTGKPPRSESSAG			13	1642.84	Complex II + Rab5	50	1649.42	0.035535	5.78084	0.072312	4.81035	0.005746
VPS15	882	899	EVIQTGKPPRSESSAGIC			15	1858.93	Complex II	0	1860.06	0.051552	0	0	6.91819	0.041847
VPS15	882	899	EVIQTGKPPRSESSAGIC			15	1858.93	Complex II	0.05	1867.07	0.141055	7.01324	0.150181	6.92407	0.023558
VPS15	882	899	EVIQTGKPPRSESSAGIC			15	1858.93	Complex II	0.5	1867.17	0.214088	7.11207	0.220208	6.92124	0.008329
VPS15	882	899	EVIQTGKPPRSESSAGIC			15	1858.93	Complex II	5	1867.3	0.186451	7.24018	0.193446	6.91486	0.016734
VPS15	882	899	EVIQTGKPPRSESSAGIC			15	1858.93	Complex II	50	1867.09	0.035232	7.02868	0.062442	6.91096	0.010681
VPS15	882	899	EVIQTGKPPRSESSAGIC			15	1858.93	Complex II + Rab5	0	1860.06	0.051552	0	0	6.91819	0.041847
VPS15	882	899	EVIQTGKPPRSESSAGIC			15	1858.93	Complex II + Rab5	0.05	1867.13	0.077645	7.06466	0.093201	6.6966	0.013454
VPS15	882	899	EVIQTGKPPRSESSAGIC			15	1858.93	Complex II + Rab5	0.5	1867	0.054361	6.93406	0.074918	6.6937	0.005675
VPS15	882	899	EVIQTGKPPRSESSAGIC			15	1858.93	Complex II + Rab5	5	1867.01	0.04585	6.95105	0.068992	6.69649	0.003126
VPS15	882	899	EVIQTGKPPRSESSAGIC			15	1858.93	Complex II + Rab5	50	1866.97	0.063918	6.90459	0.082117	6.68672	0.006868
VPS15	883	897	VIQTGKPPRSESSAG			12	1513.8	Complex II	0	1514.53	0.025283	0	0	4.43713	0.010834
VPS15	883	897	VIQTGKPPRSESSAG			12	1513.8	Complex II	0.05	1520.33	0.101933	5.7969	0.105022	4.44656	0.008642
VPS15	883	897	VIQTGKPPRSESSAG			12	1513.8	Complex II	0.5	1520.1	0.156676	5.57101	0.158703	4.45451	0.00912
VPS15	883	897	VIQTGKPPRSESSAG			12	1513.8	Complex II	5	1520.38	0.090704	5.84496	0.094162	4.45411	0.001994
VPS15	883	897	VIQTGKPPRSESSAG			12	1513.8	Complex II	50	1520.19	0.034441	5.65519	0.042725	4.4517	0.002798
VPS15	883	897	VIQTGKPPRSESSAG			12	1513.8	Complex II + Rab5	0	1514.53	0.025283	0	0	4.43713	0.010834
VPS15	883	897	VIQTGKPPRSESSAG			12	1513.8	Complex II + Rab5	0.05	1519.97	0.155383	5.43952	0.157427	4.46059	0.006876
VPS15	883	897	VIQTGKPPRSESSAG			12	1513.8	Complex II + Rab5	0.5	1520.12	0.246337	5.59018	0.247631	4.45545	0.006686
VPS15	883	897	VIQTGKPPRSESSAG			12	1513.8	Complex II + Rab5	5	1520.39	0.190404	5.86306	0.192076	4.46211	0.006029
VPS15	883	897	VIQTGKPPRSESSAG			12	1513.8	Complex II + Rab5	50	1519.98	0.178726	5.44744	0.180506	4.45027	0.003934
VPS15	883	899	VIQTGKPPRSESSAGIC			14	1729.89	Complex II	0	1730.8	0.03736	0	0	6.28137	0.002292
VPS15	883	899	VIQTGKPPRSESSAGIC			14	1729.89	Complex II	0.05	1737.64	0.171906	6.83931	0.175919	6.26527	0.010716
VPS15	883	899	VIQTGKPPRSESSAGIC			14	1729.89	Complex II	0.5	1737.46	0.13903	6.65159	0.143962	6.27081	0.001206
VPS15	883	899	VIQTGKPPRSESSAGIC			14	1729.89	Complex II	5	1737.48	0.025668	6.6734	0.045328	6.26782	0.006778
VPS15	883	899	VIQTGKPPRSESSAGIC			14	1729.89	Complex II	50	1737.5	0.125153	6.69745	0.13061	6.26226	0.006902
VPS15	883	899	VIQTGKPPRSESSAGIC			14	1729.89	Complex II + Rab5	0	1730.8	0.03736	0	0	6.28137	0.002292
VPS15	883	899	VIQTGKPPRSESSAGIC			14	1729.89	Complex II + Rab5	0.05	1737.38	0.053224	6.58037	0.065028	6.16516	0.010559
VPS15	883	899	VIQTGKPPRSESSAGIC			14	1729.89	Complex II + Rab5	0.5	1737.37	0.044285	6.56942	0.057939	6.1594	0.004321
VPS15	883	899	VIQTGKPPRSESSAGIC			14	1729.89	Complex II + Rab5	5	1737.22	0.028848	6.41677	0.047202	6.16365	0.004895
VPS15	883	899	VIQTGKPPRSESSAGIC			14	1729.89	Complex II + Rab5	50	1737.16	0.199056	6.35948	0.202531	6.14917	0.005093
VPS15	898	904	ICVPLST			5	732.396	Complex II	0	732.834	0.031777	0	0	9.87771	0.065972
VPS15	898	904	ICVPLST			5	732.396	Complex II	0.05	735.553	0.038404	2.71898	0.049846	9.82593	0.041713
VPS15	898	904	ICVPLST			5	732.396	Complex II	0.5	735.632	0.072974	2.79725	0.079592	9.82352	0.028927
VPS15	898	904	ICVPLST			5	732.396	Complex II	5	735.592	0.030806	2.75741	0.044258	9.80766	0.023377
VPS15	898	904	ICVPLST			5	732.396	Complex II	50	735.565	0.050725	2.73026	0.059856	9.84826	0.035849
VPS15	898	904	ICVPLST			5	732.396	Complex II + Rab5	0	732.834	0.031777	0	0	9.87771	0.065972
VPS15	898	904	ICVPLST			5	732.396	Complex II + Rab5	0.05	735.475	0.040898	2.64014	0.051792	9.70211	0.013039
VPS15	898	904	ICVPLST			5	732.396	Complex II + Rab5	0.5	735.517	0.013802	2.68302	0.034645	9.70693	0.0076
VPS15	898	904	ICVPLST			5	732.396	Complex II + Rab5	5	735.505	0.019289	2.67091	0.037173	9.69768	0.00317
VPS15	898	904	ICVPLST			5	732.396	Complex II + Rab5	50	735.519	0.027715	2.68486	0.042165	9.72219	0.017837
VPS15	900	924	VPLSTSSQVPEVTTVQNKKPVIPVL			20	2660.52	Complex II	0	2661.99	0.063098	0	0	11.4583	0.067283
VPS15	900	924	VPLSTSSQVPEVTTVQNKKPVIPVL			20	2660.52	Complex II	0.05	2673.88	0.116071	11.8928	0.132113	11.3944	0.057223
VPS15	900	924	VPLSTSSQVPEVTTVQNKKPVIPVL			20	2660.52	Complex II	0.5	2673.98	0.213496	11.9923	0.222625	11.3959	0.037795
VPS15	900	924	VPLSTSSQVPEVTTVQNKKPVIPVL			20	2660.52	Complex II	5	2674.07	0.066158	12.0778	0.091423	11.3625	0.03328
VPS15	900	924	VPLSTSSQVPEVTTVQNKKPVIPVL			20	2660.52	Complex II	50	2673.9	0.110283	11.9148	0.127058	11.3926	0.032715
VPS15	900	924	VPLSTSSQVPEVTTVQNKKPVIPVL			20	2660.52	Complex II + Rab5	0	2661.99	0.063098	0	0	11.4583	0.067283
[truncated: 1,711 more rows]
