# Supplementary material for: Structural basis for VPS34 kinase activation by Rab1 and Rab5 on membranes
Source: Nat Commun. 2021 Mar 10;12:1564. doi: 10.1038/s41467-021-21695-2 (PMC7946940; doi:10.1038/s41467-021-21695-2)
Supplement: Supplementary file 4 — Supplementary Data 2 [file 41467_2021_21695_MOESM4_ESM.xlsx]

## Sheet: Meta Data
Complex I with Rab1 HDX Summary Table
Overall
Number of peptides	452
Average Standard Deviation	0.0122314
Timepoints (min)	[0.005, 0.05, 0.5, 5, 50.0]
Significance Threshold	+/-5.0%
Mean Difference	0.00325524
Number of Repeats	3
Mean Coverage	0.741
Mean Redundancy	2.1
Data Set	VPS34		Data Set	VPS15		Data Set	Beclin1		Data Set	ATG14L
Number of peptides	135		Number of peptides	206		Number of peptides	57		Number of peptides	54
Average Standard Deviation	0.0124826		Average Standard Deviation	0.0131462		Average Standard Deviation	0.0122165		Average Standard Deviation	0.0119952
Timepoints (min)	[0.05, 0.5, 5, 50.0]		Timepoints (min)	[0.05, 0.5, 5, 50.0]		Timepoints (min)	[0.05, 0.5, 5, 50.0]		Timepoints (min)	[0.05, 0.5, 5, 50.0]
Significance Threshold	+/-5.0%		Significance Threshold	+/-5.0%		Significance Threshold	+/-5.0%		Significance Threshold	+/-5.0%
Mean Difference	0.00539336		Mean Difference	0.00493804		Mean Difference	-0.000379029		Mean Difference	0.0047514
Number of Repeats	3		Number of Repeats	3		Number of Repeats	3		Number of Repeats	3
Number of Errors	0		Number of Errors	0		Number of Errors	0		Number of Errors	0
Coverage	0.81		Coverage	0.737		Coverage	0.784		Coverage	0.633
Redundancy	2.26		Redundancy	2.33		Redundancy	1.9		Redundancy	1.91

## Sheet: VPS34 Summary
				Date:			01.01.19		SD	0.0124826												Unhide												for STDEV	Threshold Value=		0.5
Global Color scale				Experiment date:			25.12.18			0.00539336																									Threshold percent		0.02
0.1	0.35	0.7		Sample:			VPS34								-0.1	-0.05	-0.03	0.03	0.05	0.1															t-threshold		2.776
				Instrument:			Waters Synapt G2 Si
																										STDEVS				STDEVS
		Max Frac Deut		0.7		a	complexI_Apo				b	ComplexI_Rab1					a-b differences									a	ComplexI_Rab1			b	complexI_Apo				Differences in Daltons (Differences >+/- 0.5Da Highlighted					t-test	*=assumes triplicate values, a p=0.05 test				sum of booleans
Start	End	Mod	m/z	#D	RT	0.05	0.5	5	50		0.05	0.5	5	50	Start	End	0.05	0.5	5	50		avg		Start	End	0.05	0.5	5	50	0.05	0.5	5	50		0.05	0.5	5	50		0.05	0.5	5	50		0.05	0.5	5	50	Start
15	21		814.467	6	13.35-13.44	0.211896	0.289859	0.376216	0.390154		0.190095	0.288795	0.375153	0.387448	15	21	0.0218012	0.00106381	0.00106357	0.00270548		0.00665851		15	21	0.00962714	0.0273917	0.0124707	0.0122838	0.00663167	0.00579048	0.0106098	0.00805452		0.130807	0.00638286	0.00638143	0.0162329		3.23012	0.0658132	0.11251	0.319015		2	0	0	0	15
27	39		1535.85	12	5.25-5.30	0.626887	0.709513	0.706286	0.692425		0.626704	0.704005	0.699376	0.703144	27	39	0.000183214	0.00550786	0.00691036	-0.010719		0.000470595		27	39	0.0162463	0.0110279	0.0108246	0.0124148	0.0238704	0.0108445	0.0116668	0.0114925		0.00219857	0.0660943	0.0829243	-0.128629		0.0109902	0.616804	0.752064	-1.09744		0	0	0	0	27
42	49		892.496	6	13.12-13.19	0.414811	0.788532	0.86191	0.868207		0.32118	0.725966	0.860791	0.860511	42	49	0.0936307	0.062566	0.00111881	0.00769595		0.0412529		42	49	0.0131769	0.00971929	0.0257488	0.00981405	0.0159117	0.0138893	0.0137595	0.0120557		0.561784	0.375396	0.00671286	0.0461757		7.84984	6.39253	0.0663764	0.857481		3	2	0	0	42
50	56		845.298	6	5.17-5.18	0.595864	0.677335	0.671302	0.682752		0.592038	0.675338	0.678105	0.681187	50	56	0.00382619	0.00199643	-0.00680333	0.00156452		0.000145952		50	56	0.00953952	0.0072569	0.00576667	0.0106243	0.00378214	0.00635333	0.00649	0.006635		0.0229571	0.0119786	-0.04082	0.00938714		0.6458	0.358516	-1.35728	0.216338		0	0	0	0	50
50	57		958.382	7	9.24-9.26	0.364249	0.394802	0.387824	0.380719		0.342342	0.374699	0.375391	0.372492	50	57	0.0219069	0.0201024	0.0124333	0.00822694		0.0156674		50	57	0.00615857	0.00596714	0.00668898	0.00714327	0.0109704	0.00557959	0.0111024	0.00614408		0.153349	0.140717	0.0870329	0.0575886		3.01601	4.26207	1.66143	1.51235		2	2	0	0	50
58	64		859.402	6	12.92-12.97	0.00774214	0.00369452	0.00914786	0.0504769		0.00653381	0.00734786	0.0129931	0.053499	58	64	0.00120833	-0.00365333	-0.00384524	-0.00302214		-0.0023281		58	64	0.00617786	0.00384595	0.00233524	0.00248881	0.00195667	0.00515238	0.00650357	0.007345		0.00725	-0.02192	-0.0230714	-0.0181329		0.322962	-0.984177	-0.963825	-0.674967		0	0	0	0	58
64	72		945.54	7	10.60-10.67	0.134811	0.284593	0.474082	0.541327		0.130569	0.28019	0.47464	0.54194	64	72	0.00424143	0.00440347	-0.000558367	-0.000613265		0.00186832		64	72	0.00414776	0.00362592	0.00424551	0.00610347	0.00472939	0.00601796	0.00252694	0.00378429		0.02969	0.0308243	-0.00390857	-0.00429286		1.16784	1.08556	-0.195749	-0.14791		0	0	0	0	64
65	72		798.472	6	8.46-8.55	0.10294	0.2405	0.462417	0.54514		0.100309	0.249241	0.466506	0.535764	65	72	0.00263071	-0.00874167	-0.00408905	0.00937643		-0.000205893		65	72	0.0212424	0.0229319	0.025221	0.019544	0.0244864	0.0208048	0.0296271	0.0247833		0.0157843	-0.05245	-0.0245343	0.0562586		0.140562	-0.489003	-0.182028	0.514551		0	0	0	0	65
73	80		921.515	6	4.63-4.64	0.161933	0.255895	0.364557	0.50619		0.145641	0.215903	0.377906	0.502763	73	80	0.0162917	0.0399917	-0.0133488	0.00342738		0.0115905		73	80	0.0146205	0.0188376	0.0196383	0.0217698	0.0189898	0.0148367	0.0139755	0.0159295		0.09775	0.23995	-0.0800929	0.0205643		1.17742	2.8887	-0.959231	0.220067		0	2	0	0	73
81	87		996.469	6	13.95-14.01	0.523309	0.567167	0.547587	0.576184		0.483548	0.550862	0.543938	0.54199	81	87	0.0397607	0.0163045	0.00364881	0.0341943		0.0234771		81	87	0.0201252	0.0177221	0.021491	0.0271921	0.0228143	0.0187867	0.017565	0.0195898		0.238564	0.0978271	0.0218929	0.205166		2.26372	1.09346	0.227697	1.76722		1	0	0	1	81
82	90		1278.57	8	15.08-15.13	0.338981	0.410482	0.476799	0.489035		0.300246	0.396482	0.446833	0.489869	82	90	0.0387345	0.0139995	0.0299664	-0.000833929		0.0204666		82	90	0.0148691	0.0153989	0.0195971	0.0151482	0.0169048	0.017745	0.0156027	0.0249095		0.309876	0.111996	0.239731	-0.00667143		2.97998	1.03204	2.07201	-0.0495442		2	0	1	0	82
91	105		1752.02	11	9.21-9.27	0.102081	0.131544	0.222354	0.309565		0.096034	0.125653	0.209974	0.293638	91	105	0.00604714	0.00589039	0.0123797	0.0159269		0.010061		91	105	0.0161406	0.0170174	0.0295086	0.0479681	0.0177061	0.0158318	0.0272897	0.0466306		0.0665186	0.0647943	0.136177	0.175196		0.437164	0.438947	0.533483	0.412361		0	0	0	0	91
91	107		1922.12	13	9.84-9.89	0.0916249	0.116473	0.192443	0.274715		0.0873996	0.112644	0.189642	0.267981	91	107	0.00422538	0.00382912	0.00280088	0.00673462		0.0043975		91	107	0.00750286	0.00933582	0.0191846	0.02357	0.00553	0.00801187	0.0159136	0.026348		0.05493	0.0497786	0.0364114	0.08755		0.785204	0.539103	0.194629	0.329959		0	0	0	0	91
91	108		2035.21	14	11.23-11.30	0.0987551	0.113919	0.176019	0.243084		0.0941007	0.113065	0.175182	0.244462	91	108	0.00465439	0.000853367	0.000837755	-0.00137847		0.00124176		91	108	0.0080951	0.0120715	0.0118981	0.0184519	0.0104267	0.00649469	0.00861796	0.0185548		0.0651614	0.0119471	0.0117286	-0.0192986		0.610717	0.107828	0.0987686	-0.0912411		0	0	0	0	91
94	105		1397.75	8	7.55-7.59	0.161796	0.207503	0.347741	0.485249		0.153146	0.203377	0.339829	0.48194	94	105	0.00864946	0.00412589	0.00791286	0.00330875		0.00599924		94	105	0.0189429	0.0254014	0.0214386	0.0297818	0.025085	0.0173659	0.0198398	0.0284375		0.0691957	0.0330071	0.0633029	0.02647		0.476598	0.232246	0.469203	0.139174		0	0	0	0	94
108	126		1931.03	16	14.01-14.07	0.195137	0.217291	0.267281	0.358473		0.193	0.207903	0.265341	0.34765	108	126	0.00213705	0.00938857	0.00193955	0.0108231		0.00607208		108	126	0.00696857	0.00933438	0.0102359	0.0124454	0.00861125	0.0095225	0.0112204	0.00886027		0.0341929	0.150217	0.0310329	0.17317		0.33414	1.21951	0.22119	1.22707		0	0	0	0	108
108	129		2230.21	19	15.43-15.50	0.198816	0.213319	0.259574	0.327512		0.197981	0.211496	0.252508	0.320979	108	129	0.000835038	0.00182376	0.00706632	0.00653338		0.00406462		108	129	0.0125228	0.0119858	0.0139338	0.0168714	0.0120684	0.0130129	0.0127167	0.0170401		0.0158657	0.0346514	0.13426	0.124134		0.0831625	0.17855	0.648799	0.471912		0	0	0	0	108
109	126		1817.94	15	12.43-12.48	0.223464	0.233767	0.303283	0.393755		0.21706	0.234774	0.296008	0.387159	109	126	0.00640333	-0.00100657	0.00727543	0.0065959		0.00481702		109	126	0.00758648	0.00694229	0.00655543	0.00780514	0.008124	0.00817638	0.00888981	0.00674229		0.09605	-0.0150986	0.109131	0.0989386		0.997788	-0.162542	1.14087	1.10766		0	0	0	0	109
109	129		2117.13	18	14.25-14.32	0.216205	0.228097	0.282093	0.356968		0.203583	0.228824	0.2757	0.346721	109	129	0.0126229	-0.000726746	0.0063927	0.0102471		0.00713397		109	129	0.0157378	0.0132688	0.0169371	0.0162272	0.0156393	0.0177873	0.0186595	0.0176095		0.227211	-0.0130814	0.115069	0.184447		0.985414	-0.0567234	0.439383	0.741181		0	0	0	0	109
122	130		880.477	8	10.16-10.22	0.0804514	0.0897295	0.111534	0.141074		0.0896268	0.0820798	0.0949139	0.126937	122	130	-0.00917536	0.00764964	0.0166202	0.0141366		0.00730777		122	130	0.0124554	0.0137089	0.014995	0.00919375	0.00855732	0.010385	0.0143986	0.0144243		-0.0734029	0.0611971	0.132961	0.113093		-1.05165	0.770398	1.38474	1.43146		0	0	0	0	122
130	136		849.396	6	13.03-13.09	0.162231	0.198016	0.346619	0.407097		0.153686	0.191426	0.340286	0.39961	130	136	0.00854476	0.00659024	0.00633286	0.00748714		0.00723875		130	136	0.00754262	0.00850667	0.012279	0.0105812	0.0163052	0.00736095	0.0106571	0.01471		0.0512686	0.0395414	0.0379971	0.0449229		0.823808	1.0147	0.674638	0.715667		0	0	0	0	130
151	167		1704.84	14	5.27-5.29	0.443407	0.46472	0.541076	0.623833		0.432013	0.449372	0.52201	0.606319	151	167	0.0113947	0.0153485	0.0190667	0.0175143		0.015831		151	167	0.0105097	0.00965888	0.0138613	0.0176486	0.0200833	0.00875439	0.0133807	0.00889204		0.159526	0.214879	0.266934	0.2452		0.870703	2.03933	1.71413	1.53504		0	0	0	0	151
152	167		1633.8	13	5.38-5.41	0.434502	0.46038	0.540507	0.590057		0.425857	0.450717	0.526276	0.611158	152	167	0.00864473	0.0096633	0.014231	-0.0211004		0.00285964		152	167	0.00954132	0.010863	0.0138596	0.0174743	0.0142589	0.0121508	0.0222219	0.0213855		0.112381	0.125623	0.185003	-0.274306		0.872725	1.02692	0.941165	-1.32336		0	0	0	1	152
168	175		965.436	7	7.95-8.01	0.608751	0.681297	0.669831	0.670926		0.572046	0.657004	0.673926	0.682156	168	175	0.0367055	0.0242927	-0.0040951	-0.0112298		0.0114183		168	175	0.0104782	0.010982	0.0124831	0.00842653	0.0162386	0.00819898	0.0101657	0.0110914		0.256939	0.170049	-0.0286657	-0.0786086		3.2897	3.07012	-0.44059	-1.39638		2	2	0	0	168
194	200		936.49	6	7.57-7.62	0.136515	0.296429	0.624577	0.763908		0.0528693	0.208972	0.545756	0.734221	194	200	0.0836457	0.0874569	0.0788212	0.0296876		0.0699029		194	200	0.02387	0.0186531	0.0170898	0.0173836	0.0171421	0.0174688	0.0236095	0.0243224		0.501874	0.524741	0.472927	0.178126		4.92993	5.92742	4.68414	1.71998		3	3	2	1	194
204	214		1310.63	10	5.29-5.32	0.642757	0.625829	0.604399	0.605796		0.561337	0.613168	0.600873	0.601874	204	214	0.0814203	0.0126614	0.00352571	0.00392114		0.0253821		204	214	0.0189926	0.0177264	0.0162876	0.0101559	0.0276809	0.01792	0.0235599	0.0122813		0.814203	0.126614	0.0352571	0.0392114		4.20089	0.870033	0.21321	0.426168		3	0	0	0	204
205	214		1197.55	9	5.30-5.32	0.671067	0.674152	0.644771	0.649365		0.591912	0.657433	0.638379	0.639563	205	214	0.0791548	0.0167192	0.00639222	0.00980238		0.0280171		205	214	0.0101078	0.0216684	0.00735587	0.00593857	0.0150987	0.00746095	0.0280503	0.00724873		0.712393	0.150473	0.05753	0.0882214		7.54552	1.26363	0.381797	1.81183		3	0	0	0	205
221	230		1242.56	9	5.16-5.18	0.237004	0.400491	0.50885	0.528281		0.230445	0.384173	0.510641	0.522137	221	230	0.00655905	0.0163178	-0.00179127	0.00614429		0.00680746		221	230	0.0122097	0.0166549	0.0176884	0.0144178	0.0191843	0.0126919	0.0213951	0.0140386		0.0590314	0.14686	-0.0161214	0.0552986		0.499584	1.34974	-0.111763	0.528846		0	0	0	0	221
221	235		1837.86	14	10.28-10.34	0.135112	0.207126	0.301047	0.372249		0.128097	0.203359	0.285188	0.350617	221	235	0.00701459	0.00376684	0.0158589	0.0216323		0.0120682		221	235	0.00684888	0.0162084	0.00691724	0.00792296	0.0200047	0.0131718	0.0167578	0.0204129		0.0982043	0.0527357	0.222024	0.302853		0.574597	0.312385	1.51514	1.71115		0	0	0	1	221
222	230		1095.49	8	3.88-3.90	0.170431	0.295593	0.378396	0.388987		0.159368	0.265176	0.388624	0.392002	222	230	0.0110627	0.0304166	-0.0102284	-0.00301536		0.00705888		222	230	0.0106038	0.00621161	0.0176957	0.00856964	0.0107795	0.0135259	0.013875	0.00884518		0.0885014	0.243333	-0.0818271	-0.0241229		1.26721	3.53958	-0.787846	-0.424073		0	2	0	0	222
251	260		1155.61	7	10.21-10.25	0.099588	0.228195	0.354079	0.541899		0.12254	0.221351	0.349506	0.553215	251	260	-0.0229522	0.00684347	0.00457306	-0.0113159		-0.00571291		251	260	0.0116016	0.0162467	0.0157902	0.00955469	0.0220859	0.0100361	0.00931408	0.0123976		-0.160666	0.0479043	0.0320114	-0.0792114		-1.59351	0.620699	0.432061	-1.2522		1	0	0	0	251
251	262		1373.68	9	11.29-11.34	0.281837	0.364441	0.4613	0.598043		0.266247	0.354256	0.451739	0.593932	251	262	0.0155898	0.0101851	0.00956143	0.00411127		0.0098619		251	262	0.00808937	0.0129508	0.0113157	0.0114573	0.0111148	0.00828254	0.00887397	0.0078773		0.140309	0.0916657	0.0860529	0.0370014		1.96426	1.14755	1.15164	0.512149		0	0	0	0	251
252	260		1026.57	6	9.23-9.28	0.116646	0.250766	0.406128	0.553939		0.130666	0.237833	0.391531	0.542643	252	260	-0.0140202	0.0129324	0.0145964	0.0112964		0.00620125		252	260	0.0145076	0.0169255	0.0160731	0.0144086	0.0163421	0.0155671	0.0126755	0.0212498		-0.0841214	0.0775943	0.0875786	0.0677786		-1.11125	0.97407	1.23508	0.762091		0	0	0	0	252
252	262		1244.64	8	10.50-10.55	0.318193	0.399398	0.490801	0.602287		0.295368	0.396401	0.488846	0.600535	252	262	0.0228246	0.00299786	0.00195536	0.00175125		0.00738228		252	262	0.00944875	0.00525768	0.00601125	0.0068775	0.00939839	0.00641589	0.00652179	0.00692411		0.182597	0.0239829	0.0156429	0.01401		2.96642	0.625973	0.381844	0.310808		2	0	0	0	252
253	260		913.481	5	8.17-8.24	0.162056	0.278914	0.428313	0.496305		0.13687	0.272253	0.421491	0.493704	253	260	0.0251854	0.00666114	0.006822	0.00260057		0.0103173		253	260	0.0366391	0.0350797	0.0354743	0.0344146	0.035414	0.034352	0.0354317	0.0346734		0.125927	0.0333057	0.03411	0.0130029		0.85607	0.234986	0.23567	0.0922017		1	0	0	0	253
253	262		1131.55	7	9.65-9.70	0.354302	0.466555	0.568801	0.599286		0.343408	0.446808	0.550414	0.602451	253	262	0.0108933	0.0197469	0.0183876	-0.00316571		0.0114655		253	262	0.00995857	0.0148784	0.0209947	0.01245	0.0124845	0.0119235	0.0143914	0.0118431		0.0762529	0.138229	0.128713	-0.02216		1.18146	1.79385	1.25122	-0.319102		0	0	0	0	253
297	309		1473.83	10	9.76-9.82	0.343135	0.397904	0.475122	0.625286		0.33152	0.385358	0.468176	0.626156	297	309	0.0116146	0.0125461	0.00694643	-0.000870571		0.00755914		297	309	0.00971	0.0133507	0.0103274	0.010847	0.0152244	0.0104494	0.00878943	0.00952757		0.116146	0.125461	0.0694643	-0.00870571		1.11406	1.28175	0.887196	-0.104444		0	0	0	0	297
297	310		1636.89	11	11.14-11.19	0.402178	0.446788	0.516688	0.650503		0.389369	0.444508	0.505827	0.640263	297	310	0.0128082	0.00228039	0.0108618	0.0102403		0.00904766		297	310	0.00608584	0.0028587	0.0088613	0.0037887	0.00775701	0.00393286	0.00476532	0.00688		0.14089	0.0250843	0.11948	0.112643		2.25007	0.812363	1.86985	2.25823		0	0	0	0	297
297	311		1765.94	12	10.86-10.90	0.429422	0.495277	0.541005	0.66648		0.417952	0.481182	0.544505	0.659235	297	311	0.0114699	0.014095	-0.00349976	0.007245		0.00732753		297	311	0.00617333	0.00709357	0.00718381	0.00625643	0.00818929	0.00633464	0.00768536	0.00764548		0.137639	0.16914	-0.0419971	0.08694		1.93716	2.56702	-0.57621	1.27023		0	0	0	0	297
297	313		2023.04	14	10.57-10.61	0.364866	0.417757	0.469446	0.587917		0.360644	0.412516	0.459439	0.583565	297	313	0.00422204	0.00524041	0.0100064	0.00435204		0.00595523		297	313	0.0061798	0.0085601	0.00675806	0.00552449	0.00991847	0.00716857	0.0115357	0.0116248		0.0591086	0.0733657	0.14009	0.0609286		0.625766	0.812935	1.29635	0.585666		0	0	0	0	297
297	314		2138.07	15	10.63-10.68	0.339671	0.388595	0.43802	0.55048		0.329352	0.380763	0.432603	0.54653	297	314	0.0103187	0.00783219	0.0054161	0.00394952		0.00687912		297	314	0.0126792	0.0106589	0.008634	0.0117342	0.0130153	0.00737419	0.00820019	0.00992314		0.15478	0.117483	0.0812414	0.0592429		0.983605	1.04665	0.787817	0.445146		0	0	0	0	297
315	321		1011.58	6	12.47-12.54	0.0122924	0.0130305	0.044384	0.101222		0.0235902	0.0213193	0.0354112	0.100558	315	321	-0.0112979	-0.00828881	0.00897286	0.000663333		-0.00248762		315	321	0.0101962	0.0106152	0.0143324	0.0102819	0.00899048	0.016034	0.00882667	0.00930857		-0.0677871	-0.0497329	0.0538371	0.00398		-1.43952	-0.746594	0.923309	0.0828375		0	0	0	0	315
320	326		957.479	6	7.53-7.58	0.0992217	0.241843	0.362777	0.422659		0.0961407	0.234754	0.348102	0.422531	320	326	0.00308095	0.00708929	0.0146752	0.000128095		0.00624339		320	326	0.0120876	0.00814405	0.00568333	0.00799167	0.0104545	0.0117767	0.00946548	0.0127331		0.0184857	0.0425357	0.0880514	0.000768571		0.333909	0.857571	2.30225	0.0147585		0	0	0	0	320
320	333		1774.95	13	10.38-10.43	0.200295	0.282739	0.440194	0.618594		0.21217	0.276039	0.437816	0.616523	320	333	-0.0118756	0.00670022	0.00237824	0.00207077		-0.000181593		320	333	0.0239621	0.0171324	0.0175975	0.0135484	0.0142467	0.0160057	0.0142537	0.0132531		-0.154383	0.0871029	0.0309171	0.02692		-0.737843	0.494978	0.181897	0.189244		0	0	0	0	320
322	333		1455.78	11	10.10-10.17	0.222658	0.268112	0.434837	0.648439		0.220054	0.264239	0.425208	0.644031	322	333	0.00260442	0.00387338	0.00962974	0.00440753		0.00512877		322	333	0.0101906	0.025254	0.0127499	0.0106466	0.0117279	0.0102625	0.012966	0.010849		0.0286486	0.0426071	0.105927	0.0484829		0.290341	0.246111	0.917221	0.50223		0	0	0	0	322
327	333		836.488	6	6.58-6.64	0.03257	0.0924055	0.296029	0.531967		0.0242712	0.0962979	0.294591	0.534448	327	333	0.00829881	-0.00389238	0.00143833	-0.00248143		0.000840833		327	333	0.00709048	0.00400524	0.0062019	0.0115919	0.00515048	0.00609048	0.0120783	0.00937833		0.0497929	-0.0233543	0.00863	-0.0148886		1.64017	-0.924873	0.183484	-0.288249		0	0	0	0	327
334	344		1344.66	9	12.21-12.27	0.216341	0.310934	0.422911	0.523626		0.215176	0.301383	0.413057	0.52597	334	344	0.0011654	0.00955127	0.00985333	-0.00234429		0.00455643		334	344	0.00393762	0.0044373	0.0064654	0.00403889	0.00522921	0.00899778	0.00825444	0.00834746		0.0104886	0.0859614	0.08868	-0.0210986		0.308363	1.64898	1.62769	-0.437865		0	0	0	0	334
334	345		1415.7	10	12.34-12.40	0.15983	0.240896	0.350772	0.494583		0.155677	0.225384	0.353145	0.486237	334	345	0.00415229	0.0155124	-0.00237371	0.00834586		0.00640921		334	345	0.01733	0.00710014	0.00885829	0.00971186	0.0112316	0.0116549	0.0111189	0.00548886		0.0415229	0.155124	-0.0237371	0.0834586		0.348257	1.96877	-0.289206	1.2958		0	0	0	0	334
334	347		1671.85	12	10.65-10.71	0.178036	0.275171	0.41708	0.592261		0.174368	0.263756	0.417037	0.594882	334	347	0.00366881	0.0114151	4.30952e-05	-0.00262179		0.00312631		334	347	0.00728524	0.00655476	0.00675976	0.00758488	0.00676083	0.00629286	0.00794488	0.0063144		0.0440257	0.136981	0.000517143	-0.0314614		0.639357	2.17592	0.00715557	-0.460123		0	0	0	0	334
334	349		1855.97	14	12.64-12.72	0.149503	0.218662	0.359149	0.522977		0.140974	0.216642	0.354998	0.527192	334	349	0.00852898	0.00202031	0.00415092	-0.00421541		0.0026212		334	349	0.00696633	0.00700214	0.00863673	0.00929847	0.00760796	0.00914235	0.00749745	0.00844531		0.119406	0.0282843	0.0581129	-0.0590157		1.43207	0.303868	0.628627	-0.581256		0	0	0	0	334
334	351		2098.1	16	14.82-14.89	0.11719	0.194558	0.339949	0.535868		0.121972	0.184606	0.335259	0.531637	334	351	-0.00478232	0.00995134	0.00469045	0.00423054		0.0035225		334	351	0.00939545	0.00878902	0.0107364	0.00753464	0.00913687	0.00808473	0.00906482	0.00788696		-0.0765171	0.159221	0.0750471	0.0676886		-0.632037	1.44334	0.578169	0.671782		0	0	0	0	334
337	349		1511.79	11	12.98-13.04	0.192196	0.272702	0.379439	0.557728		0.17783	0.268416	0.370597	0.540787	337	349	0.0143665	0.00428597	0.00884234	0.0169409		0.0111089		337	349	0.0143252	0.0106348	0.0131081	0.0170769	0.0129358	0.0105473	0.0122344	0.0140857		0.158031	0.0471457	0.0972657	0.18635		1.2892	0.495625	0.854153	1.32552		0	0	0	0	337
337	351		1753.91	13	15.41-15.47	0.142341	0.216352	0.353529	0.543012		0.144289	0.216736	0.350112	0.534103	337	351	-0.00194813	-0.000383407	0.0034167	0.00890923		0.0024986		337	351	0.0135864	0.0157491	0.0277934	0.0471456	0.0106588	0.0156229	0.0260436	0.0445193		-0.0253257	-0.00498429	0.0444171	0.11582		-0.1954	-0.0299357	0.155372	0.237977		0	0	0	0	337
352	359		974.513	6	7.91-7.98	0.100246	0.177189	0.351804	0.549453		0.0815264	0.165827	0.351945	0.533254	352	359	0.0187193	0.0113619	-0.000140714	0.016199		0.0115349		352	359	0.0156507	0.00860643	0.0124195	0.00766048	0.0265393	0.0253555	0.025434	0.0235579		0.112316	0.0681714	-0.000844286	0.0971943		1.05233	0.734955	-0.00861085	1.13263		0	0	0	0	352
352	361		1202.62	8	9.50-9.56	0.205022	0.331007	0.444258	0.603883		0.200293	0.316393	0.442551	0.601501	352	361	0.00472911	0.0146146	0.00170714	0.00238232		0.0058583		352	361	0.0111443	0.0152329	0.00375893	0.00784036	0.0166518	0.00351464	0.00643554	0.0146946		0.0378329	0.116917	0.0136571	0.0190586		0.408799	1.61922	0.396739	0.247745		0	0	0	0	352
352	362		1317.65	9	9.54-9.60	0.191725	0.299506	0.423572	0.563965		0.202221	0.28607	0.400256	0.554581	352	362	-0.010496	0.0134362	0.023316	0.00938397		0.00891004		352	362	0.0123	0.00863524	0.00750825	0.0126144	0.00762063	0.0101589	0.00790778	0.00985048		-0.0944643	0.120926	0.209844	0.0844557		-1.25642	1.74545	3.7035	1.01553		0	0	2	0	352
352	364		1517.77	11	12.22-12.29	0.18439	0.261515	0.348544	0.471419		0.178815	0.260596	0.342476	0.468446	352	364	0.00557532	0.000918961	0.00606779	0.00297221		0.00388357		352	364	0.0118465	0.0124888	0.0113301	0.0124926	0.0101119	0.0119501	0.0119895	0.016577		0.0613286	0.0101086	0.0667457	0.0326943		0.620003	0.0920841	0.637106	0.248011		0	0	0	0	352
360	366		804.399	6	11.83-11.87	0.0264005	0.0400538	0.0329724	0.0644643		0.0334074	0.03623	0.0422776	0.0542657	360	366	-0.0070069	0.00382381	-0.00930524	0.0101986		-0.00057244		360	366	0.0151957	0.00529214	0.0101812	0.0103469	0.00668619	0.0139121	0.00521262	0.00640167		-0.0420414	0.0229429	-0.0558314	0.0611914		-0.731031	0.444956	-1.40909	1.45181		0	0	0	0	360
365	382		2077.08	16	9.06-9.11	0.167844	0.188203	0.209944	0.267442		0.16354	0.175668	0.207582	0.267679	365	382	0.0043042	0.0125346	0.00236214	-0.000237054		0.00474098		365	382	0.00480161	0.00589429	0.00762277	0.00383027	0.00473295	0.0108347	0.00864991	0.00493866		0.0688671	0.200554	0.0377943	-0.00379286		1.10575	1.76019	0.354862	-0.0656952		0	0	0	0	365
367	382		1834.96	14	7.21-7.27	0.199799	0.21318	0.242384	0.311373		0.186033	0.199852	0.236222	0.309015	367	382	0.0137658	0.0133281	0.00616224	0.00235745		0.00890339		367	382	0.0203228	0.0177704	0.0185193	0.0185301	0.019373	0.0175941	0.0207863	0.0189355		0.192721	0.186593	0.0862714	0.0330043		0.849199	0.923145	0.383388	0.15412		0	0	0	0	367
383	391		1117.52	8	4.17-4.19	0.22732	0.335643	0.411683	0.508497		0.226944	0.32739	0.407923	0.501196	383	391	0.000375357	0.00825268	0.00376018	0.00730107		0.00492232		383	391	0.0125996	0.0125536	0.0137725	0.0212945	0.00870464	0.0103616	0.0236664	0.0171845		0.00300286	0.0660214	0.0300814	0.0584086		0.0424535	0.878152	0.237849	0.462142		0	0	0	0	383
385	391		848.338	6	3.77-3.79	0.214155	0.2885	0.363145	0.497961		0.222825	0.28149	0.370642	0.498075	385	391	-0.00866976	0.00701	-0.00749714	-0.00011381		-0.00231768		385	391	0.0175829	0.0280036	0.03041	0.0220848	0.015865	0.0286529	0.0350345	0.0255567		-0.0520186	0.04206	-0.0449829	-0.000682857		-0.634078	0.303051	-0.279909	-0.00583605		0	0	0	0	385
385	393		1074.51	8	9.72-9.78	0.115752	0.148296	0.206183	0.303758		0.120246	0.148879	0.196707	0.310416	385	393	-0.00449357	-0.000583036	0.00947554	-0.00665732		-0.000564598		385	393	0.0152216	0.015492	0.0151182	0.0159845	0.0162723	0.0161284	0.0152673	0.0153682		-0.0359486	-0.00466429	0.0758043	-0.0532586		-0.3493	-0.0451561	0.763849	-0.520016		0	0	0	0	385
400	408		1111.58	8	10.72-10.76	0.17576	0.21428	0.217013	0.20884		0.171275	0.216537	0.197779	0.211596	400	408	0.00448482	-0.00225643	0.0192343	-0.00275571		0.00467674		400	408	0.00606946	0.00503321	0.00639107	0.00712429	0.00562054	0.00544286	0.0105304	0.00584946		0.0358786	-0.0180514	0.153874	-0.0220457		0.939045	-0.52719	2.70455	-0.517795		0	0	0	0	400
409	428		2177.06	18	5.92-5.95	0.613389	0.654345	0.691766	0.705238		0.598471	0.632746	0.685671	0.696283	409	428	0.0149179	0.0215995	0.00609548	0.00895532		0.0128921		409	428	0.0123847	0.00884651	0.0112921	0.0152733	0.0165763	0.0117547	0.0190548	0.0136734		0.268523	0.388791	0.109719	0.161196		1.24873	2.54298	0.476658	0.756651		0	1	0	0	409
409	444		3779.77	34	8.60-8.63	0.756816	0.764432	0.768578	0.76805		0.737616	0.739034	0.752329	0.757305	409	444	0.0191999	0.0253976	0.0162489	0.0107451		0.0178979		409	444	0.00867126	0.00865441	0.00592613	0.0072055	0.00975176	0.00555718	0.00509958	0.00668979		0.652796	0.863517	0.552464	0.365333		2.5484	4.27709	3.59979	1.89286		1	3	2	0	409
429	436		804.385	7	5.08-5.10	0.794176	0.797453	0.766709	0.784973		0.787121	0.788915	0.774577	0.79528	429	436	0.00705551	0.00853796	-0.00786776	-0.0103065		-0.000645204		429	436	0.0153808	0.00819061	0.0150716	0.0158718	0.0312651	0.00542388	0.016599	0.0213918		0.0493886	0.0597657	-0.0550743	-0.0721457		0.350724	1.50536	-0.607807	-0.670176		0	0	0	0	429
429	439		1091.5	10	5.77-5.77	0.81306	0.812335	0.792523	0.792276		0.808291	0.796394	0.784474	0.797065	429	439	0.00476843	0.0159411	0.00804943	-0.00478886		0.00599254		429	439	0.00473071	0.00325771	0.00964329	0.00876843	0.0185929	0.00162843	0.00680657	0.00239957		0.0476843	0.159411	0.0804943	-0.0478886		0.430495	7.58115	1.18118	-0.912407		0	1	0	0	429
429	444		1621.73	15	7.83-7.85	0.632871	0.665523	0.663027	0.656381		0.624398	0.649445	0.649926	0.654221	429	444	0.00847305	0.0160783	0.0131017	0.0021601		0.00995329		429	444	0.0100446	0.00562562	0.0129805	0.00466171	0.014505	0.00988848	0.0061081	0.00565667		0.127096	0.241174	0.196526	0.0324014		0.831802	2.44784	1.58185	0.51042		0	0	0	0	429
437	444		836.363	7	4.77-4.79	0.740226	0.749961	0.724686	0.745109		0.732786	0.739835	0.72464	0.730116	437	444	0.0074398	0.0101263	4.57143e-05	0.0149933		0.00815128		437	444	0.0188722	0.0110139	0.0240545	0.0101314	0.0259073	0.0240102	0.0114469	0.0268322		0.0520786	0.0708843	0.00032	0.104953		0.402033	0.66397	0.00297228	0.905438		0	0	0	0	437
438	444		749.331	6	4.70-4.71	0.686132	0.683171	0.674836	0.690317		0.695305	0.708225	0.694858	0.699339	438	444	-0.00917286	-0.025054	-0.0200221	-0.0090219		-0.0158177		438	444	0.0114826	0.0146429	0.00957929	0.00929952	0.0314669	0.00685571	0.00840786	0.0122076		-0.0550371	-0.150324	-0.120133	-0.0541314		-0.474314	-2.68395	-2.72085	-1.01826		0	1	1	0	438
445	470		2647.38	19	8.91-8.97	0.813815	0.790645	0.773056	0.763739		0.798019	0.779718	0.764835	0.767558	445	470	0.0157959	0.0109266	0.00822075	-0.00381932		0.007781		445	470	0.0334782	0.0330717	0.032737	0.0334281	0.0374382	0.032905	0.0332895	0.0330944		0.300123	0.207606	0.156194	-0.0725671		0.544751	0.405666	0.304968	-0.140633		0	0	0	0	445
445	471		2760.47	20	10.22-10.27	0.825027	0.80394	0.783527	0.771121		0.799914	0.784228	0.76955	0.775528	445	471	0.0251133	0.019712	0.0139771	-0.00440693		0.0135989		445	471	0.007686	0.00636314	0.0120226	0.00551379	0.0124886	0.00393921	0.00967714	0.00305386		0.502266	0.39424	0.279543	-0.0881386		2.96622	4.56216	1.56862	-1.21101		3	1	0	0	445
471	477		821.371	6	8.16-8.19	0.165345	0.165234	0.226302	0.388972		0.167235	0.167645	0.234307	0.381891	471	477	-0.00188952	-0.00241048	-0.00800476	0.00708119		-0.00130589		471	477	0.0148417	0.00537262	0.0193524	0.009045	0.00255857	0.00155095	0.00521571	0.00600929		-0.0113371	-0.0144629	-0.0480286	0.0424871		-0.217306	-0.746614	-0.691748	1.12945		0	0	0	0	471
478	489		1352.74	11	9.43-9.49	0.150201	0.170923	0.236112	0.277649		0.142326	0.158612	0.219374	0.280653	478	489	0.00787532	0.0123112	0.0167381	-0.0030039		0.00848016		478	489	0.0069561	0.00594623	0.0117936	0.00626364	0.00593623	0.00580169	0.00947312	0.00670857		0.0866286	0.135423	0.184119	-0.0330429		1.49162	2.56673	1.9165	-0.56688		0	0	0	0	478
479	489		1205.67	10	5.96-6.01	0.178806	0.209433	0.279382	0.339162		0.164362	0.204453	0.271084	0.329135	479	489	0.0144449	0.00498	0.00829886	0.0100264		0.00943754		479	489	0.0114997	0.0106587	0.00946929	0.0162754	0.0105334	0.009048	0.0128724	0.00891057		0.144449	0.0498	0.0829886	0.100264		1.60434	0.616943	0.899491	0.935936		0	0	0	0	479
480	489		1092.58	9	4.87-4.88	0.191327	0.21623	0.306973	0.355296		0.198275	0.229653	0.320993	0.372296	480	489	-0.00694762	-0.0134235	-0.0140205	-0.0169998		-0.0128479		480	489	0.0121354	0.0124581	0.0127073	0.0152803	0.0122333	0.0124805	0.0128051	0.00971873		-0.0625286	-0.120811	-0.126184	-0.152999		-0.698353	-1.31847	-1.34612	-1.62595		0	0	0	0	480
501	515		1829.77	13	4.06-4.08	0.461789	0.544342	0.572314	0.598914		0.450371	0.522078	0.569247	0.591551	501	515	0.0114176	0.0222633	0.00306681	0.00736297		0.0110277		501	515	0.0146607	0.0132936	0.0122657	0.0125811	0.0172356	0.0133468	0.0192775	0.0139075		0.148429	0.289423	0.0398686	0.0957186		0.873976	2.04702	0.232479	0.680027		0	1	0	0	501
528	537		1114.69	9	5.32-5.36	0.5173	0.666348	0.676389	0.683414		0.5367	0.650365	0.671851	0.683478	528	537	-0.0194	0.015983	0.00453794	-6.38095e-05		0.000264286		528	537	0.0156508	0.0122513	0.0105337	0.00701444	0.0285584	0.0137727	0.0131492	0.0124575		-0.1746	0.143847	0.0408414	-0.000574286		-1.03181	1.50183	0.466517	-0.00773064		0	0	0	0	528
530	537		888.526	7	4.09-4.12	0.412298	0.53584	0.513283	0.550446		0.427685	0.529695	0.536309	0.555146	530	537	-0.0153878	0.0061449	-0.0230253	-0.0047		-0.00924204		530	537	0.0143535	0.0130622	0.00888469	0.0162727	0.00774531	0.00973735	0.0108678	0.0141986		-0.107714	0.0430143	-0.161177	-0.0329		-1.63413	0.653271	-2.84107	-0.376947		0	0	2	0	530
543	549		764.394	6	8.68-8.74	0.0200438	0.0343938	0.172985	0.312892		0.0154821	0.04431	0.166147	0.304787	543	549	0.00456167	-0.00991619	0.00683738	0.00810476		0.0023969		543	549	0.0114883	0.0117983	0.010304	0.0120462	0.0143814	0.012269	0.0103869	0.0116993		0.02737	-0.0594971	0.0410243	0.0486286		0.429248	-1.00904	0.809434	0.835966		0	0	0	0	543
543	552		1148.61	9	10.87-11.16	0.0351098	0.0375376	0.124329	0.191039		0.031661	0.0609876	0.113583	0.184515	543	552	0.00344889	-0.02345	0.010746	0.00652429		-0.000682698		543	552	0.00836905	0.0212049	0.00742905	0.0082981	0.00545206	0.00448873	0.0116217	0.00937016		0.03104	-0.21105	0.0967143	0.0587186		0.598065	-1.87391	1.3494	0.902853		0	1	0	0	543
543	555		1497.82	12	14.08-14.14	0.0426005	0.0703812	0.141361	0.223959		0.0365144	0.0654206	0.137318	0.219644	543	555	0.00608607	0.0049606	0.00404345	0.00431536		0.00485137		543	555	0.00435357	0.00518333	0.00863619	0.0063669	0.0123931	0.0111274	0.00756714	0.00464917		0.0730329	0.0595271	0.0485214	0.0517843		0.802509	0.699936	0.609931	0.948089		0	0	0	0	543
556	573		2172.21	17	3.73-3.78	0.300114	0.425209	0.504324	0.519204		0.28654	0.421047	0.495701	0.525237	556	573	0.0135741	0.00416277	0.0086237	-0.00603303		0.00508189		556	573	0.023175	0.0184008	0.0133058	0.00958118	0.00883328	0.0145898	0.00727218	0.00831193		0.23076	0.0707671	0.146603	-0.102561		0.947976	0.307036	0.985048	-0.823825		0	0	0	0	556
574	580		730.373	6	7.76-7.80	0.328668	0.554892	0.687665	0.695508		0.325966	0.539364	0.682042	0.69354	574	580	0.00270167	0.0155283	0.00562286	0.00196738		0.00645506		574	580	0.0151281	0.0154133	0.0146433	0.0165807	0.0169948	0.0146421	0.0160012	0.0158874		0.01621	0.09317	0.0337371	0.0118043		0.205665	1.26513	0.449008	0.148391		0	0	0	0	574
574	581		859.416	7	8.30-8.35	0.346195	0.53259	0.648187	0.660299		0.340915	0.504179	0.634894	0.655879	574	581	0.0052798	0.0284104	0.0132931	0.0044198		0.0128508		574	581	0.0136043	0.0113949	0.011549	0.00560531	0.0115255	0.0171343	0.00615796	0.0101508		0.0369586	0.198873	0.0930514	0.0309386		0.512888	2.39138	1.75917	0.66019		0	1	0	0	574
574	585		1345.68	11	11.15-11.19	0.500326	0.61229	0.66932	0.677096		0.478455	0.590917	0.669263	0.67883	574	585	0.0218717	0.0213731	5.72727e-05	-0.00173351		0.0103921		574	585	0.00976208	0.00685286	0.00996636	0.00547286	0.00944922	0.00951727	0.00831377	0.0107365		0.240589	0.235104	0.00063	-0.0190686		2.78833	3.15656	0.00764323	-0.249153		2	2	0	0	574
574	587		1547.74	13	10.10-10.13	0.570428	0.66519	0.713352	0.74975		0.574395	0.660892	0.72795	0.735079	574	587	-0.00396725	0.00429747	-0.0145985	0.014671		0.000100687		574	587	0.0093367	0.00563077	0.0060678	0.00762264	0.011939	0.00587066	0.00570758	0.00594714		-0.0515743	0.0558671	-0.18978	0.190723		-0.453374	0.915045	-3.03532	2.62831		0	0	1	0	574
581	587		836.382	6	6.07-6.09	0.58537	0.597826	0.593965	0.631392		0.595354	0.598081	0.604962	0.637274	581	587	-0.00998405	-0.000254524	-0.0109974	-0.00588214		-0.00677952		581	587	0.0110893	0.0181788	0.014784	0.0124248	0.0190793	0.0121045	0.0103919	0.0111481		-0.0599043	-0.00152714	-0.0659843	-0.0352929		-0.783622	-0.0201853	-1.05407	-0.610328		0	0	0	0	581
588	611		2639.57	19	15.39-15.49	0.243145	0.495856	0.705326	0.806585		0.243343	0.504543	0.713433	0.797795	588	611	-0.000198496	-0.00868669	-0.00810647	0.0087891		-0.00205064		588	611	0.0113114	0.0117694	0.0113953	0.0111065	0.00638165	0.00839805	0.00890962	0.00563414		-0.00377143	-0.165047	-0.154023	0.166993		-0.0264723	-1.04062	-0.970677	1.22236		0	0	0	0	588
591	608		2013.21	13	12.84-12.91	0.203552	0.487988	0.774695	0.899237		0.224681	0.477066	0.769325	0.898194	591	608	-0.021129	0.0109224	0.00537	0.00104253		-0.000948516		591	608	0.00616121	0.00573286	0.00610286	0.0139287	0.00455165	0.00734165	0.012649	0.00597967		-0.274677	0.141991	0.06981	0.0135529		-4.77752	2.03098	0.66227	0.119126		2	0	0	0	591
591	611		2298.38	16	13.86-13.94	0.278583	0.578423	0.801054	0.898324		0.27848	0.575648	0.80727	0.903268	591	611	0.000103125	0.00277563	-0.00621563	-0.00494411		-0.00207025		591	611	0.0103038	0.0136397	0.00647232	0.0044992	0.0163752	0.00586393	0.00789286	0.00471679		0.00165	0.04441	-0.09945	-0.0791057		0.00923221	0.323808	-1.05472	-1.31371		0	0	0	0	591
612	621		1105.61	8	11.71-11.77	0.39294	0.529287	0.639334	0.7315		0.380399	0.52266	0.627371	0.732561	612	621	0.0125411	0.00662714	0.0119629	-0.00106071		0.00751759		612	621	0.00700464	0.0106423	0.00777143	0.00725625	0.0157614	0.00739036	0.00885107	0.0131614		0.100329	0.0530171	0.0957029	-0.00848571		1.25939	0.885915	1.75914	-0.122243		0	0	0	0	612
622	631		1191.57	9	7.63-7.69	0.358961	0.441089	0.5311	0.532867		0.350122	0.444392	0.528013	0.526585	622	631	0.00883905	-0.00330317	0.0030873	0.00628238		0.00372639		622	631	0.0109624	0.0132511	0.0113322	0.0195905	0.0205806	0.01076	0.0154319	0.0129094		0.0795514	-0.0297286	0.0277857	0.0565414		0.656556	-0.335174	0.279296	0.4638		0	0	0	0	622
642	648		885.515	6	10.81-10.88	0.0129305	0.0212812	0.0224586	0.0423198		0.0138586	0.0137824	0.0217617	0.0409771	642	648	-0.000928095	0.00749881	0.000696905	0.00134262		0.00215256		642	648	0.00898857	0.0243157	0.00652476	0.00732095	0.00536476	0.0107795	0.0070481	0.00699452		-0.00556857	0.0449929	0.00418143	0.00805571		-0.153567	0.48832	0.125677	0.229673		0	0	0	0	642
647	653		799.529	6	15.40-15.47	0.00714643	0.00511619	0.000250238	0.0152743		0.00786119	0.00658119	0.0100338	0.0121288	647	653	-0.000714762	-0.001465	-0.00978357	0.00314548		-0.00220446		647	653	0.012836	0.0162452	0.0143464	0.0155433	0.0166817	0.0137502	0.0179243	0.0126274		-0.00428857	-0.00879	-0.0587014	0.0188729		-0.0588167	-0.119223	-0.738094	0.272051		0	0	0	0	647
654	663		1259.71	9	7.16-7.21	0.0306224	0.0606298	0.166784	0.285266		0.0176079	0.0500014	0.147133	0.273612	654	663	0.0130144	0.0106284	0.0196511	0.0116541		0.013737		654	663	0.0130963	0.0135024	0.0187706	0.0155744	0.0146933	0.0175589	0.0207849	0.0150335		0.11713	0.0956557	0.17686	0.104887		1.14525	0.831098	1.21533	0.93251		0	0	0	0	654
658	665		1000.58	7	7.83-7.92	0.0790733	0.12602	0.235708	0.395369		0.0597063	0.12098	0.227286	0.398481	658	665	0.0193669	0.00504	0.00842163	-0.00311184		0.00742918		658	665	0.00815143	0.00755857	0.00591735	0.0147351	0.00763449	0.00689571	0.0104078	0.00711531		0.135569	0.03528	0.0589514	-0.0217829		3.00354	0.853205	1.21837	-0.329391		1	0	0	0	658
666	673		961.608	6	8.76-8.83	0.0308826	0.0831833	0.223991	0.409759		0.0107419	0.08815	0.242966	0.416528	666	673	0.0201407	-0.00496667	-0.0189752	-0.00676857		-0.00264244		666	673	0.0207152	0.0105286	0.0131233	0.0109183	0.01524	0.0129307	0.0109743	0.00982119		0.120844	-0.0298	-0.113851	-0.0406114		1.35647	-0.515895	-1.92118	-0.798302		1	0	0	0	666
674	684		1254.59	10	11.04-11.09	0.105912	0.11124	0.129732	0.188742		0.090752	0.108483	0.12391	0.189423	674	684	0.0151599	0.00275714	0.00582171	-0.000680857		0.00576446		674	684	0.00906714	0.00968514	0.008105	0.00806043	0.00922086	0.00796071	0.00941143	0.0106683		0.151599	0.0275714	0.0582171	-0.00680857		2.03044	0.380915	0.811851	-0.088197		0	0	0	0	674
685	691		713.419	5	7.15-7.18	0.193869	0.221967	0.229466	0.323541		0.187605	0.21077	0.221273	0.298423	685	691	0.00626486	0.0111963	0.00819286	0.0251186		0.0126931		685	691	0.0101723	0.00284486	0.00768857	0.0160071	0.00648714	0.0110231	0.00824571	0.00453429		0.0313243	0.0559814	0.0409643	0.125593		0.899401	1.70344	1.25867	2.61506		0	0	0	1	685
685	692		842.462	6	6.98-7.02	0.184755	0.196926	0.22301	0.370653		0.181285	0.2006	0.21827	0.369865	685	692	0.00346905	-0.00367381	0.00474024	0.000787381		0.00133071		685	692	0.00391286	0.0034531	0.00515167	0.00565429	0.00899071	0.0076219	0.00764476	0.00487167		0.0208143	-0.0220429	0.0284414	0.00472429		0.612789	-0.760457	0.89063	0.182727		0	0	0	0	685
685	694		1054.61	8	12.29-12.36	0.109323	0.128688	0.147254	0.247306		0.115794	0.12602	0.138059	0.255052	685	694	-0.00647089	0.00266839	0.00919482	-0.00774607		-0.000588438		685	694	0.0158818	0.0181825	0.0164557	0.0165496	0.0224813	0.0172543	0.0163921	0.0190048		-0.0517671	0.0213471	0.0735586	-0.0619686		-0.407187	0.184384	0.685664	-0.53239		0	0	0	0	685
693	703		1222.6	10	11.77-11.80	0.133568	0.301033	0.484714	0.564058		0.132188	0.300911	0.49061	0.557734	693	703	0.00137943	0.000122	-0.00589514	0.006324		0.000482571		693	703	0.00348329	0.00342957	0.00461286	0.00599886	0.00605471	0.00588414	0.00520714	0.006653		0.0137943	0.00122	-0.0589514	0.06324		0.342044	0.0310264	-1.46779	1.22274		0	0	0	0	693
704	718		1636.81	12	6.66-6.70	0.281561	0.344585	0.440806	0.50967		0.280546	0.33296	0.435009	0.505498	704	718	0.00101548	0.0116243	0.00579667	0.00417202		0.00565211		704	718	0.00761345	0.0251915	0.00633738	0.00778857	0.0173354	0.00654131	0.00964321	0.010662		0.0121857	0.139491	0.06956	0.0500643		0.0928963	0.773577	0.870085	0.547278		0	0	0	0	704
704	719		1707.84	13	7.17-7.23	0.360033	0.415812	0.500908	0.569051		0.346437	0.402282	0.505156	0.569299	704	719	0.0135965	0.01353	-0.0042478	-0.000248901		0.00565745		704	719	0.00944011	0.00725868	0.00817165	0.0108124	0.0168151	0.00615703	0.0136242	0.00844462		0.176754	0.17589	-0.0552214	-0.00323571		1.22123	2.46207	-0.463111	-0.0314235		0	0	0	0	704
704	720		1836.89	14	7.03-7.09	0.386821	0.439829	0.526115	0.576353		0.382469	0.430282	0.527334	0.581534	704	720	0.00435255	0.00954704	-0.00121969	-0.00518112		0.00187469		704	720	0.00936418	0.0103026	0.0136408	0.0162634	0.0103229	0.00733224	0.00886929	0.012109		0.0609357	0.133659	-0.0170757	-0.0725357		0.54091	1.30767	-0.129839	-0.442586		0	0	0	0	704
725	731		727.344	6	4.33-4.34	0.0282152	0.0156729	0.0334788	0.0281998		0.0149369	0.0229605	0.0263171	0.0124562	725	731	0.0132783	-0.00728762	0.00716167	0.0157436		0.00722399		725	731	0.0199907	0.0191181	0.0185393	0.0202274	0.0200376	0.0185305	0.0183457	0.0192648		0.07967	-0.0437257	0.04297	0.0944614		0.812552	-0.474089	0.475591	0.976201		0	0	0	0	725
725	732		890.408	7	6.40-6.42	0.0186549	0.0190433	0.043551	0.0360527		0.0355929	0.0356653	0.0496869	0.0469661	725	732	-0.016938	-0.016622	-0.00613592	-0.0109135		-0.0126523		725	732	0.0146333	0.0138288	0.010381	0.0107708	0.0187902	0.01461	0.0197692	0.0170216		-0.118566	-0.116354	-0.0429514	-0.0763943		-1.23183	-1.43115	-0.47596	-0.938417		0	0	0	0	725
733	750		2014.08	17	17.32-17.35	0.0785209	0.092986	0.119185	0.206545		0.0831003	0.103348	0.123003	0.204252	733	750	-0.00457933	-0.0103623	-0.00381891	0.00229311		-0.00411685		733	750	0.00511109	0.00362866	0.00293118	0.00259958	0.00333059	0.00437429	0.00346496	0.00368571		-0.0778486	-0.176159	-0.0649214	0.0389829		-1.30016	-3.15794	-1.45744	0.880613		0	1	0	0	733
736	750		1698.92	14	13.52-13.60	0.0759237	0.0743396	0.0986645	0.18561		0.0774262	0.0750908	0.0904182	0.180219	736	750	-0.00150255	-0.000751224	0.00824633	0.00539051		0.00284577		736	750	0.00587163	0.00631857	0.00697082	0.00669694	0.00621439	0.00627296	0.00612306	0.00827878		-0.0210357	-0.0105171	0.115449	0.0754671		-0.304402	-0.146138	1.53943	0.876816		0	0	0	0	736
737	749		1484.79	12	11.58-11.65	0.101273	0.108012	0.139948	0.230227		0.0930111	0.107234	0.126111	0.220948	737	749	0.00826167	0.000777619	0.0138368	0.00927881		0.00803872		737	749	0.00783333	0.00674214	0.00765536	0.0103843	0.010745	0.00854845	0.00641798	0.0129814		0.09914	0.00933143	0.166041	0.111346		1.07614	0.123711	2.39906	0.966768		0	0	0	0	737
737	750		1597.87	13	13.38-13.45	0.0750122	0.0836398	0.108906	0.191691		0.0760962	0.0838173	0.103706	0.187795	737	750	-0.00108396	-0.000177473	0.00519945	0.00389604		0.00195852		737	750	0.0113286	0.0103648	0.0108287	0.010706	0.0090811	0.0131657	0.0125849	0.0118846		-0.0140914	-0.00230714	0.0675929	0.0506486		-0.129311	-0.0183451	0.542433	0.421872		0	0	0	0	737
738	750		1434.81	12	12.53-12.61	0.0958864	0.0897015	0.117212	0.212714		0.0817662	0.0893954	0.108198	0.208907	738	750	0.0141202	0.00030619	0.0090144	0.0038069		0.00681193		738	750	0.0138288	0.0131992	0.0140299	0.0120549	0.0126038	0.0129925	0.0140861	0.013548		0.169443	0.00367429	0.108173	0.0456829		1.30711	0.0286346	0.785342	0.363598		0	0	0	0	738
739	750		1321.72	11	13.37-13.45	0.107866	0.0911947	0.13511	0.235941		0.10311	0.0960755	0.135936	0.229004	739	750	0.00475636	-0.00488078	-0.000826364	0.00693649		0.00149643		739	750	0.00717247	0.0160116	0.00782766	0.0131939	0.00606961	0.0119714	0.0100297	0.00659117		0.05232	-0.0536886	-0.00909	0.0763014		0.876786	-0.422854	-0.1125	0.814608		0	0	0	0	739
750	757		873.577	7	6.11-6.16	0.225882	0.228556	0.21377	0.221704		0.227184	0.214246	0.219498	0.218806	750	757	-0.00130204	0.01431	-0.00572755	0.00289796		0.00254459		750	757	0.0359265	0.0175508	0.0160873	0.0182604	0.0197073	0.0192255	0.0198488	0.0186833		-0.00911429	0.10017	-0.0400929	0.0202857		-0.0550361	0.952132	-0.388282	0.192132		0	0	0	0	750
750	762		1532.88	12	12.54-12.63	0.0916999	0.0974456	0.0965349	0.124014		0.0989855	0.0864794	0.103723	0.113038	750	762	-0.0072856	0.0109662	-0.00718845	0.010976		0.00186702		750	762	0.00417321	0.0105515	0.00442429	0.0130258	0.0100013	0.009615	0.0059419	0.00567869		-0.0874271	0.131594	-0.0862614	0.131711		-1.16443	1.33055	-1.68069	1.33787		0	0	0	0	750
751	757		760.493	6	4.58-4.60	0.263276	0.264229	0.261583	0.270184		0.260289	0.266379	0.25981	0.270978	751	757	0.00298667	-0.00215024	0.0017731	-0.000794762		0.00045369		751	757	0.0197648	0.016945	0.0170881	0.0163779	0.0204412	0.0223595	0.0194833	0.0170507		0.01792	-0.0129014	0.0106386	-0.00476857		0.181933	-0.132751	0.118505	-0.0582247		0	0	0	0	751
751	762		1419.8	11	11.99-12.09	0.0778591	0.052229	0.0708849	0.104944		0.058746	0.0538721	0.0665716	0.0978506	751	762	0.0191131	-0.00164312	0.00431338	0.00709299		0.00721909		751	762	0.0119104	0.0141495	0.0157152	0.0281516	0.0124425	0.0158179	0.0125497	0.0176895		0.210244	-0.0180743	0.0474471	0.0780229		1.922	-0.134098	0.371483	0.369509		0	0	0	0	751
763	779		1892.08	11	10.77-10.90	0.225173	0.379666	0.562376	0.759335		0.2179	0.372454	0.56427	0.778934	763	779	0.00727299	0.00721221	-0.00189325	-0.0195991		-0.00175179		763	779	0.00918532	0.00994688	0.0127249	0.0124153	0.0121883	0.0103952	0.0079126	0.00901299		0.0800029	0.0793343	-0.0208257	-0.21559		0.825402	0.868247	-0.21884	-2.21267		0	0	0	0	763
780	794		1624.69	14	6.82-6.84	0.316392	0.381644	0.42121	0.524591		0.315484	0.373759	0.412395	0.520392	780	794	0.000908265	0.00788541	0.0088149	0.00419918		0.00545194		780	794	0.00347541	0.00614959	0.00656847	0.00666429	0.00956276	0.00600837	0.00772704	0.00414541		0.0127157	0.110396	0.123409	0.0587886		0.154615	1.58858	1.50547	0.926713		0	0	0	0	780
783	794		1253.51	11	6.81-6.81	0.389715	0.435798	0.463377	0.542543		0.382186	0.434967	0.463047	0.547425	783	794	0.00752922	0.000831039	0.000329481	-0.00488208		0.000951916		783	794	0.00818792	0.0110257	0.00733584	0.00369818	0.00864753	0.00792831	0.00651065	0.00872195		0.0828214	0.00914143	0.00362429	-0.0537029		1.09506	0.105992	0.0581829	-0.892587		0	0	0	0	783
795	803		1264.58	8	7.30-7.35	0.024878	0.0284746	0.0302848	0.0655504		0.0173638	0.0220838	0.0224098	0.0461961	795	803	0.00751429	0.00639089	0.007875	0.0193543		0.0102836		795	803	0.00626875	0.00798732	0.0116014	0.00770661	0.00658304	0.00553107	0.00502143	0.0122032		0.0601143	0.0511271	0.063	0.154834		1.43176	1.13935	1.07898	2.32264		0	0	0	0	795
807	815		1171.67	8	7.25-7.33	0.102425	0.153092	0.32698	0.369935		0.0918096	0.144902	0.310663	0.383144	807	815	0.010615	0.00819	0.0163173	-0.0132084		0.00547848		807	815	0.0120839	0.00564446	0.0102538	0.00736732	0.00629875	0.00362304	0.0212471	0.0166261		0.08492	0.06552	0.130539	-0.105667		1.34921	2.11497	1.19797	-1.25803		0	0	0	0	807
824	846		2583.4	20	11.24-11.30	0.143885	0.219392	0.334073	0.501627		0.141263	0.224498	0.3345	0.512956	824	846	0.00262121	-0.00510614	-0.000426714	-0.0113292		-0.00356021		824	846	0.00432514	0.00681186	0.0025005	0.010714	0.00509293	0.0107554	0.0095515	0.0051475		0.0524243	-0.102123	-0.00853429	-0.226584		0.679482	-0.694685	-0.0748569	-1.65086		0	0	0	0	824
829	837		997.52	6	9.82-9.86	1.07694	1.06545	1.07727	1.0639		1.09243	1.06884	1.05942	1.06198	829	837	-0.0154888	-0.00338857	0.0178498	0.00192119		0.000223393		829	837	0.0185219	0.0177931	0.0163674	0.0179038	0.0194305	0.0221131	0.0224988	0.0178962		-0.0929329	-0.0203314	0.107099	0.0115271		-0.999379	-0.206786	1.11121	0.131451		0	0	0	0	829
847	853		847.416	6	7.54-7.58	0.274368	0.358273	0.361087	0.346775		0.27346	0.351008	0.348731	0.349913	847	853	0.000907857	0.00726452	0.0123564	-0.00313762		0.0043478		847	853	0.00595286	0.00513405	0.00941667	0.0063019	0.0044569	0.00743	0.00792048	0.00313524		0.00544714	0.0435871	0.0741386	-0.0188257		0.211453	1.39322	1.73932	-0.772088		0	0	0	0	847
853	862		1206.55	9	11.02-11.06	0.0122437	0.0157563	0.0387413	0.111965		0.0178914	0.0145063	0.0371308	0.108237	853	862	-0.00564778	0.00125	0.00161048	0.0037281		0.000235198		853	862	0.00733	0.00863016	0.00812143	0.00847016	0.00829333	0.00908683	0.0107668	0.0134735		-0.05083	0.01125	0.0144943	0.0335529		-0.883803	0.172763	0.206833	0.405741		0	0	0	0	853
863	870		883.452	7	8.19-8.28	0.225185	0.35202	0.452737	0.639633		0.227986	0.345888	0.467863	0.654199	863	870	-0.00280143	0.00613163	-0.0151263	-0.0145651		-0.00659031		863	870	0.0130229	0.0124496	0.0127869	0.0129535	0.0128996	0.0122598	0.0119492	0.0150408		-0.01961	0.0429214	-0.105884	-0.101956		-0.264712	0.607823	-1.49702	-1.27091		0	0	0	0	863
863	871		1030.52	8	12.51-12.57	0.344314	0.490129	0.585316	0.722235		0.335715	0.486216	0.581031	0.726346	863	871	0.00859964	0.00391304	0.00428554	-0.00411143		0.0031717		863	871	0.0125357	0.0154559	0.0153121	0.012167	0.0331268	0.0124739	0.0130621	0.0109877		0.0687971	0.0313043	0.0342843	-0.0328914		0.420534	0.34124	0.368803	-0.434378		0	0	0	0	863
863	872		1101.56	9	12.18-12.23	0.37	0.508695	0.592679	0.729883		0.379868	0.50368	0.589828	0.741692	863	872	-0.00986825	0.00501508	0.00285159	-0.0118087		-0.00345258		863	872	0.00898762	0.00719302	0.00861651	0.0135506	0.00981048	0.011561	0.0201002	0.00711603		-0.0888143	0.0451357	0.0256643	-0.106279		-1.28465	0.637954	0.225847	-1.33634		0	0	0	0	863
872	883		1340.73	11	8.63-8.69	0.938202	0.924312	0.912512	0.923183		0.940427	0.915652	0.928656	0.93663	872	883	-0.00222468	0.00865948	-0.0161439	-0.0134473		-0.00578909		872	883	0.0343074	0.0416771	0.032139	0.0328065	0.0343961	0.032464	0.0369344	0.0351484		-0.0244714	0.0952543	-0.177583	-0.14792		-0.0793164	0.28391	-0.571122	-0.48443		0	0	0	0	872
872	885		1689.87	13	14.30-14.36	0.893148	0.929161	0.926193	0.924444		0.883662	0.913516	0.920751	0.911567	872	885	0.00948571	0.0156454	0.00544242	0.0128776		0.0108628		872	885	0.0131459	0.00652549	0.0111014	0.00955121	0.0126393	0.0122005	0.00631714	0.00688736		0.123314	0.20339	0.0707514	0.167409		0.900928	1.95855	0.738009	1.89416		0	0	0	0	872
873	884		1432.76	11	9.77-9.83	0.925057	0.909954	0.897769	0.905252		0.920581	0.910045	0.896314	0.914745	873	884	0.00447636	-9.12987e-05	0.00145519	-0.00949208		-0.000912955		873	884	0.01436	0.0216614	0.0160105	0.0147679	0.018007	0.0140036	0.0156358	0.0154		0.04924	-0.00100429	0.0160071	-0.104413		0.336635	-0.0061307	0.112627	-0.770542		0	0	0	0	873
874	884		1361.72	10	8.67-8.74	0.799088	0.777915	0.759814	0.774196		0.796788	0.773206	0.782981	0.752933	874	884	0.00230057	0.00470829	-0.0231663	0.0212637		0.00127657		874	884	0.00682057	0.0148859	0.0169524	0.0139861	0.0138407	0.0188186	0.00749186	0.0134221		0.0230057	0.0470829	-0.231663	0.212637		0.258244	0.339872	-2.16494	1.89994		0	0	1	1	874
[truncated: 1 more columns]

## Sheet: VPS15 Summary
				Date:			01.01.19		SD	0.0131462												Unhide												for STDEV	Threshold Value=		0.5
Global Color scale				Experiment date:			25.12.18			0.00493804																									Threshold percent		0.02
0.1	0.35	0.7		Sample:			VPS15								-0.1	-0.05	-0.03	0.03	0.05	0.1															t-threshold		2.776
				Instrument:			Waters Synapt G2 Si
																										STDEVS				STDEVS
		Max Frac Deut		0.7		a	ComplexI_Apo				b	ComplexI_Rab1					a-b differences									a	ComplexI_Apo			b	ComplexI_Rab1				Differences in Daltons (Differences >+/- 0.5Da Highlighted					t-test	*=assumes triplicate values, a p=0.05 test				sum of booleans
Start	End	Mod	m/z	#D	RT	0.05	0.5	5	50		0.05	0.5	5	50	Start	End	0.05	0.5	5	50		avg		Start	End	0.05	0.5	5	50	0.05	0.5	5	50		0.05	0.5	5	50		0.05	0.5	5	50		0.05	0.5	5	50	Start
20	27		1009.43	7	10.39-10.42	0.165272	0.400653	0.624593	0.692978		0.168605	0.40011	0.625487	0.685312	20	27	-0.00333347	0.000542449	-0.000894286	0.00766612		0.000995204		20	27	0.00625367	0.00585714	0.0106057	0.00515184	0.00479551	0.00466306	0.00816531	0.00542429		-0.0233343	0.00379714	-0.00626	0.0536629		-0.732643	0.125496	-0.115724	1.77493		0	0	0	0	20
26	37		1449.7	11	10.65-10.71	0.390499	0.440422	0.503003	0.576998		0.380374	0.425796	0.485721	0.567036	26	37	0.0101258	0.0146264	0.0172817	0.00996169		0.0129989		26	37	0.0135208	0.010021	0.0148455	0.00949208	0.0111566	0.0107296	0.0155321	0.00915208		0.111384	0.16089	0.190099	0.109579		1.00051	1.72555	1.39315	1.30856		0	0	0	0	26
28	37		1173.59	9	8.15-8.21	0.398889	0.445702	0.517305	0.608647		0.38785	0.439436	0.518828	0.600491	28	37	0.0110389	0.00626651	-0.00152349	0.00815587		0.00598444		28	37	0.00705905	0.00822048	0.0101663	0.00443508	0.0166389	0.00607254	0.0107792	0.00822222		0.09935	0.0563986	-0.0137114	0.0734029		1.05785	1.06201	-0.178089	1.51212		0	0	0	0	28
55	62		904.477	6	12.49-12.53	0.531753	0.605415	0.670356	0.760048		0.514957	0.587761	0.663961	0.756033	55	62	0.0167967	0.0176538	0.00639476	0.004015		0.0112151		55	62	0.0112274	0.0042019	0.00653643	0.00465262	0.00395929	0.00378595	0.00658476	0.0110079		0.10078	0.105923	0.0383686	0.02409		2.44373	5.40625	1.19378	0.581905		0	1	0	0	55
55	66		1302.69	9	13.07-13.12	0.697205	0.752772	0.783588	0.839651		0.673226	0.729945	0.781864	0.839282	55	66	0.0239786	0.0228262	0.00172413	0.000368413		0.0122243		55	66	0.0110306	0.00566762	0.00488746	0.00743429	0.0108757	0.00507794	0.0141457	0.00586905		0.215807	0.205436	0.0155171	0.00331571		2.68113	5.1955	0.199534	0.0673697		1	2	0	0	55
55	67		1465.76	10	14.54-14.60	0.635531	0.678891	0.74868	0.79746		0.629995	0.688095	0.751098	0.795661	55	67	0.00553671	-0.00920343	-0.00241786	0.00179986		-0.00107118		55	67	0.0113044	0.00802429	0.018549	0.00591543	0.021511	0.014896	0.00815671	0.00934886		0.0553671	-0.0920343	-0.0241786	0.0179986		0.394637	-0.942139	-0.206673	0.281786		0	0	0	0	55
55	71		1964.04	14	13.78-13.83	0.544229	0.639747	0.747248	0.808878		0.532888	0.625064	0.74153	0.803973	55	71	0.0113412	0.0146826	0.00571806	0.00490571		0.00916189		55	71	0.0128021	0.00918316	0.0152817	0.0103804	0.00750704	0.00746867	0.00810071	0.0144576		0.158777	0.205556	0.0800529	0.06868		1.32362	2.14845	0.572615	0.477407		0	0	0	0	55
56	67		1318.69	9	12.82-12.87	0.669181	0.729073	0.714803	0.722305		0.677778	0.723314	0.736534	0.712929	56	67	-0.00859746	0.00575952	-0.0217313	0.00937556		-0.00379841		56	67	0.0176924	0.0199243	0.00555476	0.0110327	0.00814016	0.0161419	0.017044	0.00872381		-0.0773771	0.0518357	-0.195581	0.08438		-0.764627	0.389033	-2.09969	1.15456		0	0	1	0	56
67	73		938.447	6	6.01-6.04	0.100932	0.215206	0.3678	0.513755		0.0884469	0.21444	0.371895	0.52216	67	73	0.0124848	0.00076619	-0.00409405	-0.00840429		0.000188155		67	73	0.0265371	0.019846	0.0240945	0.0272979	0.0260136	0.0196379	0.0198962	0.0214667		0.0749086	0.00459714	-0.0245643	-0.0504257		0.58191	0.0475321	-0.226934	-0.419169		0	0	0	0	67
75	82		929.553	7	4.67-4.69	0.398958	0.518042	0.540774	0.66578		0.408324	0.51905	0.540245	0.678612	75	82	-0.00936592	-0.00100796	0.000529184	-0.0128327		-0.00566934		75	82	0.0168539	0.0161716	0.012779	0.0198045	0.0123727	0.0140157	0.0162161	0.0332216		-0.0655614	-0.00705571	0.00370429	-0.0898286		-0.775895	-0.081581	0.0443943	-0.574681		0	0	0	0	75
75	92		2047.08	16	9.59-9.66	0.361088	0.451722	0.552117	0.678199		0.355003	0.443905	0.538636	0.675887	75	92	0.00608464	0.0078175	0.0134815	0.00231179		0.00742386		75	92	0.00382402	0.00787732	0.00821286	0.00715679	0.00691518	0.00337205	0.00995973	0.0102383		0.0973543	0.12508	0.215704	0.0369886		1.33369	1.5802	1.80884	0.320543		0	0	0	0	75
79	96		1951.92	16	8.94-9.01	0.520684	0.581943	0.637537	0.741041		0.503726	0.566574	0.634192	0.741719	79	96	0.0169582	0.0153691	0.00334491	-0.00067875		0.00874837		79	96	0.0135755	0.00731134	0.0103169	0.00747759	0.0109376	0.00882804	0.010106	0.0135718		0.271331	0.245906	0.0535186	-0.01086		1.68483	2.32235	0.401163	-0.0758695		0	0	0	0	79
93	101		948.518	8	5.80-5.87	0.306102	0.389367	0.533	0.657374		0.293026	0.384197	0.532317	0.65488	93	101	0.0130762	0.00516946	0.00068375	0.00249411		0.00535589		93	101	0.0269936	0.0208809	0.0325966	0.0255425	0.021017	0.0233652	0.0300925	0.0290402		0.10461	0.0413557	0.00547	0.0199529		0.662038	0.285735	0.0266953	0.111698		0	0	0	0	93
111	122		1495.77	10	9.86-10.13	0.225607	0.254587	0.347383	0.488587		0.217907	0.249378	0.37505	0.4744	111	122	0.00769971	0.00520829	-0.0276673	0.0141867		-0.000143143		111	122	0.0204454	0.0227803	0.0186673	0.0429896	0.0401291	0.0437116	0.0236877	0.063092		0.0769971	0.0520829	-0.276673	0.141867		0.296116	0.183014	-1.58894	0.321852		0	0	1	0	111
123	130		1062.61	7	12.08-12.16	0.00735082	0.00407102	0.00296286	0.0172149		0.00906898	0.00864367	0.0193041	0.0141435	123	130	-0.00171816	-0.00457265	-0.0163412	0.00307143		-0.00489015		123	130	0.0065098	0.00602714	0.00882061	0.0102194	0.00743429	0.00979878	0.00681245	0.00450673		-0.0120271	-0.0320086	-0.114389	0.0215		-0.30116	-0.688461	-2.53958	0.476307		0	0	0	0	123
124	130		949.525	6	12.08-12.15	-0.0265048	-0.0209521	-0.0218036	-0.0291002		-0.0131669	-0.0145693	-0.0109643	-0.0219705	124	130	-0.0133379	-0.00638286	-0.0108393	-0.00712976		-0.00942244		124	130	0.0182181	0.021101	0.0181498	0.0249633	0.0200052	0.0217279	0.0237026	0.0199233		-0.0800271	-0.0382971	-0.0650357	-0.0427786		-0.853806	-0.365013	-0.628879	-0.386645		0	0	0	0	124
156	163		1004.52	7	17.55-17.58	0.0084898	0.013709	0.0186833	0.0657584		0.00303408	0.0123098	0.0270722	0.0714539	156	163	0.00545571	0.00139918	-0.00838898	-0.00569551		-0.0018074		156	163	0.00782041	0.00685612	0.0105171	0.0254002	0.0122178	0.0227151	0.0179218	0.017332		0.03819	0.00979429	-0.0587229	-0.0398686		0.651412	0.102138	-0.699241	-0.320809		0	0	0	0	156
167	183		1958.92	13	13.73-13.77	0.159244	0.256241	0.368393	0.494905		0.15771	0.249	0.362679	0.492216	167	183	0.00153374	0.00724143	0.00571407	0.00268879		0.00429451		167	183	0.00317143	0.00491352	0.00643637	0.00377308	0.00267253	0.0092011	0.00496154	0.00999077		0.0199386	0.0941386	0.0742829	0.0349543		0.640534	1.20244	1.21784	0.436081		0	0	0	0	167
168	182		1664.78	11	10.00-10.04	0.180945	0.264953	0.354896	0.458018		0.176812	0.255547	0.341476	0.463198	168	182	0.00413351	0.00940636	0.0134195	-0.00517974		0.0054449		168	182	0.00643104	0.00521974	0.00576325	0.0054813	0.00837987	0.0129961	0.0049574	0.00590623		0.0454686	0.10347	0.147614	-0.0569771		0.677774	1.16331	3.0575	-1.1134		0	0	1	0	168
171	183		1506.71	9	11.25-11.29	0.207894	0.294623	0.404648	0.541392		0.198375	0.284372	0.404941	0.53116	171	183	0.00951889	0.0102506	-0.000293016	0.0102321		0.00742714		171	183	0.00872984	0.00616048	0.00816683	0.00759873	0.00948	0.00703952	0.00515143	0.00564778		0.08567	0.0922557	-0.00263714	0.0920886		1.27934	1.89798	-0.052561	1.87188		0	0	0	0	171
187	196		1304.62	9	5.49-5.52	0.107393	0.166181	0.276207	0.418185		0.0897948	0.164561	0.281987	0.408992	187	196	0.0175981	0.00162048	-0.00578016	0.00919317		0.0056579		187	196	0.0104381	0.0140344	0.0123759	0.00688127	0.0134548	0.0086681	0.0116838	0.011086		0.158383	0.0145843	-0.0520214	0.0827386		1.78994	0.170152	-0.588228	1.22034		0	0	0	0	187
197	207		1191.58	9	10.47-10.59	0.356137	0.333377	0.35191	0.3489		0.35133	0.346206	0.339642	0.359839	197	207	0.00480698	-0.0128292	0.0122676	-0.0109395		-0.00167353		197	207	0.0116621	0.0153079	0.0111867	0.00953984	0.00991921	0.0104903	0.0105048	0.0104494		0.0432629	-0.115463	0.110409	-0.0984557		0.543826	-1.19741	1.38463	-1.33915		0	0	0	0	197
197	208		1338.65	10	13.53-13.58	0.368011	0.372817	0.361352	0.383756		0.373557	0.369866	0.364901	0.376531	197	208	-0.00554571	0.00295071	-0.00354929	0.00722429		0.00027		197	208	0.013211	0.00669814	0.00535457	0.00441443	0.00887686	0.00831457	0.00761271	0.00675686		-0.0554571	0.0295071	-0.0354929	0.0722429		-0.603498	0.478675	-0.660511	1.55033		0	0	0	0	197
212	225		1648.83	11	13.58-13.65	0.771837	0.757545	0.740898	0.739472		0.760674	0.750449	0.740473	0.748248	212	225	0.0111632	0.00709623	0.000425455	-0.00877571		0.00247731		212	225	0.00848026	0.00827571	0.00754156	0.00156883	0.00488312	0.00841338	0.0113822	0.00231909		0.122796	0.0780586	0.00468	-0.0965329		1.97588	1.04149	0.0539705	-5.42877		0	0	0	1	212
213	225		1535.74	10	12.78-12.84	0.724844	0.723824	0.69513	0.698609		0.719611	0.715842	0.694615	0.69984	213	225	0.00523271	0.00798229	0.000515429	-0.001231		0.00312486		213	225	0.014767	0.00759457	0.00511514	0.00739214	0.0137126	0.00767114	0.00735557	0.00558729		0.0523271	0.0798229	0.00515429	-0.01231		0.449751	1.2808	0.0996449	-0.230101		0	0	0	0	213
214	225		1406.7	9	12.53-12.59	0.744906	0.741203	0.717046	0.715954		0.734363	0.734444	0.714473	0.712166	214	225	0.0105427	0.00675873	0.0025727	0.0037881		0.00591556		214	225	0.0135429	0.0101381	0.0067327	0.00465032	0.00789619	0.0143886	0.0144092	0.0047954		0.0948843	0.0608286	0.0231543	0.0340929		1.16482	0.665084	0.280174	0.982224		0	0	0	0	214
215	225		1243.64	8	11.96-12.02	0.729478	0.718734	0.710282	0.717241		0.726867	0.711603	0.707437	0.699931	215	225	0.00261107	0.00713107	0.00284518	0.01731		0.00747433		215	225	0.0212177	0.01181	0.0109764	0.0108657	0.0135266	0.0128093	0.0199516	0.0120405		0.0208886	0.0570486	0.0227614	0.13848		0.179731	0.70892	0.216409	1.84862		0	0	0	0	215
226	235		1174.59	9	4.66-4.68	0.71283	0.738723	0.708971	0.71437		0.698293	0.725407	0.704329	0.713605	226	235	0.0145373	0.0133151	0.00464143	0.000765397		0.0083148		226	235	0.0225675	0.0111465	0.0138348	0.0119629	0.0181465	0.012294	0.0103406	0.0128478		0.130836	0.119836	0.0417729	0.00688857		0.869502	1.38974	0.465441	0.0755176		0	0	0	0	226
236	242		880.471	6	10.14-10.22	0.107269	0.119639	0.148712	0.188098		0.119502	0.10944	0.126552	0.16925	236	242	-0.0122338	0.0101995	0.0221602	0.0188488		0.00974369		236	242	0.0114098	0.0138467	0.0191981	0.0192324	0.0166071	0.0182786	0.0199933	0.0122583		-0.0734029	0.0611971	0.132961	0.113093		-1.05165	0.770398	1.38474	1.43146		0	0	1	0	236
252	259		909.472	6	15.21-15.27	0.0210876	0.069706	0.213846	0.402645		0.0269243	0.0661188	0.213951	0.393483	252	259	-0.00583667	0.00358714	-0.000105	0.00916143		0.00170173		252	259	0.00731452	0.00808286	0.00728024	0.00862143	0.00917667	0.00917857	0.00742714	0.00843		-0.03502	0.0215229	-0.00063	0.0549686		-0.861464	0.508012	-0.0174867	1.31598		0	0	0	0	252
252	260		1024.5	7	14.40-14.44	0.0286429	0.0627324	0.168618	0.299703		0.0285639	0.0567302	0.163698	0.30387	252	260	7.89796e-05	0.00600224	0.00491959	-0.00416694		0.00170847		252	260	0.00694184	0.00869265	0.00987286	0.0183659	0.00741959	0.00976592	0.00920878	0.00689714		0.000552857	0.0420157	0.0344371	-0.0291686		0.0134633	0.795167	0.631141	-0.367889		0	0	0	0	252
265	278		1690.87	12	12.43-12.52	0.212092	0.313173	0.367529	0.35655		0.208659	0.303898	0.349925	0.357512	265	278	0.00343321	0.009275	0.0176035	-0.000961905		0.00733744		265	278	0.0232874	0.0249745	0.0230268	0.0220437	0.0225121	0.0228177	0.0231467	0.0217081		0.0411986	0.1113	0.211241	-0.0115429		0.183592	0.474887	0.933855	-0.0538517		0	0	0	0	265
265	279		1804.91	13	11.58-11.63	0.20742	0.307649	0.358337	0.40589		0.203481	0.298021	0.362476	0.390945	265	279	0.00393956	0.0096278	-0.00413879	0.0149454		0.00609349		265	279	0.0107293	0.00451352	0.00943055	0.00937758	0.0035056	0.00260242	0.00848527	0.0117289		0.0512143	0.125161	-0.0538043	0.19429		0.604519	3.20072	-0.565078	1.72381		0	1	0	0	265
267	278		1506.75	10	12.12-12.22	0.211887	0.341138	0.394023	0.36826		0.219327	0.323326	0.374739	0.372968	267	278	-0.00744014	0.0178117	0.019284	-0.00470729		0.00623707		267	278	0.0113336	0.0116457	0.0109467	0.0110961	0.0119529	0.0126989	0.0178767	0.0134796		-0.0744014	0.178117	0.19284	-0.0470729		-0.782349	1.7905	1.5934	-0.46699		0	0	0	0	267
279	288		1240.63	9	4.77-4.78	0.182624	0.198652	0.277852	0.408047		0.174417	0.191507	0.276426	0.415414	279	288	0.00820651	0.00714476	0.00142524	-0.00736698		0.00235238		279	288	0.01657	0.0206068	0.020596	0.0167583	0.0142448	0.0117606	0.0182854	0.0181927		0.0738586	0.0643029	0.0128271	-0.0663029		0.650492	0.521569	0.0896304	-0.515871		0	0	0	0	279
281	288		998.49	7	4.77-4.78	0.176884	0.179822	0.294559	0.481643		0.202105	0.176923	0.282465	0.457366	281	288	-0.0252212	0.00289959	0.0120937	0.0242767		0.00351219		281	288	0.00997	0.0164129	0.0204671	0.00761776	0.0116161	0.0130514	0.0199733	0.00927959		-0.176549	0.0202971	0.0846557	0.169937		-2.8537	0.239502	0.732463	3.50233		2	0	0	2	281
294	306		1607.81	11	4.53-4.54	0.0785691	0.116612	0.189979	0.363004		0.0729753	0.109919	0.201956	0.360327	294	306	0.00559377	0.00669351	-0.0119766	0.00267675		0.000746851		294	306	0.0119068	0.00961935	0.0113113	0.00956468	0.0113347	0.0102175	0.0126626	0.0107051		0.0615314	0.0736286	-0.131743	0.0294443		0.589367	0.826149	-1.22175	0.322961		0	0	0	0	294
307	316		1224.65	9	6.46-6.51	0.0925767	0.175473	0.252883	0.453819		0.0865308	0.167733	0.245842	0.442271	307	316	0.00604587	0.00773984	0.00704143	0.0115475		0.00809365		307	316	0.0144941	0.0109138	0.0115413	0.0168943	0.0117044	0.0135356	0.0126943	0.0128122		0.0544129	0.0696586	0.0633729	0.103927		0.562094	0.771005	0.710874	0.943297		0	0	0	0	307
307	320		1710.9	12	13.08-13.16	0.204232	0.256778	0.3037	0.429847		0.198981	0.251256	0.305101	0.420177	307	320	0.00525071	0.00552214	-0.00140143	0.00966988		0.00476033		307	320	0.00842381	0.0084469	0.00830964	0.0116037	0.00971036	0.00867976	0.00635667	0.00905845		0.0630086	0.0662657	-0.0168171	0.116039		0.707467	0.789715	-0.232011	1.13776		0	0	0	0	307
321	330		1261.59	8	14.50-14.54	0.115538	0.228765	0.30164	0.388824		0.0992439	0.225357	0.2961	0.391651	321	330	0.0162939	0.00340732	0.00554018	-0.00282643		0.00560375		321	330	0.0143032	0.0113063	0.012365	0.0229575	0.0100343	0.0135227	0.0150716	0.0209313		0.130351	0.0272586	0.0443214	-0.0226114		1.61527	0.334817	0.492228	-0.157579		0	0	0	0	321
321	331		1408.66	9	17.23-17.28	0.0847784	0.176752	0.247613	0.34255		0.0972151	0.18264	0.251945	0.331728	321	331	-0.0124367	-0.00588825	-0.0043319	0.0108222		-0.00295865		321	331	0.0144417	0.0075327	0.0169198	0.0156183	0.0126937	0.00566762	0.0112763	0.00646508		-0.11193	-0.0529943	-0.0389871	0.0974		-1.12033	-1.0819	-0.369007	1.10892		0	0	0	0	321
322	330		1098.53	7	13.03-13.07	0.0843018	0.16345	0.239789	0.36092		0.0889349	0.157777	0.236549	0.353852	322	330	-0.00463306	0.00567347	0.0032398	0.00706816		0.00283709		322	330	0.00533	0.00616633	0.0125871	0.00559184	0.00693959	0.0087902	0.00513571	0.00909551		-0.0324314	0.0397143	0.0226786	0.0494771		-0.917082	0.91519	0.412775	1.14662		0	0	0	0	322
331	337		855.461	6	11.27-11.34	0.446381	0.580623	0.682782	0.662251		0.427929	0.565328	0.672812	0.67114	331	337	0.0184519	0.0152957	0.00997048	-0.00888929		0.0087072		331	337	0.022785	0.0126424	0.0146288	0.0146736	0.0132293	0.0137183	0.0148731	0.0181386		0.110711	0.0917743	0.0598229	-0.0533357		1.21302	1.42013	0.827802	-0.659933		0	0	0	0	331
331	339		1013.53	8	10.74-10.80	0.496188	0.628243	0.676193	0.65985		0.486441	0.619113	0.675536	0.666463	331	339	0.00974714	0.00913018	0.000656964	-0.00661304		0.00323031		331	339	0.0210425	0.0183284	0.0194714	0.0197768	0.0158043	0.0158229	0.0168341	0.0179695		0.0779771	0.0730414	0.00525571	-0.0529043		0.641518	0.653104	0.0442081	-0.428653		0	0	0	0	331
379	385		708.36	6	8.72-8.75	0.00915714	0.0164248	0.0464245	0.181708		0.0126493	0.0150557	0.0481917	0.166668	379	385	-0.00349214	0.00136905	-0.00176714	0.0150395		0.00278732		379	385	0.00551643	0.00248952	0.00259881	0.00511167	0.00367167	0.00459714	0.00269762	0.00973214		-0.0209529	0.00821429	-0.0106029	0.0902371		-0.912768	0.453574	-0.817125	2.36964		0	0	0	0	379
379	386		821.444	7	13.10-13.16	0.0143518	0.0220224	0.0674376	0.181158		0.0162265	0.0206414	0.0610916	0.176235	379	386	-0.00187469	0.00138102	0.00634592	0.00492306		0.00269383		379	386	0.00458347	0.00694184	0.00757041	0.0156716	0.00362531	0.00445429	0.00642898	0.0156761		-0.0131229	0.00966714	0.0444214	0.0344614		-0.555634	0.290009	1.10668	0.384684		0	0	0	0	379
386	396		1311.7	10	9.54-9.61	0.111034	0.227045	0.408008	0.476927		0.126476	0.210098	0.392018	0.469304	386	396	-0.0154423	0.0169471	0.0159893	0.00762257		0.00627918		386	396	0.00653814	0.0141151	0.0120106	0.0117184	0.00388457	0.0109959	0.00298457	0.0116543		-0.154423	0.169471	0.159893	0.0762257		-3.51697	1.64053	2.23777	0.798852		1	0	0	0	386
387	396		1198.61	9	8.16-8.23	0.150393	0.232839	0.37659	0.464917		0.14447	0.221201	0.368403	0.461917	387	396	0.00592349	0.0116378	0.00818762	0.00300016		0.00718726		387	396	0.00856476	0.0137871	0.0121913	0.00933683	0.00984286	0.0142679	0.0166024	0.0139748		0.0533114	0.10474	0.0736886	0.0270014		0.786342	1.01595	0.688492	0.309185		0	0	0	0	387
387	398		1340.69	11	7.79-7.85	0.105574	0.177947	0.287547	0.365719		0.0991735	0.170252	0.284349	0.362567	387	398	0.00640013	0.00769571	0.00319805	0.00315208		0.00511149		387	398	0.00676	0.0145112	0.0101791	0.00728117	0.00676468	0.00870844	0.00737182	0.00830013		0.0704014	0.0846529	0.0351786	0.0346729		1.15914	0.787616	0.440733	0.494473		0	0	0	0	387
401	411		1231.79	9	11.97-12.06	0.225323	0.243963	0.247932	0.321336		0.235913	0.2433	0.256004	0.316227	401	411	-0.0105906	0.000663016	-0.00807222	0.00510889		-0.00322274		401	411	0.016027	0.0127924	0.0131129	0.0109102	0.0169003	0.0116808	0.0162032	0.013474		-0.0953157	0.00596714	-0.07265	0.04598		-0.787569	0.0662921	-0.670755	0.510396		0	0	0	0	401
402	411		1118.7	8	10.45-10.53	0.27574	0.295296	0.294327	0.359312		0.274859	0.285561	0.288382	0.351648	402	411	0.000880893	0.00973518	0.00594464	0.00766411		0.00605621		402	411	0.019058	0.019422	0.00924	0.0118957	0.00589304	0.0147477	0.0152084	0.00735696		0.00704714	0.0778814	0.0475571	0.0613129		0.0764851	0.691438	0.578603	0.949076		0	0	0	0	402
403	411		1005.62	7	10.45-10.53	0.270138	0.266706	0.275372	0.344835		0.264065	0.276382	0.271456	0.327992	403	411	0.00607265	-0.00967571	0.00391571	0.0168429		0.00428888		403	411	0.0126765	0.0184229	0.00846551	0.00819653	0.00617224	0.00853286	0.0123559	0.00675327		0.0425086	-0.06773	0.02741	0.1179		0.746003	-0.825437	0.452819	2.74689		0	0	0	0	403
404	411		892.536	6	7.44-7.52	0.364126	0.384536	0.388364	0.462698		0.35926	0.374623	0.387432	0.45887	404	411	0.00486571	0.00991262	0.000932143	0.00382857		0.00488476		404	411	0.012949	0.0111286	0.0133202	0.0138605	0.011124	0.0119236	0.0117174	0.0108569		0.0291943	0.0594757	0.00559286	0.0229714		0.49368	1.05268	0.0910075	0.37664		0	0	0	0	404
415	422		990.562	6	11.86-11.93	0.0198152	0.00694143	0.019111	0.0410526		0.0268052	0.00593738	0.0182502	0.0277152	415	422	-0.00699	0.00100405	0.000860714	0.0133374		0.00205304		415	422	0.0154495	0.0120486	0.0232362	0.0150624	0.0118283	0.0137105	0.026736	0.0120536		-0.04194	0.00602429	0.00516429	0.0800243		-0.622227	0.0952792	0.0420866	1.19747		0	0	0	0	415
415	425		1387.77	9	14.56-14.63	0.0184551	0.0276354	0.05932	0.0904151		0.0150724	0.0255278	0.0539556	0.09363	415	425	0.0033827	0.00210762	0.00536444	-0.00321492		0.00190996		415	425	0.015133	0.0161194	0.0134006	0.0162148	0.0201184	0.01353	0.0128959	0.0133168		0.0304443	0.0189686	0.04828	-0.0289343		0.232735	0.173461	0.4996	-0.265386		0	0	0	0	415
423	437		1697.87	13	8.00-8.06	0.104435	0.142413	0.160857	0.215646		0.0906986	0.134208	0.157028	0.208126	423	437	0.0137366	0.0082056	0.00382868	0.00752022		0.00832277		423	437	0.00639253	0.00566571	0.00440747	0.00426165	0.0105542	0.00862022	0.00673846	0.00765407		0.178576	0.106673	0.0497729	0.0977629		1.92821	1.37779	0.823593	1.48683		0	0	0	0	423
426	435		1100.58	8	5.42-5.46	0.143999	0.211393	0.229421	0.310872		0.146943	0.212471	0.230407	0.307706	426	435	-0.00294357	-0.00107768	-0.000985179	0.00316607		-0.000460089		426	435	0.0122698	0.00680518	0.00994482	0.017838	0.00962482	0.00710982	0.00633804	0.0159904		-0.0235486	-0.00862143	-0.00788143	0.0253286		-0.326939	-0.189661	-0.144697	0.228912		0	0	0	0	426
426	437		1300.66	10	5.59-5.63	0.129619	0.186461	0.197661	0.274331		0.117502	0.172498	0.201267	0.273632	426	437	0.0121169	0.0139627	-0.00360671	0.000698571		0.00579286		426	437	0.0130636	0.0189957	0.0147009	0.0140856	0.0153113	0.0187829	0.0191006	0.0169113		0.121169	0.139627	-0.0360671	0.00698571		1.04273	0.905301	-0.259182	0.0549758		0	0	0	0	426
426	438		1413.74	11	7.86-7.91	0.104906	0.163453	0.175715	0.233362		0.106251	0.157815	0.172396	0.226624	426	438	-0.00134455	0.00563779	0.00331896	0.0067374		0.0035874		426	438	0.0140374	0.00917494	0.0105199	0.00993169	0.0100684	0.0116969	0.00896065	0.00991545		-0.01479	0.0620157	0.0365086	0.0741114		-0.13481	0.656866	0.415997	0.831515		0	0	0	0	426
438	446		1014.67	8	7.67-7.75	0.00640125	0.00987946	0.00813393	0.0571298		0.00843214	0.00964536	0.0181407	0.05341	438	446	-0.00203089	0.000234107	-0.0100068	0.00371982		-0.00202094		438	446	0.00822571	0.0100579	0.00870304	0.010463	0.00738964	0.00726036	0.0105045	0.00753732		-0.0162471	0.00187286	-0.0800543	0.0297586		-0.318119	0.0326884	-1.27057	0.499637		0	0	0	0	438
438	447		1127.75	9	10.95-11.04	0.0127113	0.0255316	0.117948	0.173119		0.0130692	0.0243365	0.120347	0.178516	438	447	-0.000357937	0.00119508	-0.00239937	-0.00539667		-0.00173972		438	447	0.0142462	0.0105927	0.0098819	0.0115813	0.0117295	0.0127225	0.0108457	0.0115687		-0.00322143	0.0107557	-0.0215943	-0.04857		-0.0335958	0.125034	-0.283239	-0.571018		0	0	0	0	438
439	447		1014.67	8	9.57-9.67	0.030727	0.0504132	0.146384	0.202172		0.0145766	0.0366323	0.139689	0.203641	439	447	0.0161504	0.0137809	0.006695	-0.00146982		0.00878911		439	447	0.0129825	0.0156132	0.0176309	0.0143771	0.0183223	0.0221766	0.0130668	0.0135232		0.129203	0.110247	0.05356	-0.0117586		1.24571	0.880085	0.528412	-0.128981		0	0	0	0	439
447	462		1962.03	13	10.49-10.56	0.307633	0.45303	0.566552	0.701798		0.306511	0.438021	0.57242	0.708163	447	462	0.00112132	0.0150085	-0.00586813	-0.00636484		0.000974203		447	462	0.01207	0.0191438	0.00588121	0.0164911	0.0110027	0.0211499	0.00874176	0.00959275		0.0145771	0.19511	-0.0762857	-0.0827429		0.118916	0.911248	-0.964685	-0.577844		0	0	0	0	447
448	462		1848.95	12	10.18-10.25	0.275716	0.404519	0.539997	0.684903		0.269584	0.397787	0.527422	0.678265	448	462	0.00613226	0.00673238	0.0125746	0.00663869		0.00801949		448	462	0.00873048	0.0041944	0.0046469	0.00372476	0.00488833	0.00435429	0.00757083	0.00831369		0.0735871	0.0807886	0.150896	0.0796643		1.06152	1.92872	2.45181	1.2622		0	0	0	0	448
448	464		2075.12	14	13.60-13.68	0.230308	0.341388	0.45036	0.601337		0.224015	0.329736	0.454884	0.597109	448	464	0.00629296	0.0116529	-0.00452398	0.00422847		0.00441258		448	464	0.00832122	0.00828439	0.0174773	0.00515908	0.00708551	0.0080599	0.010944	0.00730092		0.0881014	0.16314	-0.0633357	0.0591986		0.997304	1.74623	-0.379988	0.819252		0	0	0	0	448
459	470		1385.75	9	15.29-15.35	0.0776562	0.0764381	0.169404	0.34433		0.0799108	0.0743046	0.16913	0.335365	459	470	-0.0022546	0.00213349	0.000274444	0.00896492		0.00227956		459	470	0.00649349	0.00651635	0.00862302	0.00940492	0.00552238	0.00729524	0.00735873	0.0082227		-0.0202914	0.0192014	0.00247	0.0806843		-0.458117	0.377775	0.0419325	1.24295		0	0	0	0	459
463	470		833.524	6	11.68-11.75	0.0876371	0.0966283	0.163558	0.362565		0.0877269	0.0935576	0.17425	0.337709	463	470	-8.97619e-05	0.00307071	-0.0106924	0.0248555		0.00428601		463	470	0.0120748	0.0129762	0.0138674	0.0185012	0.015265	0.0128636	0.010866	0.02133		-0.000538571	0.0184243	-0.0641543	0.149133		-0.00798797	0.291087	-1.05122	1.52469		0	0	0	1	463
471	477		733.336	6	6.31-6.34	0.22141	0.336261	0.325452	0.321376		0.231417	0.333729	0.327857	0.336148	471	477	-0.0100076	0.00253262	-0.00240476	-0.0147724		-0.00616304		471	477	0.0303986	0.0246407	0.0183083	0.0221369	0.017596	0.0170181	0.0200471	0.0178471		-0.0600457	0.0151957	-0.0144286	-0.0886343		-0.493501	0.146483	-0.153417	-0.899817		0	0	0	0	471
477	485		1048.58	8	8.34-8.39	0.0143077	0.0165216	0.00932286	0.0188434		0.00451946	0.00807554	0.0124702	0.0114454	477	485	0.00978821	0.00844607	-0.00314732	0.00739804		0.00562125		477	485	0.00429268	0.00378089	0.00508446	0.005135	0.00675625	0.00577857	0.00246964	0.00531304		0.0783057	0.0675686	-0.0251786	0.0591843		2.11799	2.11844	-0.964406	1.73418		0	0	0	0	477
478	485		935.495	7	7.14-7.18	0.0174153	0.00499306	-0.00990592	-0.0186088		0.0123573	-0.0136324	-0.00682388	-0.00134102	478	485	0.00505796	0.0186255	-0.00308204	-0.0172678		0.000833418		478	485	0.0159112	0.0139747	0.0174982	0.0207098	0.0187606	0.0198616	0.0128769	0.0146937		0.0354057	0.130379	-0.0215743	-0.120874		0.356133	1.32839	-0.245713	-1.17783		0	0	0	0	478
489	496		920.52	7	11.54-11.61	0.000301224	-0.000115714	0.00889673	0.0291582		-0.00217347	-0.00175224	0.0049298	0.0223504	489	496	0.00247469	0.00163653	0.00396694	0.00680776		0.00372148		489	496	0.0119941	0.01052	0.010368	0.0115651	0.0109276	0.0109578	0.0105359	0.0109992		0.0173229	0.0114557	0.0277686	0.0476543		0.264169	0.186604	0.464826	0.738791		0	0	0	0	489
490	496		807.436	6	10.43-10.54	0.0124705	0.0108869	0.020849	0.0415681		0.00697214	0.0127502	0.0129738	0.048521	490	496	0.00549833	-0.00186333	0.00787524	-0.00695286		0.00113935		490	496	0.0149217	0.0121319	0.0151245	0.02173	0.0137129	0.0219271	0.0190474	0.0173488		0.03299	-0.01118	0.0472514	-0.0417171		0.469927	-0.128789	0.560825	-0.433097		0	0	0	0	490
500	507		959.534	7	9.33-9.39	0.770557	0.818255	0.795361	0.78694		0.748193	0.806131	0.791704	0.790461	500	507	0.0223635	0.0121235	0.00365653	-0.00352184		0.00865541		500	507	0.0133367	0.014502	0.0102845	0.00990673	0.0169792	0.0075198	0.0192027	0.00893714		0.156544	0.0848643	0.0255957	-0.0246529		1.79404	1.28543	0.290741	-0.457194		1	0	0	0	500
508	514		831.312	5	3.94-3.95	0.471741	0.459905	0.448881	0.463929		0.465586	0.464667	0.446881	0.464457	508	514	0.00615486	-0.004762	0.00199914	-0.000528		0.000716		508	514	0.0129831	0.014398	0.0106249	0.00898171	0.010788	0.0113506	0.01383	0.00846629		0.0307743	-0.02381	0.00999571	-0.00264		0.631538	-0.449874	0.198544	-0.0740925		0	0	0	0	508
508	515		960.354	6	4.22-4.24	0.500423	0.497989	0.485028	0.50137		0.490611	0.48573	0.484459	0.489904	508	515	0.00981143	0.0122588	0.000569286	0.0114667		0.00852655		508	515	0.0113614	0.00567452	0.0054819	0.004815	0.0108319	0.00691262	0.00515167	0.00667071		0.0588686	0.0735529	0.00341571	0.0688		1.08258	2.37414	0.131074	2.41412		0	0	0	0	508
508	518		1317.51	9	6.36-6.37	0.423049	0.391019	0.397638	0.407926		0.404434	0.401891	0.384788	0.381431	508	518	0.0186148	-0.0108727	0.0128498	0.0264941		0.0117715		508	518	0.0247492	0.0159603	0.0289367	0.0193562	0.0161343	0.0191427	0.0120476	0.017264		0.167533	-0.0978543	0.115649	0.238447		1.09132	-0.755599	0.710064	1.76928		0	0	0	1	508
516	530		1716.77	13	9.63-9.68	0.486891	0.533015	0.533153	0.535068		0.467719	0.523274	0.53088	0.538395	516	530	0.0191716	0.00974143	0.00227275	-0.00332736		0.00696462		516	530	0.0127844	0.00751484	0.00689066	0.00743736	0.00982725	0.00989352	0.00462198	0.00535022		0.249231	0.126639	0.0295457	-0.0432557		2.0593	1.35807	0.474438	-0.62904		0	0	0	0	516
518	530		1488.66	11	8.72-8.76	0.490562	0.554693	0.567654	0.560294		0.476149	0.535913	0.557266	0.560543	518	530	0.0144129	0.0187797	0.0103879	-0.000249221		0.0108328		518	530	0.0145	0.00860909	0.00755571	0.00731078	0.00965844	0.00885429	0.00932	0.00882247		0.158541	0.206577	0.114267	-0.00274143		1.43287	2.63387	1.49962	-0.0376738		0	0	0	0	518
519	526		901.416	6	4.92-4.93	0.531268	0.52495	0.501982	0.519984		0.529051	0.52031	0.511235	0.510273	519	526	0.0022169	0.00463952	-0.00925357	0.00971167		0.00182863		519	526	0.0193983	0.0123226	0.0142293	0.0174055	0.0198364	0.0204321	0.0172526	0.0162669		0.0133014	0.0278371	-0.0555214	0.05827		0.138396	0.336788	-0.716689	0.706069		0	0	0	0	519
519	530		1359.62	10	8.39-8.43	0.46593	0.537969	0.54342	0.532477		0.455442	0.522386	0.534754	0.549416	519	530	0.0104881	0.0155826	0.00866529	-0.0169387		0.00444932		519	530	0.0132407	0.00861614	0.00678671	0.01001	0.00852057	0.0121554	0.0124794	0.00674043		0.104881	0.155826	0.0866529	-0.169387		1.15374	1.81147	1.05654	-2.43114		0	0	0	0	519
531	544		1623.89	13	9.89-9.97	0.0552756	0.14605	0.330842	0.43299		0.0482266	0.145252	0.331332	0.438926	531	544	0.00704901	0.000798462	-0.00049011	-0.00593637		0.000355247		531	544	0.00528132	0.00447769	0.00486396	0.0099722	0.00475934	0.0126879	0.0047967	0.0162895		0.0916371	0.01038	-0.00637143	-0.0771729		1.71734	0.102786	-0.124266	-0.538344		0	0	0	0	531
534	544		1311.71	10	8.31-8.38	0.0456244	0.0992177	0.173802	0.213928		0.0316961	0.101209	0.181164	0.221495	534	544	0.0139283	-0.00199114	-0.00736286	-0.00756714		-0.000748214		534	544	0.0144181	0.0147263	0.0152236	0.019662	0.0173717	0.0163067	0.0145127	0.0144799		0.139283	-0.0199114	-0.0736286	-0.0756714		1.06861	-0.156961	-0.606333	-0.536753		0	0	0	0	534
536	544		1045.61	8	8.90-8.97	0.046865	0.171437	0.354188	0.445706		0.0453971	0.165959	0.349865	0.439237	536	544	0.00146786	0.00547804	0.00432286	0.00646946		0.00443455		536	544	0.00811839	0.00805804	0.00950268	0.00657232	0.0102875	0.00776161	0.0122114	0.00995321		0.0117429	0.0438243	0.0345829	0.0517557		0.194003	0.848062	0.483895	0.939474		0	0	0	0	536
538	544		815.499	6	8.92-8.98	0.0584981	0.207201	0.424574	0.547225		0.0691755	0.19171	0.43773	0.546486	538	544	-0.0106774	0.0154914	-0.0131564	0.000738333		-0.00190101		538	544	0.0129333	0.0143083	0.023956	0.0298752	0.0129631	0.0258586	0.0249414	0.0347317		-0.0640643	0.0929486	-0.0789386	0.00443		-1.00995	0.907919	-0.658931	0.0279142		0	0	0	0	538
545	556		1356.74	10	11.90-11.96	0.231099	0.236629	0.302536	0.371675		0.221907	0.231522	0.294663	0.370967	545	556	0.009192	0.00510686	0.00787386	0.000707571		0.00572007		545	556	0.00713814	0.00424314	0.00434357	0.00534429	0.00455386	0.00504514	0.005776	0.004535		0.09192	0.0510686	0.0787386	0.00707571		1.88035	1.34178	1.88709	0.174851		0	0	0	0	545
556	563		933.482	7	8.99-9.07	0.556142	0.574954	0.603633	0.709401		0.542502	0.567222	0.6036	0.698413	556	563	0.0136398	0.00773224	3.32653e-05	0.0109873		0.00809816		556	563	0.0194486	0.00757347	0.00855347	0.00737776	0.0220065	0.0116382	0.00769878	0.00816531		0.0954786	0.0541257	0.000232857	0.0769114		0.804415	0.964513	0.00500673	1.72932		0	0	0	0	556
568	577		1147.62	9	6.99-7.07	0.242732	0.315133	0.47859	0.579164		0.235141	0.307	0.476511	0.576377	568	577	0.00759095	0.00813254	0.00207905	0.00278698		0.00514738		568	577	0.0138071	0.013193	0.0192119	0.017144	0.0110111	0.0137449	0.0181416	0.0171025		0.0683186	0.0731929	0.0187114	0.0250829		0.744495	0.739344	0.13628	0.19934		0	0	0	0	568
578	585		961.518	7	14.35-14.43	0.0241835	0.0722855	0.20913	0.394835		0.02573	0.0747388	0.200093	0.390673	578	585	-0.00154653	-0.00245327	0.00903633	0.00416265		0.0022998		578	585	0.015731	0.0142237	0.0261433	0.0142457	0.0240249	0.0256247	0.0307084	0.0247306		-0.0108257	-0.0171729	0.0632543	0.0291386		-0.0932785	-0.144985	0.388087	0.252623		0	0	0	0	578
579	585		848.433	6	12.04-12.11	0.00754405	0.0649517	0.225059	0.365243		0.00138833	0.0857657	0.22662	0.364778	579	585	0.00615571	-0.020814	-0.00156119	0.000465		-0.00393863		579	585	0.0152745	0.0163862	0.014996	0.0153188	0.0176133	0.0243224	0.019671	0.0191962		0.0369343	-0.124884	-0.00936714	0.00279		0.457323	-1.22927	-0.109321	0.0327942		0	1	0	0	579
582	597		1946.99	15	21.70-21.78	0.176876	0.190647	0.267448	0.347185		0.168524	0.195823	0.27236	0.347128	582	597	0.00835181	-0.00517543	-0.0049119	5.70476e-05		-0.000419619		582	597	0.00713105	0.00628895	0.0103542	0.0102138	0.006168	0.00616857	0.0104521	0.00875076		0.125277	-0.0776314	-0.0736786	0.000855714		1.53426	-1.01758	-0.578264	0.00734652		0	0	0	0	582
585	597		1585.79	12	10.56-10.63	0.169195	0.176117	0.211123	0.250096		0.168325	0.174283	0.207878	0.240074	585	597	0.000870119	0.00183357	0.00324548	0.0100213		0.00399262		585	597	0.0114065	0.0105102	0.00700583	0.0177083	0.00718012	0.00720583	0.00845738	0.00893417		0.0104414	0.0220029	0.0389457	0.120256		0.111816	0.249218	0.511858	0.875116		0	0	0	0	585
586	597		1472.7	11	10.24-10.32	0.181423	0.191339	0.241965	0.272576		0.176222	0.18502	0.237778	0.273326	586	597	0.00520078	0.00631935	0.00418766	-0.00075		0.00373945		586	597	0.0194301	0.0210014	0.0219036	0.0192136	0.015114	0.0191584	0.0167144	0.0177144		0.0572086	0.0695129	0.0460643	-0.00825		0.365937	0.385034	0.263252	-0.0497076		0	0	0	0	586
598	606		878.462	8	11.39-11.44	0.0876134	0.178626	0.352324	0.566096		0.0868366	0.179896	0.354109	0.55391	598	606	0.000776786	-0.00126929	-0.00178518	0.0121857		0.00247701		598	606	0.00396893	0.0069925	0.00340161	0.00539679	0.00290089	0.00630179	0.00444339	0.00588446		0.00621429	-0.0101543	-0.0142814	0.0974857		0.273681	-0.233553	-0.552546	2.64341		0	0	0	0	598
599	606		731.393	7	8.74-8.78	0.102925	0.20499	0.392206	0.59018		0.103331	0.207512	0.392157	0.588464	599	606	-0.000405714	-0.00252245	4.95918e-05	0.00171571		-0.000290714		599	606	0.00485245	0.00421755	0.00697286	0.00954857	0.00791612	0.00581612	0.00410776	0.00452469		-0.00284	-0.0176571	0.000347143	0.01201		-0.0756831	-0.608128	0.0106137	0.281242		0	0	0	0	599
599	607		894.457	8	10.95-10.99	0.103928	0.187626	0.332587	0.617626		0.101123	0.186865	0.357994	0.664385	599	607	0.00280482	0.000760536	-0.0254071	-0.0467596		-0.0171504		599	607	0.0178507	0.0218689	0.0298254	0.0340645	0.0211793	0.0131882	0.0171659	0.0361386		0.0224386	0.00608429	-0.203257	-0.374077		0.175392	0.0515818	-1.27879	-1.6308		0	0	1	1	599
607	616		1139.57	9	14.45-14.49	0.410046	0.445234	0.539372	0.583434		0.407203	0.442852	0.535049	0.571483	607	616	0.00284286	0.00238222	0.00432286	0.0119513		0.0053748		607	616	0.0670644	0.0697994	0.0705335	0.0862078	0.0610502	0.062804	0.0689806	0.0865043		0.0255857	0.02144	0.0389057	0.107561		0.0542943	0.043944	0.0758929	0.169499		0	0	0	0	607
607	620		1590.89	12	15.48-15.52	0.360051	0.431043	0.553994	0.610339		0.344868	0.417827	0.547898	0.611297	607	620	0.0151826	0.0132157	0.00609679	-0.000957738		0.00838435		607	620	0.0105774	0.0105195	0.00837452	0.00862917	0.0116673	0.00891357	0.0120242	0.00946881		0.182191	0.158589	0.0731614	-0.0114929		1.66985	1.66015	0.720663	-0.129487		0	0	0	0	607
607	626		2219.17	18	15.30-15.36	0.233248	0.282827	0.386219	0.480943		0.226933	0.274982	0.381806	0.470808	607	626	0.00631532	0.00784524	0.0044131	0.010135		0.00717716		607	626	0.0108412	0.0132557	0.0100628	0.0213545	0.00782397	0.00668222	0.0116423	0.0225559		0.113676	0.141214	0.0794357	0.18243		0.818159	0.915365	0.496719	0.565158		0	0	0	0	607
607	629		2548.29	21	15.73-15.79	0.196163	0.283935	0.392902	0.481609		0.191313	0.279731	0.389507	0.467368	607	629	0.00485048	0.00420347	0.00339524	0.0142406		0.00667245		607	629	0.0102986	0.0159377	0.0149669	0.0235919	0.00994429	0.00982299	0.0159447	0.0230978		0.10186	0.0882729	0.0713	0.299053		0.586843	0.388887	0.26891	0.747065		0	0	0	0	607
615	626		1324.78	10	10.73-10.80	0.0429281	0.0883464	0.183016	0.307002		0.0467037	0.0884033	0.175697	0.297577	615	626	-0.00377557	-5.68571e-05	0.007319	0.00942486		0.00322786		615	626	0.00823814	0.00380557	0.0116877	0.00502729	0.00630457	0.00387	0.008423	0.0156061		-0.0377557	-0.000568571	0.07319	0.0942486		-0.630388	-0.0181441	0.879937	0.995635		0	0	0	0	615
617	625		983.588	7	8.31-8.37	0.046011	0.0485096	0.126658	0.322724		0.0334561	0.0414778	0.110852	0.30789	617	625	0.0125549	0.00703184	0.0158053	0.0148347		0.0125567		617	625	0.0190408	0.0223024	0.0270318	0.0131747	0.0234053	0.0145039	0.0140565	0.02206		0.0878843	0.0492229	0.110637	0.103843		0.720721	0.457811	0.8985	0.999991		0	0	0	0	617
617	626		1098.62	8	8.58-8.63	0.0374614	0.0378204	0.108764	0.269787		0.0361282	0.0405784	0.108355	0.273543	617	626	0.00133321	-0.00275804	0.000409464	-0.00375589		-0.00119281		617	626	0.0124725	0.0117259	0.0144659	0.0143234	0.0105395	0.0110168	0.00897554	0.0126812		0.0106657	-0.0220643	0.00327571	-0.0300471		0.141415	-0.296909	0.0416592	-0.340055		0	0	0	0	617
630	636		789.523	6	11.33-11.42	0.00518167	0.00261357	0.00667476	0.0137933		0.000806667	0.00190738	0.00643381	0.00868214	630	636	0.004375	0.00070619	0.000240952	0.00511119		0.00260833		630	636	0.00844048	0.00854786	0.0107638	0.00806262	0.00922119	0.00859476	0.00910571	0.00811929		0.02625	0.00423714	0.00144571	0.0306671		0.606175	0.100906	0.0296014	0.773687		0	0	0	0	630
630	637		952.587	7	12.38-12.45	-0.00189388	0.00494306	-0.000158163	-0.000982449		-0.0136016	-0.000513061	-0.000703878	0.00392	630	637	0.0117078	0.00545612	0.000545714	-0.00490245		0.00320179		630	637	0.0140094	0.0165192	0.0168339	0.0198661	0.0190569	0.0124588	0.0192802	0.016172		0.0819543	0.0381929	0.00382	-0.0343171		0.857356	0.456741	0.0369292	-0.331479		0	0	0	0	630
630	638		1023.62	8	12.37-12.43	0.0109005	-0.00291393	0.0171775	-0.00643161		-0.00360071	0.00240161	-0.000796071	-0.00103464	630	638	0.0145013	-0.00531554	0.0179736	-0.00539696		0.00544058		630	638	0.00694179	0.010633	0.00931446	0.00825839	0.00847018	0.00948821	0.0118939	0.00600768		0.11601	-0.0425243	0.143789	-0.0431757		2.2935	-0.64605	2.06069	-0.915339		0	0	0	0	630
643	656		1674.87	12	12.77-12.86	0.249968	0.365116	0.578822	0.730427		0.250293	0.348347	0.58679	0.723321	643	656	-0.000324762	0.0167688	-0.00796798	0.00710595		0.00389551		643	656	0.0166687	0.013456	0.0168186	0.0139232	0.0210429	0.0131913	0.0153936	0.0157019		-0.00389714	0.201226	-0.0956157	0.0852714		-0.0209539	1.54136	-0.605312	0.586484		0	0	0	0	643
646	656		1330.72	9	11.18-11.25	0.24964	0.349568	0.566838	0.644069		0.250264	0.332485	0.554419	0.653331	646	656	-0.00062381	0.0170832	0.0124197	-0.00926254		0.00490413		646	656	0.00800778	0.0148308	0.0153619	0.0199017	0.0188456	0.0169081	0.0117586	0.0193451		-0.00561429	0.153749	0.111777	-0.0833629		-0.0527668	1.3156	1.11196	-0.578039		0	0	0	0	646
648	655		1013.54	6	5.63-5.67	0.22615	0.339868	0.566729	0.608185		0.218514	0.326429	0.560205	0.58476	648	655	0.00763595	0.0134398	0.00652429	0.023425		0.0127562		648	655	0.0182083	0.0165457	0.0167681	0.0191698	0.0201733	0.0187598	0.0211362	0.0179224		0.0458157	0.0806386	0.0391457	0.14055		0.486683	0.930621	0.418847	1.54607		0	0	0	1	648
656	669		1544.76	11	15.24-15.30	0.0338126	0.0694717	0.108502	0.118364		0.0207671	0.0620904	0.121193	0.119486	656	669	0.0130455	0.0073813	-0.0126916	-0.00112169		0.00165338		656	669	0.00775026	0.00799117	0.00737	0.00822714	0.00752182	0.00903312	0.0116875	0.00737494		0.1435	0.0811943	-0.139607	-0.0123386		2.09213	1.06005	-1.59095	-0.17584		0	0	0	0	656
657	669		1397.69	10	14.08-14.14	0.0287559	0.0807991	0.122323	0.129742		0.0290809	0.0804326	0.125771	0.133433	657	669	-0.000325	0.000366571	-0.00344743	-0.00369157		-0.00177436		657	669	0.007078	0.00700857	0.00587843	0.00829043	0.00479271	0.0107246	0.00612171	0.00601443		-0.00325	0.00366571	-0.0344743	-0.0369157		-0.0658536	0.0495583	-0.70355	-0.624273		0	0	0	0	657
657	670		1583.77	11	16.58-16.65	0.0270678	0.0656969	0.113516	0.116813		0.0260842	0.0649697	0.107808	0.115927	657	670	0.000983636	0.000727143	0.00570857	0.000885844		0.0020763		657	670	0.00657247	0.00505844	0.00464909	0.0070887	0.00405597	0.00523455	0.00483727	0.00974169		0.01082	0.00799857	0.0627943	0.00974429		0.220595	0.173018	1.47373	0.127353		0	0	0	0	657
660	669		1124.59	7	13.16-13.23	0.0271969	0.102432	0.171218	0.194893		0.0258753	0.0872669	0.163194	0.16362	660	669	0.00132163	0.0151653	0.00802429	0.0312733		0.0139461		660	669	0.00935796	0.0118257	0.0107198	0.0208367	0.00917735	0.0118673	0.00916531	0.0266288		0.00925143	0.106157	0.05617	0.218913		0.174649	1.56785	0.985442	1.60199		0	0	0	1	660
660	670		1310.67	8	15.97-16.02	0.022003	0.0773616	0.13706	0.150214		0.0251366	0.0668255	0.121112	0.153992	660	670	-0.00313357	0.0105361	0.0159484	-0.0037775		0.00489335		660	670	0.0105786	0.0106577	0.0115854	0.0106373	0.0137787	0.0112741	0.0123859	0.0209038		-0.0250686	0.0842886	0.127587	-0.03022		-0.312442	1.17627	1.62877	-0.278957		0	0	0	0	660
670	678		1068.56	8	13.68-13.74	0.0205577	0.0223096	0.0234293	0.0508413		0.0267564	0.0304373	0.0338809	0.0465846	670	678	-0.00619875	-0.00812768	-0.0104516	0.00425661		-0.00513036		670	678	0.00778839	0.00798036	0.00508268	0.00533821	0.0059025	0.00690143	0.00871964	0.00676857		-0.04959	-0.0650214	-0.0836129	0.0340529		-1.09867	-1.33429	-1.79362	0.855264		0	0	0	0	670
671	678		882.483	7	11.07-11.13	0.00688796	0.0120304	0.0234749	0.0273943		0.0253533	0.0255735	0.0349569	0.056609	671	678	-0.0184653	-0.0135431	-0.011482	-0.0292147		-0.0181763		671	678	0.027538	0.0268382	0.0324661	0.0263649	0.0309286	0.0362678	0.034161	0.0283873		-0.129257	-0.0948014	-0.0803743	-0.204503		-0.772317	-0.519909	-0.421991	-1.30611		0	0	0	1	671
679	685		786.483	6	5.15-5.18	0.0282512	0.057421	0.210149	0.348899		0.0186586	0.059224	0.187842	0.306975	679	685	0.00959262	-0.0018031	0.0223067	0.041924		0.0180051		679	685	0.0138019	0.016016	0.0287031	0.0235426	0.0150252	0.023421	0.0292767	0.0269381		0.0575557	-0.0108186	0.13384	0.251544		0.814368	-0.11007	0.942351	2.02971		0	0	1	1	679
679	688		1087.65	9	7.46-7.51	0.224052	0.263433	0.435327	0.547446		0.216703	0.254604	0.432126	0.533794	679	688	0.00734857	0.00882889	0.00320095	0.0136525		0.00825774		679	688	0.0144165	0.0168663	0.0195146	0.0172186	0.00722397	0.00399889	0.0109343	0.0187632		0.0661371	0.07946	0.0288086	0.122873		0.789331	0.882206	0.247851	0.928554		0	0	0	0	679
679	689		1158.68	10	7.67-7.73	0.276033	0.323599	0.479245	0.573789		0.269037	0.316121	0.467687	0.561821	679	689	0.00699557	0.00747829	0.0115583	0.0119677		0.00949996		679	689	0.0109453	0.00656457	0.00715729	0.0111503	0.003985	0.00454257	0.00954586	0.0103031		0.0699557	0.0747829	0.115583	0.119677		1.04022	1.62254	1.67793	1.36537		0	0	0	0	679
682	689		845.484	7	4.63-4.65	0.42283	0.502996	0.667151	0.801523		0.416018	0.471436	0.677489	0.803872	682	689	0.00681122	0.0315598	-0.0103384	-0.00234898		0.00642092		682	689	0.00780367	0.00434837	0.0209827	0.00786837	0.00830673	0.0164594	0.00434245	0.00935959		0.0476786	0.220919	-0.0723686	-0.0164429		1.0351	3.21093	-0.83569	-0.332736		0	2	0	0	682
682	691		1059.58	9	7.07-7.11	0.353862	0.453509	0.656607	0.778238		0.331414	0.417266	0.615473	0.769513	682	691	0.0224483	0.0362429	0.0411344	0.00872444		0.0271375		682	691	0.00985492	0.00934746	0.00606444	0.0129959	0.0115398	0.0087054	0.0120181	0.00989016		0.202034	0.326186	0.37021	0.07852		2.56217	4.91448	5.29264	0.925295		1	2	2	0	682
682	692		1222.64	10	8.20-8.27	0.327344	0.419107	0.661017	0.795831		0.318183	0.396599	0.626618	0.791319	682	692	0.00916071	0.0225079	0.0343999	0.00451257		0.0176452		682	692	0.01551	0.0125329	0.0172866	0.0143717	0.0131899	0.014451	0.0148257	0.0161996		0.0916071	0.225079	0.343999	0.0451257		0.779311	2.03803	2.61631	0.36092		0	1	1	0	682
692	705		1747.84	11	15.15-15.21	0.0449501	0.0869269	0.254443	0.495992		0.0374366	0.0774351	0.229591	0.423745	692	705	0.00751351	0.00949182	0.0248518	0.0722474		0.0285261		692	705	0.00609987	0.00875714	0.0185203	0.024451	0.00614455	0.00772597	0.0195249	0.0288906		0.0826486	0.10441	0.27337	0.794721		1.50306	1.40779	1.59949	3.30622		0	0	1	3	692
693	705		1584.78	10	14.52-14.59	0.0524559	0.0912	0.26013	0.519556		0.0393184	0.0871919	0.240783	0.447758	693	705	0.0131374	0.00400814	0.0193477	0.0717977		0.0270728		693	705	0.0174609	0.0177731	0.0156104	0.0174199	0.0163146	0.0158649	0.0173083	0.0197659		0.131374	0.0400814	0.193477	0.717977		0.952215	0.291401	1.43776	4.72006		0	0	0	3	693
694	705		1481.77	9	13.17-13.45	0.00993397	0.0878598	0.25388	0.475731		0.0452386	0.096119	0.248822	0.423272	694	705	-0.0353046	-0.00825921	0.00505794	0.0524597		0.00348845		694	705	0.0181921	0.0134084	0.011104	0.018216	0.00822397	0.00857968	0.00935016	0.0120425		-0.317741	-0.0743329	0.0455214	0.472137		-3.06289	-0.898667	0.6035	4.16099		2	0	0	2	694
710	716		870.577	6	8.11-8.20	0.508127	0.674362	0.786405	0.819844		0.408825	0.633399	0.790679	0.806172	710	716	0.0993014	0.0409636	-0.00427429	0.0136721		0.0374157		710	716	0.0355221	0.036349	0.0348074	0.0339998	0.0287679	0.0408029	0.0414107	0.0357881		0.595809	0.245781	-0.0256457	0.0820329		3.76274	1.29839	-0.136854	0.479722		3	1	0	0	710
710	717		983.661	7	10.33-10.42	0.443542	0.687603	0.786664	0.79598		0.344085	0.621377	0.774294	0.792205	710	717	0.0994573	0.0662267	0.0123702	0.0037749		0.0454573		710	717	0.0147055	0.0102041	0.00854857	0.00421878	0.00877265	0.00766388	0.00253163	0.00602531		0.696201	0.463587	0.0865914	0.0264243		10.0602	8.98854	2.40319	0.88891		3	2	0	0	710
718	730		1476.81	11	10.26-10.33	0.221862	0.29872	0.361295	0.463125		0.228103	0.28887	0.354132	0.441132	718	730	-0.0062413	0.00984935	0.00716221	0.0219926		0.00819071		718	730	0.0150612	0.016309	0.0220965	0.0194649	0.0132699	0.0242451	0.0198579	0.0288478		-0.0686543	0.108343	0.0787843	0.241919		-0.538545	0.583833	0.417568	1.09459		0	0	0	1	718
720	729		1175.68	8	9.53-9.62	0.294504	0.378923	0.427602	0.466018		0.276647	0.346481	0.429957	0.46414	720	729	0.0178571	0.0324429	-0.00235518	0.00187768		0.0124556		720	729	0.0113089	0.0120175	0.0187141	0.018172	0.0162973	0.0102359	0.0163243	0.0178412		0.142857	0.259543	-0.0188414	0.0150214		1.55921	3.55968	-0.164266	0.127708		0	2	0	0	720
731	741		1266.71	10	9.23-9.30	0.461432	0.48709	0.571568	0.661242		0.439032	0.478741	0.562076	0.64313	731	741	0.0223994	0.00834971	0.009492	0.0181113		0.0145881		731	741	0.0183354	0.0108867	0.0121481	0.0129031	0.0213747	0.0110619	0.0121137	0.0111089		0.223994	0.0834971	0.09492	0.181113		1.37766	0.93181	0.958316	1.84241		1	0	0	0	731
734	741		919.521	7	6.53-6.59	0.544723	0.574616	0.660811	0.685576		0.546521	0.569616	0.664977	0.683687	734	741	-0.00179755	0.00499959	-0.00416633	0.00188878		0.000231122		734	741	0.0216306	0.0210224	0.0208494	0.0188551	0.0211065	0.0203298	0.02107	0.0133535		-0.0125829	0.0349971	-0.0291643	0.0132214		-0.103019	0.296108	-0.243449	0.141592		0	0	0	0	734
771	781		1247.7	10	7.32-7.38	0.175227	0.281467	0.49079	0.688772		0.144135	0.272577	0.458626	0.646541	771	781	0.031092	0.00889014	0.0321636	0.0422314		0.0285943		771	781	0.00727086	0.0142407	0.00897	0.0198071	0.00407071	0.00516714	0.00925914	0.0315711		0.31092	0.0889014	0.321636	0.422314		6.46274	1.01644	4.32135	1.96262		2	0	2	1	771
771	782		1376.75	11	7.49-7.57	0.192248	0.335	0.520946	0.68961		0.180069	0.314148	0.50336	0.663737	771	782	0.0121788	0.0208522	0.0175864	0.0258729		0.0191226		771	782	0.014584	0.0146048	0.0135094	0.00961701	0.0119281	0.0102712	0.0130934	0.0102036		0.133967	0.229374	0.19345	0.284601		1.11962	2.02281	1.6191	3.19604		0	1	0	2	771
771	783		1505.79	12	7.65-7.72	0.177415	0.30587	0.470014	0.644284		0.160165	0.277482	0.452895	0.620341	771	783	0.0172501	0.0283882	0.0171188	0.0239438		0.0216752		771	783	0.00995786	0.0107444	0.020246	0.00962881	0.00742202	0.00891893	0.0107989	0.0147651		0.207001	0.340659	0.205426	0.287326		2.40573	3.52122	1.2922	2.3527		0	2	0	1	771
771	784		1634.83	13	7.72-7.80	0.170552	0.282526	0.447478	0.619274		0.159891	0.270171	0.427558	0.592001	771	784	0.0106602	0.0123558	0.0199193	0.0272727		0.017552		771	784	0.0135498	0.0131046	0.0125062	0.0131175	0.0126009	0.0136709	0.0179122	0.0110595		0.138583	0.160626	0.258951	0.354546		0.997869	1.13009	1.57929	2.75319		0	0	0	1	771
771	787		1991.04	16	9.09-9.17	0.143942	0.222362	0.337914	0.479132		0.123208	0.203614	0.317946	0.457032	771	787	0.0207342	0.018748	0.0199685	0.0221003		0.0203877		771	787	0.00857652	0.0100959	0.0111975	0.00908991	0.0114924	0.0101496	0.00893455	0.00910393		0.331747	0.299969	0.319496	0.353604		2.50439	2.26831	2.41438	2.97542		1	0	0	2	771
788	794		837.454	6	13.88-13.94	0.108098	0.234078	0.341217	0.398112		0.138474	0.234515	0.332024	0.377667	788	794	-0.0303762	-0.000437619	0.00919333	0.0204443		-0.000294048		788	794	0.0189331	0.0163683	0.01568	0.0204883	0.0170995	0.0139131	0.0162281	0.0172038		-0.182257	-0.00262571	0.05516	0.122666		-2.0623	-0.0352836	0.705641	1.32359		1	0	0	1	788
811	821		1198.61	10	8.70-8.78	0.490724	0.562952	0.599446	0.609141		0.479908	0.562724	0.590041	0.598215	811	821	0.0108156	0.000228	0.009405	0.0109264		0.00784375		811	821	0.0185076	0.0158166	0.0128299	0.0181803	0.011987	0.0124167	0.0143064	0.0124133		0.108156	0.00228	0.09405	0.109264		0.849561	0.0196392	0.8477	0.859689		0	0	0	0	811
822	830		886.51	8	6.49-6.53	0.595684	0.730514	0.873688	0.91346		0.587093	0.736169	0.880884	0.90413	822	830	0.00859071	-0.00565571	-0.00719518	0.00932964		0.00126737		822	830	0.0188521	0.0200393	0.0203045	0.0156102	0.0353504	0.0178507	0.0185679	0.0141096		0.0687257	-0.0452457	-0.0575614	0.0746371		0.371403	-0.365019	-0.452943	0.767965		0	0	0	0	822
822	832		1100.61	10	7.68-7.72	0.522195	0.664643	0.854661	0.888163		0.53639	0.662479	0.858558	0.885541	822	832	-0.0141954	0.00216443	-0.00389671	0.00262143		-0.00332657		822	832	0.0163946	0.00961214	0.0101784	0.0122316	0.00653229	0.00902071	0.010785	0.0167146		-0.141954	0.0216443	-0.0389671	0.0262143		-1.3932	0.284394	-0.455124	0.219218		0	0	0	0	822
822	833		1213.69	11	10.82-10.88	0.449418	0.580565	0.766139	0.794728		0.434495	0.585224	0.775102	0.794778	822	833	0.0149238	-0.00465909	-0.0089639	-5.05195e-05		0.000312565		822	833	0.0103042	0.00927792	0.0146568	0.00792753	0.0132	0.00548532	0.00735325	0.00689636		0.164161	-0.05125	-0.0986029	-0.000555714		1.54361	-0.748716	-0.946825	-0.00832768		0	0	0	0	822
825	833		958.532	8	8.55-8.60	0.470028	0.56903	0.708981	0.740884		0.472515	0.576756	0.719571	0.73093	825	833	-0.00248732	-0.00772625	-0.0105896	0.00995357		-0.00271241		825	833	0.0226491	0.0185946	0.0198455	0.021473	0.0177559	0.0168214	0.0168318	0.0191534		-0.0198986	-0.06181	-0.0847171	0.0796286		-0.149696	-0.533704	-0.704852	0.599155		0	0	0	0	825
864	881		1851.89	13	9.31-9.36	0.766636	0.75773	0.737934	0.736284		0.754541	0.750566	0.737286	0.743984	864	881	0.0120957	0.00716374	0.000648352	-0.00769923		0.00305214		864	881	0.0363868	0.0301132	0.0269386	0.0235476	0.0473833	0.0419537	0.0289931	0.0218009		0.157244	0.0931286	0.00842857	-0.10009		0.350678	0.240268	0.028375	-0.415565		0	0	0	0	864
864	882		1980.93	14	9.47-9.51	0.759986	0.743421	0.728087	0.716454		0.7377	0.724371	0.710682	0.72537	864	882	0.0222861	0.0190501	0.0174047	-0.00891561		0.0124563		864	882	0.0173091	0.00237316	0.0140539	0.0023098	0.00556194	0.00903245	0.00628561	0.012496		0.312006	0.266701	0.243666	-0.124819		2.12316	3.53311	1.9581	-1.21519		1	1	0	0	864
882	897		1642.84	13	4.80-4.81	0.769905	0.754107	0.730087	0.736624		0.774326	0.753841	0.738131	0.747567	882	897	-0.00442044	0.000265275	-0.00804385	-0.0109438		-0.00578571		882	897	0.0244081	0.0141097	0.0163662	0.0106313	0.0149342	0.0127667	0.0119025	0.0109403		-0.0574657	0.00344857	-0.10457	-0.14227		-0.267572	0.0241468	-0.688472	-1.24256		0	0	0	0	882
882	899		1858.93	15	6.92-6.96	0.771662	0.764405	0.741488	0.745443		0.761085	0.753962	0.734124	0.744395	882	899	0.0105772	0.0104427	0.00736314	0.0010479		0.00735774		882	899	0.020801	0.00843562	0.0110105	0.00594676	0.0100007	0.00829924	0.0064559	0.00871276		0.158659	0.15664	0.110447	0.0157186		0.79377	1.52845	0.999197	0.172061		0	0	0	0	882
883	897		1513.8	12	4.45-4.46	0.7665	0.76043	0.732362	0.746764		0.754935	0.74049	0.740451	0.740514	883	897	0.011565	0.0199395	-0.00808917	0.00624952		0.00741622		883	897	0.0225974	0.018449	0.0151974	0.00675607	0.0121554	0.0173349	0.0130756	0.0110783		0.13878	0.239274	-0.09707	0.0749943		0.780662	1.36424	-0.698857	0.8342		0	0	0	0	883
883	899		1729.89	14	6.25-6.29	0.782689	0.773664	0.755249	0.752354		0.779763	0.766753	0.751502	0.756511	883	899	0.00292612	0.00691071	0.00374755	-0.00415653		0.00235696		883	899	0.02284	0.0104366	0.0158442	0.00975898	0.0143978	0.00883929	0.00954357	0.00769622		0.0409657	0.09675	0.0524657	-0.0581914		0.187716	0.87518	0.35093	-0.579255		0	0	0	0	883
898	924		2876.62	22	12.45-12.53	0.914409	0.904024	0.891972	0.901803		0.902824	0.898245	0.89115	0.899749	898	924	0.0115855	0.0057789	0.000821948	0.00205435		0.00506016		898	924	0.0165478	0.00329182	0.00858006	0.00418351	0.0121066	0.0106675	0.00585013	0.00258831		0.25488	0.127136	0.0180829	0.0451957		0.978686	0.896582	0.137092	0.723299		0	0	0	0	898
900	912		1343.71	10	8.83-8.87	0.872969	0.869758	0.859163	0.86407		0.870128	0.851521	0.853566	0.84862	900	912	0.00284086	0.0182374	0.005597	0.0154499		0.0105313		900	912	0.028042	0.0205869	0.0183384	0.0141901	0.0395887	0.0120491	0.0211876	0.0121823		0.0284086	0.182374	0.05597	0.154499		0.101424	1.32424	0.345957	1.43085		0	0	0	0	900
900	924		2660.52	20	11.42-11.49	0.966144	0.959717	0.940767	0.934577		0.94817	0.945415	0.932856	0.938061	900	924	0.0179732	0.0143021	0.00791193	-0.00348371		0.00917587		900	924	0.0152524	0.0097675	0.00859293	0.00300071	0.00666729	0.00277586	0.00852164	0.00850193		0.359464	0.286041	0.158239	-0.0696743		1.87016	2.43955	1.13237	-0.669256		0	0	0	0	900
905	924		2163.24	16	10.80-10.88	0.938932	0.933482	0.915477	0.909116		0.933439	0.919408	0.908294	0.911036	905	924	0.00549321	0.0140744	0.00718313	-0.00191991		0.0062077		905	924	0.0173532	0.0105856	0.00622402	0.00690161	0.0126354	0.00721938	0.00789277	0.00700429		0.0878914	0.22519	0.11493	-0.0307186		0.443238	1.90255	1.23777	-0.338178		0	0	0	0	905
905	926		2337.3	18	9.83-10.01	0.948862	0.9353	0.91709	0.921308		0.931082	0.921147	0.911191	0.916892	905	926	0.0177795	0.0141529	0.00589905	0.00441635		0.0105619		905	926	0.0167856	0.00750706	0.00884905	0.0109368	0.0116652	0.00850849	0.00966381	0.00786944		0.320031	0.254751	0.106183	0.0794943		1.50653	2.16038	0.779765	0.567721		0	0	0	0	905
927	934		922.488	6	9.47-9.52	0.821874	0.836121	0.809331	0.823196		0.844077	0.834797	0.823627	0.822753	927	934	-0.0222024	0.00132476	-0.0142962	0.000442857		-0.00868274		927	934	0.00757429	0.007255	0.00996405	0.00925452	0.0139621	0.0134429	0.0105605	0.00895048		-0.133214	0.00794857	-0.0857771	0.00265714		-2.42098	0.15021	-1.70545	0.0595783		1	0	0	0	927
933	939		894.504	6	9.12-9.18	0.945842	0.953543	0.936275	0.959146		0.947378	0.958476	0.967915	0.961613	933	939	-0.00153524	-0.00493357	-0.03164	-0.0024669		-0.0101439		933	939	0.0318171	0.0252252	0.0427483	0.0228117	0.0266919	0.0243386	0.0198205	0.0227557		-0.00921143	-0.0296014	-0.18984	-0.0148014		-0.0640278	-0.243783	-1.16304	-0.132609		0	0	1	0	933
933	940		997.514	7	9.81-9.86	0.924037	0.914187	0.924322	0.91286		0.936535	0.917243	0.90129	0.911213	933	940	-0.012498	-0.00305633	0.0230318	0.00164653		0.00228102		933	940	0.01521	0.017698	0.0180516	0.0137573	0.014941	0.0287543	0.0166386	0.0137645		-0.0874857	-0.0213943	0.161223	0.0115257		-1.0153	-0.156784	1.62494	0.146544		0	0	1	0	933
935	944		1177.66	9	8.32-8.39	0.58188	0.667218	0.751044	0.762244		0.573724	0.657633	0.7395	0.771109	935	944	0.00815603	0.00958476	0.0115441	-0.00886524		0.00510492		935	944	0.017713	0.00704302	0.0141408	0.0171617	0.0147065	0.00580556	0.00518952	0.00837508		0.0734043	0.0862629	0.103897	-0.0797871		0.613604	1.81885	1.32743	-0.804086		0	0	0	0	935
945	955		1401.73	10	5.26-5.29	0.132105	0.223906	0.525234	0.817656		0.114935	0.201404	0.483223	0.797874	945	955	0.0171703	0.0225019	0.0420101	0.0197819		0.025366		945	955	0.035298	0.0202783	0.0125649	0.0151884	0.0178061	0.0154834	0.0114367	0.0116267		0.171703	0.225019	0.420101	0.197819		0.752242	1.52759	4.28263	1.79129		0	1	2	0	945
945	957		1586.81	12	5.38-5.42	0.165125	0.292687	0.539655	0.772225		0.144285	0.268783	0.504995	0.753304	945	957	0.0208399	0.0239042	0.0346592	0.0189217		0.0245812		945	957	0.0148598	0.0163458	0.0146827	0.0173536	0.0144557	0.0155189	0.014935	0.015004		0.250079	0.28685	0.41591	0.22706		1.74114	1.83693	2.86633	1.42862		1	1	2	0	945
948	957		1217.61	9	4.01-4.03	0.215897	0.400669	0.630996	0.777511		0.216434	0.374242	0.606241	0.774395	948	957	-0.000536984	0.0264268	0.0247541	0.00311587		0.01344		948	957	0.0195408	0.0129259	0.0173722	0.0155625	0.0171019	0.00921254	0.0232022	0.0228346		-0.00483286	0.237841	0.222787	0.0280429		-0.035817	2.88369	1.47922	0.195301		0	2	1	0	948
958	969		1449.68	11	7.05-7.14	0.621703	0.892945	0.922746	0.943979		0.586701	0.869375	0.928279	0.942748	958	969	0.0350018	0.0235701	-0.00553312	0.00123104		0.0135675		958	969	0.0236886	0.00912156	0.0150834	0.0116491	0.0204123	0.0125231	0.0174099	0.00600182		0.38502	0.259271	-0.0608643	0.0135414		1.93876	2.63505	-0.416047	0.162711		1	1	0	0	958
970	985		1845.02	10	10.51-10.59	0.635624	0.751985	0.780949	0.774798		0.628161	0.752122	0.762385	0.762784	970	985	0.00746314	-0.000136714	0.0185639	0.0120139		0.00947604		970	985	0.0181063	0.0148451	0.00684471	0.00682429	0.00408486	0.0132407	0.00491257	0.007487		0.0746314	-0.00136714	0.185639	0.120139		0.696423	-0.011904	3.81637	2.05407		0	0	1	0	970
971	985		1658.94	9	9.35-9.43	0.538329	0.644142	0.668706	0.715784		0.543402	0.660181	0.701168	0.712629	971	985	-0.00507302	-0.0160392	-0.0324617	0.00315429		-0.0126049		971	985	0.0135157	0.01418	0.0128562	0.0116311	0.00762937	0.0121514	0.0124192	0.0142573		-0.0456571	-0.144353	-0.292156	0.0283886		-0.566141	-1.48764	-3.14546	0.296926		0	0	2	0	971
1028	1037		1121.65	9	5.76-5.81	0.483123	0.508667	0.566931	0.639457		0.474363	0.486431	0.565678	0.653828	1028	1037	0.00875968	0.0222362	0.0012527	-0.0143702		0.0044696		1028	1037	0.0075719	0.0116303	0.0237798	0.0038054	0.00754825	0.0121287	0.0109971	0.0129881		0.0788371	0.200126	0.0112743	-0.129331		1.41908	2.29198	0.0828157	-1.83905		0	1	0	0	1028
1037	1049		1451.83	12	6.21-6.27	0.282688	0.345978	0.399876	0.471451		0.272427	0.332929	0.398615	0.467327	1037	1049	0.0102615	0.0130492	0.00126179	0.00412381		0.00717408		1037	1049	0.0178883	0.0180989	0.0205595	0.0171583	0.0113604	0.0171961	0.0125402	0.0156465		0.123139	0.15659	0.0151414	0.0494857		0.838737	0.905322	0.0907508	0.307592		0	0	0	0	1037
1038	1050		1497.85	12	9.24-9.32	0.319551	0.37864	0.441697	0.502514		0.306865	0.374594	0.434192	0.492288	1038	1050	0.0126862	0.00404536	0.00750512	0.0102262		0.00861571		1038	1050	0.0139556	0.0149044	0.0136013	0.017855	0.0127415	0.0140301	0.0139582	0.012371		0.152234	0.0485443	0.0900614	0.122714		1.16277	0.342309	0.666999	0.815411		0	0	0	0	1038
1050	1056		841.33	6	6.16-6.18	0.333989	0.347653	0.391461	0.46047		0.337286	0.336954	0.394299	0.445404	1050	1056	-0.00329738	0.010699	-0.00283786	0.0150664		0.00490756		1050	1056	0.0206293	0.0181338	0.0166645	0.0162302	0.0174086	0.0158017	0.0160631	0.0166676		-0.0197843	0.0641943	-0.0170271	0.0903986		-0.211581	0.770449	-0.212363	1.12171		0	0	0	0	1050
1057	1064		760.384	7	6.38-6.40	0.0706759	0.11575	0.251062	0.308076		0.0776478	0.123983	0.254571	0.315708	1057	1064	-0.00697184	-0.00823224	-0.00350898	-0.00763184		-0.00658622		1057	1064	0.0109722	0.011878	0.0356512	0.0141941	0.00999898	0.00715531	0.0122884	0.00915776		-0.0488029	-0.0576257	-0.0245629	-0.0534229		-0.813452	-1.02827	-0.161172	-0.782548		0	0	0	0	1057
1057	1065		831.421	8	6.88-6.91	0.0853564	0.108641	0.257931	0.358465		0.0761016	0.110159	0.255994	0.357661	1057	1065	0.00925482	-0.0015175	0.00193714	0.000803929		0.0026196		1057	1065	0.00482571	0.00780411	0.00396089	0.00513518	0.00848911	0.00536018	0.00333286	0.00630857		0.0740386	-0.01214	0.0154971	0.00643143		1.64158	-0.277619	0.64816	0.17118		0	0	0	0	1057
1057	1068		1171.63	11	14.14-14.18	0.118214	0.135639	0.221646	0.391516		0.105741	0.142307	0.236306	0.393229	1057	1068	0.0124722	-0.00666779	-0.0146592	-0.00171312		-0.00264198		1057	1068	0.00637013	0.00717494	0.0196091	0.0157681	0.0201632	0.0093013	0.0105696	0.00964156		0.137194	-0.0733457	-0.161251	-0.0188443		1.02161	-0.983134	-1.1398	-0.160544		0	0	0	0	1057
1088	1097		1176.57	9	5.78-5.81	0.33556	0.438367	0.505075	0.534931		0.344349	0.435151	0.518694	0.536461	1088	1097	-0.00878921	0.00321571	-0.0136194	-0.00153032		-0.00518079		1088	1097	0.0143576	0.010691	0.0123035	0.0082527	0.00820841	0.0104313	0.00810905	0.00703524		-0.0791029	0.0289414	-0.122574	-0.0137729		-0.920484	0.37289	-1.60087	-0.244419		0	0	0	0	1088
1088	1098		1275.64	10	7.08-7.13	0.308507	0.387148	0.457492	0.497264		0.308706	0.384622	0.45612	0.49579	1088	1098	-0.000198429	0.00252557	0.00137271	0.00147343		0.00129332		1088	1098	0.0130411	0.00829529	0.0100461	0.00839343	0.0106653	0.00956371	0.009389	0.00777657		-0.00198429	0.0252557	0.0137271	0.0147343		-0.0204006	0.34553	0.17291	0.223038		0	0	0	0	1088
1098	1112		1640.79	14	10.12-10.17	0.260241	0.316435	0.330824	0.334418		0.258501	0.306639	0.320762	0.327613	1098	1112	0.0017398	0.00979602	0.0100626	0.00680459		0.00710074		1098	1112	0.0128037	0.0112288	0.0123914	0.0118486	0.0114228	0.0129501	0.0111148	0.0110958		0.0243571	0.137144	0.140876	0.0952643		0.175623	0.9899	1.04704	0.726052		0	0	0	0	1098
1099	1112		1541.72	13	9.81-9.86	0.271837	0.33038	0.336982	0.336137		0.258537	0.32386	0.324797	0.339073	1099	1112	0.0132999	0.00652044	0.0121844	-0.00293538		0.00726734		1099	1112	0.0129398	0.0112765	0.0127549	0.011331	0.0122748	0.012449	0.0113096	0.0114362		0.172899	0.0847657	0.158397	-0.03816		1.29158	0.672369	1.238	-0.315811		0	0	0	0	1099
1099	1113		1612.75	14	9.34-9.39	0.246009	0.306296	0.313158	0.319605		0.245213	0.298102	0.302476	0.316922	1099	1113	0.000796122	0.00819378	0.0106814	0.00268327		0.00558865		1099	1113	0.00795459	0.00887347	0.0111956	0.00696592	0.00769918	0.00801184	0.00646122	0.00711735		0.0111457	0.114713	0.14954	0.0375657		0.12456	1.1871	1.43125	0.466671		0	0	0	0	1099
1113	1121		895.452	8	9.29-9.33	0.0601398	0.084987	0.232494	0.299811		0.0551223	0.107915	0.253985	0.297884	1113	1121	0.0050175	-0.0229277	-0.0214905	0.00192643		-0.00936857		1113	1121	0.0142229	0.0133796	0.0166938	0.013372	0.0140332	0.0135134	0.0141821	0.0147025		0.04014	-0.183421	-0.171924	0.0154114		0.434952	-2.08829	-1.6993	0.167892		0	1	1	0	1113
1114	1121		824.415	7	8.93-8.96	0.0782735	0.113618	0.260134	0.323706		0.0649492	0.124394	0.271511	0.324974	1114	1121	0.0133243	-0.0107757	-0.0113771	-0.00126796		-0.00252413		1114	1121	0.0103771	0.0152318	0.0339092	0.0333571	0.00776429	0.0102271	0.0241714	0.0343535		0.09327	-0.07543	-0.07964	-0.00887571		1.7807	-1.0173	-0.473214	-0.0458646		0	0	0	0	1114
1115	1121		661.351	6	7.07-7.10	0.0632655	0.116263	0.281603	0.353517		0.087329	0.122483	0.29199	0.339452	1115	1121	-0.0240636	-0.00621976	-0.0103874	0.014065		-0.00665143		1115	1121	0.0233198	0.0105833	0.0119557	0.00917214	0.0114564	0.0075131	0.00441619	0.0182426		-0.144381	-0.0373186	-0.0623243	0.08439		-1.60417	-0.830031	-1.41162	1.19309		1	0	0	0	1115
1122	1132		1191.58	10	10.09-10.35	0.235786	0.309258	0.399683	0.436569		0.223092	0.300415	0.407465	0.434328	1122	1132	0.0126941	0.00884343	-0.007782	0.00224143		0.00399925		1122	1132	0.00785929	0.0107079	0.0108129	0.0102153	0.010918	0.00810914	0.00706686	0.00878386		0.126941	0.0884343	-0.07782	0.0224143		1.6344	1.14036	-1.04346	0.288162		0	0	0	0	1122
1127	1143		1900	16	8.90-8.97	0.273239	0.364596	0.407979	0.435216		0.263934	0.351683	0.39982	0.439576	1127	1143	0.00930491	0.0129125	0.00815982	-0.00435982		0.00650435		1127	1143	0.0230793	0.0311475	0.0335291	0.0250696	0.0205182	0.0280983	0.0275513	0.0305904		0.148879	0.2066	0.130557	-0.0697571		0.521889	0.533156	0.325675	-0.19093		0	0	0	0	1127
1133	1143		1297.73	10	9.54-9.62	0.325444	0.438327	0.464722	0.472542		0.31252	0.423559	0.455504	0.470746	1133	1143	0.012924	0.0147683	0.009218	0.00179629		0.00967664		1133	1143	0.0267541	0.0290134	0.033314	0.0275203	0.0174747	0.0246794	0.0296366	0.0221847		0.12924	0.147683	0.09218	0.0179629		0.700508	0.671551	0.358074	0.0880163		0	0	0	0	1133
1148	1155		971.44	7	11.42-11.48	0.049932	0.149256	0.226641	0.309836		0.0481767	0.144773	0.216364	0.311899	1148	1155	0.00175531	0.00448245	0.0102773	-0.00206286		0.00361306		1148	1155	0.0129631	0.0110135	0.010141	0.0115024	0.0102769	0.0107782	0.00992143	0.0124388		0.0122871	0.0313771	0.0719414	-0.01444		0.183785	0.503821	1.25472	-0.210895		0	0	0	0	1148
1156	1167		1143.48	11	10.74-10.77	0.0778488	0.0829744	0.0896055	0.127362		0.0638547	0.0714244	0.0739864	0.109325	1156	1167	0.0139942	0.01155	0.0156191	0.0180379		0.0148003		1156	1167	0.0102474	0.011971	0.0158752	0.0181479	0.0108327	0.0107912	0.0116948	0.0143753		0.153936	0.12705	0.17181	0.198417		1.62548	1.24125	1.37201	1.34948		0	0	0	0	1156
1168	1178		1379.68	9	14.94-15.00	0.0952643	0.135124	0.168549	0.196581		0.086386	0.12574	0.157364	0.175247	1168	1178	0.00887825	0.00938444	0.0111852	0.0213344		0.0126956		1168	1178	0.010299	0.00922619	0.0100981	0.01275	0.0118029	0.0173194	0.0102263	0.00919143		0.0799043	0.08446	0.100667	0.19201		0.981681	0.828308	1.34801	2.35101		0	0	0	1	1168
1200	1208		885.479	8	5.37-5.40	0.0539443	0.0666579	0.0860089	0.16667		0.0595759	0.071743	0.0883845	0.171436	1200	1208	-0.00563161	-0.00508518	-0.00237554	-0.00476625		-0.00446464		1200	1208	0.010265	0.0120102	0.00947696	0.0239395	0.0056825	0.0117638	0.0174461	0.02283		-0.0450529	-0.0406814	-0.0190043	-0.03813		-0.831357	-0.523911	-0.207241	-0.249556		0	0	0	0	1200
1203	1212		1048.47	9	7.40-7.41	0.0682305	0.0766186	0.099063	0.159354		0.0676119	0.0736619	0.086831	0.148278	1203	1212	0.000618571	0.00295667	0.0122321	0.0110767		0.00672099		1203	1212	0.0114117	0.0113581	0.00756873	0.0136583	0.0261767	0.0137746	0.0209294	0.0210419		0.00556714	0.02661	0.110089	0.09969		0.0375191	0.286841	0.951953	0.764782		0	0	0	0	1203
1213	1224		1526.71	11	12.80-12.87	0.0843405	0.118827	0.176642	0.283544		0.0861262	0.107625	0.168259	0.284086	1213	1224	-0.00178571	0.0112019	0.00838286	-0.000541558		0.00431438		1213	1224	0.0215101	0.0217329	0.0200568	0.0202066	0.0278144	0.0208981	0.0205694	0.0220912		-0.0196429	0.123221	0.0922114	-0.00595714		-0.0879642	0.643519	0.505392	-0.0313309		0	0	0	0	1213
1213	1225		1712.79	12	15.29-15.34	0.0805362	0.103605	0.165995	0.248702		0.0698086	0.106225	0.163428	0.237183	1213	1225	0.0107276	-0.00262048	0.0025675	0.011519		0.00554842		1213	1225	0.00579345	0.00665583	0.00768417	0.00626143	0.0104926	0.00844429	0.00955	0.00631083		0.128731	-0.0314457	0.03081	0.138229		1.55023	-0.422134	0.362798	2.24427		0	0	0	0	1213
1225	1246		2360.17	17	11.90-11.96	0.310518	0.417466	0.49517	0.530603		0.314921	0.403794	0.494914	0.538478	1225	1246	-0.00440227	0.0136714	0.000256387	-0.00787479		0.000412689		1225	1246	0.00527496	0.00767311	0.00523916	0.00888437	0.00407126	0.00468235	0.00538689	0.00507563		-0.0748386	0.232414	0.00435857	-0.133871		-1.14431	2.63431	0.0590959	-1.33303		0	0	0	0	1225
1235	1256		2302.13	17	11.25-11.31	0.201745	0.266936	0.313993	0.360869		0.189942	0.265513	0.307157	0.370708	1235	1256	0.0118037	0.00142261	0.00683647	-0.00983849		0.00255607		1235	1256	0.00831042	0.00592681	0.0259375	0.0308893	0.00955891	0.00767571	0.010097	0.0071663		0.200663	0.0241843	0.11622	-0.167254		1.61409	0.254086	0.425427	-0.537399		0	0	0	0	1235
1247	1256		986.461	7	10.40-10.45	0.285542	0.359193	0.389343	0.392947		0.287757	0.351541	0.376833	0.381094	1247	1256	-0.0022149	0.00765204	0.0125108	0.0118537		0.00745041		1247	1256	0.00599551	0.00494571	0.00969776	0.00514592	0.00497102	0.00378837	0.00545347	0.00335367		-0.0155043	0.0535643	0.0875757	0.0829757		-0.492576	2.12743	1.94764	3.3426		0	0	0	1	1247
1257	1263		694.308	6	6.70-6.73	0.0969007	0.0762205	0.163802	0.296183		0.0802483	0.085366	0.133546	0.30368	1257	1263	0.0166524	-0.00914548	0.0302562	-0.00749738		0.00756643		1257	1263	0.0121005	0.00876143	0.00640524	0.00541024	0.00497524	0.00739595	0.00569048	0.00669905		0.0999143	-0.0548729	0.181537	-0.0449843		2.20454	-1.38155	6.11648	-1.50807		0	0	2	0	1257
1268	1276		1136.54	7	11.18-11.23	0.11053	0.165718	0.179544	0.267279		0.105441	0.176475	0.186587	0.27422	1268	1276	0.00508837	-0.0107569	-0.00704327	-0.00694041		-0.00491306		1268	1276	0.00892633	0.0226176	0.0121831	0.0149665	0.0113912	0.0149973	0.01399	0.0107678		0.0356186	-0.0752986	-0.0493029	-0.0485829		0.60899	-0.686548	-0.657601	-0.651994		0	0	0	0	1268
1270	1277		998.494	6	8.96-9.04	0.0223517	0.0157269	0.022146	0.0522576		0.0157743	0.0223631	0.0277393	0.06163	1270	1277	0.00657738	-0.00663619	-0.00559333	-0.00937238		-0.00375613		1270	1277	0.0206136	0.0146962	0.0104607	0.0113055	0.0122926	0.010916	0.0102607	0.0106381		0.0394643	-0.0398171	-0.03356	-0.0562343		0.47467	-0.627869	-0.66116	-1.04572		0	0	0	0	1270
1277	1290		1403.67	12	9.44-9.46	0.580937	0.671923	0.747123	0.758648		0.56415	0.657198	0.742357	0.7612	1277	1290	0.0167871	0.0147254	0.00476524	-0.00255214		0.0084314		1277	1290	0.0135723	0.0050094	0.00478607	0.00458298	0.0129505	0.00701893	0.0041369	0.00146286		0.201446	0.176704	0.0571829	-0.0306257		1.54994	2.95773	1.30468	-0.918861		0	1	0	0	1277
1291	1299		1108.6	8	5.86-5.90	0.359198	0.419528	0.557743	0.739254		0.342308	0.406595	0.567414	0.727716	1291	1299	0.0168905	0.012933	-0.00967089	0.0115377		0.00792259		1291	1299	0.0109968	0.00793946	0.00566321	0.00740982	0.00827786	0.00614232	0.00570446	0.00869607		0.135124	0.103464	-0.0773671	0.0923014		2.12547	2.23157	-2.08386	1.74916		0	0	0	0	1291
1291	1300		1207.67	9	7.68-7.75	0.294736	0.365251	0.468127	0.62459		0.29374	0.352252	0.479798	0.644609	1291	1300	0.000996032	0.0129987	-0.0116706	-0.0200189		-0.00442369		1291	1300	0.0169605	0.00887317	0.0101441	0.0181603	0.0183722	0.00977254	0.0096627	0.00995714		0.00896429	0.116989	-0.105036	-0.18017		0.0689963	1.70566	-1.44287	-1.67418		0	0	0	1	1291
1293	1302		1115.63	9	11.88-11.92	0.102126	0.15467	0.221759	0.307363		0.0994979	0.149705	0.212208	0.306102	1293	1302	0.00262841	0.00496556	0.00955063	0.0012619		0.00460163		1293	1302	0.00422302	0.00534889	0.00458873	0.0232649	0.00584444	0.0120905	0.00499714	0.0126476		0.0236557	0.04469	0.0859557	0.0113571		0.631377	0.650534	2.43827	0.0825392		0	0	0	0	1293
1335	1343		952.473	8	6.88-6.91	0.440127	0.65796	0.732293	0.803417		0.450377	0.66261	0.735997	0.813296	1335	1343	-0.0102498	-0.00465071	-0.00370393	-0.00987929		-0.00712094		1335	1343	0.00738714	0.00671714	0.0125588	0.0044825	0.00556625	0.00768464	0.00867679	0.00949214		-0.0819986	-0.0372057	-0.0296314	-0.0790343		-1.91937	-0.789226	-0.420278	-1.63008		0	0	0	0	1335
1338	1344		828.389	6	10.01-10.05	0.476453	0.623119	0.642135	0.732057		0.458942	0.627737	0.643254	0.735408	1338	1344	0.0175107	-0.00461833	-0.00111905	-0.00335048		0.00210571		1338	1344	0.015004	0.00278738	0.00534452	0.0043781	0.0146298	0.010464	0.00861619	0.0017131		0.105064	-0.02771	-0.00671429	-0.0201029		1.4473	-0.738687	-0.191164	-1.23438		0	0	0	0	1338
1344	1356		1404.82	12	10.09-10.15	0.0498632	0.0456671	0.0565035	0.0684726		0.0448007	0.038222	0.0603423	0.0820911	1344	1356	0.0050625	0.00744512	-0.00383881	-0.0136185		-0.00123741		1344	1356	0.0100924	0.012308	0.0170311	0.00893131	0.0093569	0.010972	0.0157108	0.00999702		0.06075	0.0893414	-0.0460657	-0.163421		0.637128	0.782079	-0.286956	-1.75956		0	0	0	0	1344
1345	1368		2628.45	22	9.69-9.75	0.390272	0.387476	0.38577	0.391229		0.379337	0.384086	0.38492	0.393957	1345	1368	0.0109345	0.00339032	0.000849416	-0.00272786		0.00311161		1345	1368	0.0106264	0.0103281	0.00692221	0.00562786	0.00996532	0.0109472	0.00766474	0.00918006		0.24056	0.0745871	0.0186871	-0.0600129		1.30005	0.390174	0.142452	-0.438787		0	0	0	0	1345
1347	1356		1045.6	9	7.57-7.63	0.0540516	0.0537751	0.0683338	0.0701275		0.0482244	0.0498625	0.0529935	0.0780676	1347	1356	0.00582714	0.00391254	0.0153403	-0.00794016		0.00428496		1347	1356	0.00576048	0.0053473	0.00691095	0.00490143	0.00609714	0.0105244	0.00538825	0.0106462		0.0524443	0.0352129	0.138063	-0.0714614		1.20326	0.574056	3.032	-1.17341		0	0	1	0	1347
1348	1356		944.552	8	6.07-6.12	0.0519529	0.0646105	0.0890998	0.125799		0.0590564	0.0722738	0.0838223	0.122956	1348	1356	-0.00710357	-0.00766321	0.0052775	0.00284304		-0.00166156		1348	1356	0.0123991	0.0117127	0.0153091	0.0187729	0.0139752	0.01155	0.0193516	0.0212484		-0.0568286	-0.0613057	0.04222	0.0227443		-0.658563	-0.806894	0.370452	0.173675		0	0	0	0	1348
1348	1368		2315.25	19	8.66-8.73	0.424838	0.436433	0.430275	0.448115		0.418744	0.426703	0.432276	0.450844	1348	1368	0.00609391	0.00972932	-0.00200008	-0.00272925		0.00277348		1348	1368	0.0100657	0.00673609	0.0149835	0.00955511	0.00714128	0.010815	0.00700549	0.00709947		0.115784	0.184857	-0.0380014	-0.0518557		0.855231	1.32261	-0.209442	-0.397113		0	0	0	0	1348
1349	1356		873.515	7	6.07-6.12	0.0492345	0.0483361	0.0695686	0.0920202		0.0547508	0.037518	0.0616461	0.0936912	1349	1356	-0.00551633	0.0108182	0.00792245	-0.00167102		0.00288832		1349	1356	0.0120645	0.0158839	0.0175196	0.00843	0.00484673	0.0127141	0.0148008	0.00499714		-0.0386143	0.0757271	0.0554571	-0.0116971		-0.734873	0.920964	0.598311	-0.295342		0	0	0	0	1349
1357	1368		1389.71	10	6.73-6.78	0.753299	0.752975	0.721258	0.729893		0.74274	0.73099	0.724881	0.719809	1357	1368	0.010559	0.0219854	-0.00362314	0.010084		0.00975132		1357	1368	0.0186026	0.0121493	0.0162497	0.00461557	0.00805386	0.0128277	0.011867	0.00479971		0.10559	0.219854	-0.0362314	0.10084		0.902204	2.15531	-0.311877	2.62296		0	1	0	0	1357
[truncated: 1 more columns]

## Sheet: Beclin1 Summary
				Date:			01.01.19		SD	0.0122165												Unhide												for STDEV	Threshold Value=		0.5
Global Color scale				Experiment date:			25.12.18			-0.000379029																									Threshold percent		0.02
0.1	0.35	0.7		Sample:			Beclin1								-0.1	-0.05	-0.03	0.03	0.05	0.1															t-threshold		2.776
				Instrument:			Waters Synapt G2 Si
																										STDEVS				STDEVS
		Max Frac Deut		0.7		a	ComplexI_Apo				b	ComplexI_Rab1					a-b differences									a	ComplexI_Apo			b	ComplexI_Rab1				Differences in Daltons (Differences >+/- 0.5Da Highlighted					t-test	*=assumes triplicate values, a p=0.05 test				sum of booleans
Start	End	Mod	m/z	#D	RT	0.05	0.5	5	50		0.05	0.5	5	50	Start	End	0.05	0.5	5	50		avg		Start	End	0.05	0.5	5	50	0.05	0.5	5	50		0.05	0.5	5	50		0.05	0.5	5	50		0.05	0.5	5	50	Start
17	27		1274.67	9	8.22-8.31	0.307608	0.399239	0.567856	0.61459		0.30362	0.392536	0.560013	0.614817	17	27	0.00398746	0.00670302	0.00784222	-0.000226508		0.00457655		17	27	0.00849238	0.0116657	0.0158208	0.0113668	0.0122878	0.0115197	0.00974873	0.0151592		0.0358871	0.0603271	0.07058	-0.00203857		0.462378	0.708146	0.730936	-0.0207058		0	0	0	0	17
17	31		1724.85	13	10.82-10.90	0.449278	0.498365	0.597859	0.62911		0.447503	0.486191	0.591073	0.623912	17	31	0.00177484	0.0121744	0.00678582	0.00519802		0.00648327		17	31	0.0105478	0.00886549	0.0105342	0.00890352	0.00962692	0.00938945	0.00913473	0.0099833		0.0230729	0.158267	0.0882157	0.0675743		0.215265	1.63292	0.84295	0.673049		0	0	0	0	17
32	41		1214.71	9	8.16-8.22	0.848463	0.842871	0.836137	0.856678		0.857741	0.852494	0.85673	0.862401	32	41	-0.00927794	-0.00962365	-0.0205933	-0.00572302		-0.0113045		32	41	0.0245927	0.0121697	0.0123019	0.0130695	0.0118217	0.0147794	0.0094827	0.0119752		-0.0835014	-0.0866129	-0.18534	-0.0515071		-0.58893	-0.870653	-2.29639	-0.559203		0	0	1	0	32
35	41		860.447	6	6.05-6.08	0.891186	0.877836	0.872886	0.893186		0.898899	0.888168	0.888117	0.901896	35	41	-0.00771333	-0.0103314	-0.0152305	-0.00870976		-0.0104963		35	41	0.0175612	0.00977619	0.0109674	0.0117181	0.01167	0.0152574	0.0101824	0.011176		-0.04628	-0.0619886	-0.0913829	-0.0522586		-0.633615	-0.987518	-1.76273	-0.931617		0	0	0	0	35
42	48		728.455	5	10.78-10.84	0.888055	0.892997	0.87756	0.888655		0.893175	0.880459	0.881383	0.880492	42	48	-0.00511971	0.0125377	-0.00382314	0.00816286		0.00293943		42	48	0.0125494	0.004586	0.00782371	0.0134131	0.00973029	0.00380029	0.00904629	0.00570857		-0.0255986	0.0626886	-0.0191157	0.0408143		-0.558422	3.64608	-0.553661	0.969892		0	1	0	0	42
42	59		1869	15	9.44-9.51	0.893535	0.87344	0.862123	0.859426		0.875378	0.868695	0.853437	0.862301	42	59	0.0181566	0.00474514	0.00868533	-0.00287514		0.00717798		42	59	0.0254917	0.0210501	0.0147969	0.0176005	0.0168785	0.0147965	0.0157179	0.016433		0.272349	0.0711771	0.13028	-0.0431271		1.02862	0.319424	0.696874	-0.206811		0	0	0	0	42
45	59		1583.83	12	7.25-7.30	0.929931	0.929824	0.909313	0.908971		0.915426	0.908565	0.895906	0.907779	45	59	0.0145054	0.0212589	0.013407	0.00119262		0.012591		45	59	0.0174652	0.00570012	0.0122589	0.00582488	0.0161052	0.00600952	0.0102645	0.00523857		0.174064	0.255107	0.160884	0.0143114		1.05752	4.44551	1.45237	0.26368		0	2	0	0	45
48	59		1260.61	10	4.16-4.17	0.810945	0.837249	0.82671	0.828639		0.838774	0.841898	0.828499	0.833198	48	59	-0.0278289	-0.00464929	-0.00178857	-0.00455929		-0.0097065		48	59	0.0181177	0.0106901	0.00871786	0.0109193	0.0151663	0.00705443	0.00681429	0.00708543		-0.278289	-0.0464929	-0.0178857	-0.0455929		-2.04002	-0.628733	-0.279971	-0.606676		1	0	0	0	48
49	59		1159.56	9	4.09-4.10	0.807543	0.822837	0.803152	0.815446		0.824465	0.822286	0.8171	0.818744	49	59	-0.0169219	0.000550952	-0.0139476	-0.00329825		-0.00840421		49	59	0.0238994	0.0110133	0.0138921	0.00958349	0.0107233	0.0129456	0.00908302	0.00984429		-0.152297	0.00495857	-0.125529	-0.0296843		-1.11891	0.0561455	-1.45548	-0.415812		0	0	0	0	49
60	72		1481.63	11	10.82-10.85	0.605022	0.594462	0.576043	0.549787		0.582527	0.579117	0.557696	0.551957	60	72	0.0224949	0.0153447	0.0183469	-0.00217		0.0135041		60	72	0.0242019	0.0174419	0.0186583	0.0116227	0.0097126	0.0202447	0.0196649	0.0192574		0.247444	0.168791	0.201816	-0.02387		1.49406	0.9946	1.17227	-0.167099		1	0	0	0	60
60	79		2220.99	17	9.89-9.94	0.697408	0.671405	0.654272	0.642636		0.667161	0.655441	0.640985	0.642954	60	79	0.0302463	0.0159639	0.0132867	-0.000317647		0.0147948		60	79	0.0223858	0.0146922	0.0193398	0.0169008	0.0218012	0.0137123	0.0148793	0.0182445		0.514187	0.271387	0.225874	-0.0054		1.67655	1.37585	0.943117	-0.0221226		2	0	0	0	60
73	79		758.379	5	3.99-4.00	0.772445	0.778643	0.765561	0.786775		0.779087	0.77462	0.770132	0.784674	73	79	-0.00664229	0.00402229	-0.00457114	0.00210114		-0.0012725		73	79	0.0223466	0.0128557	0.0219594	0.016134	0.013598	0.0169517	0.014296	0.0120846		-0.0332114	0.0201114	-0.0228557	0.0105057		-0.439808	0.327463	-0.302159	0.180539		0	0	0	0	73
89	96		826.325	7	4.37-4.38	0.774148	0.776626	0.75447	0.764759		0.775019	0.770934	0.760775	0.759451	89	96	-0.000871429	0.00569184	-0.00630571	0.00530755		0.000955561		89	96	0.0236718	0.00587796	0.00624878	0.0041902	0.0108994	0.00684571	0.00793939	0.00606102		-0.0061	0.0398429	-0.04414	0.0371529		-0.0579174	1.0926	-1.08099	1.24761		0	0	0	0	89
97	112		1654.76	15	14.77-14.81	0.672844	0.651691	0.631884	0.635428		0.667449	0.661002	0.634886	0.615535	97	112	0.00539524	-0.00931124	-0.0030019	0.0198927		0.00324369		97	112	0.00997467	0.0115603	0.0168074	0.0114409	0.00799295	0.0189692	0.00665181	0.0147777		0.0809286	-0.139669	-0.0450286	0.29839		0.731089	-0.726	-0.287646	1.84362		0	0	0	0	97
100	112		1293.56	12	10.29-10.32	0.617519	0.598572	0.584897	0.580746		0.586855	0.598373	0.581084	0.583007	100	112	0.0306643	0.000198929	0.00381321	-0.00226083		0.0081039		100	112	0.0257236	0.0233739	0.017164	0.0256618	0.00951726	0.0195002	0.0259244	0.0219565		0.367971	0.00238714	0.0457586	-0.02713		1.93644	0.0113191	0.212427	-0.115947		1	0	0	0	100
113	122		1144.68	9	6.64-6.72	0.442641	0.445321	0.415417	0.4418		0.452874	0.431547	0.445741	0.442709	113	122	-0.0102329	0.0137743	-0.0303238	-0.000909365		-0.00692294		113	122	0.0164494	0.00863794	0.0143143	0.00816619	0.0162854	0.00699984	0.0105702	0.00654476		-0.0920957	0.123969	-0.272914	-0.00818429		-0.765699	2.14585	-2.95169	-0.150505		0	0	2	0	113
123	137		1677.72	13	12.85-12.90	0.459491	0.514355	0.505187	0.517462		0.45147	0.513323	0.502613	0.526633	123	137	0.00802099	0.00103275	0.00257385	-0.00917143		0.000614038		123	137	0.0131062	0.00638945	0.00604989	0.00350857	0.00283055	0.00911044	0.00699209	0.00264593		0.104273	0.0134257	0.03346	-0.119229		1.03613	0.16075	0.482152	-3.61489		0	0	0	1	123
123	138		1806.77	14	12.68-12.72	0.396662	0.444274	0.46551	0.486605		0.398634	0.450571	0.471112	0.488256	123	138	-0.00197214	-0.00629622	-0.00560143	-0.00165153		-0.00388033		123	138	0.0189574	0.0110752	0.00961898	0.008995	0.00720653	0.0110779	0.00741592	0.0158749		-0.02761	-0.0881471	-0.07842	-0.0231214		-0.168426	-0.696181	-0.798791	-0.156775		0	0	0	0	123
123	139		1935.81	15	12.66-12.70	0.414953	0.449512	0.461959	0.489771		0.399732	0.440599	0.45047	0.487249	123	139	0.0152214	0.00891257	0.0114892	0.00252257		0.00953645		123	139	0.0189553	0.0123164	0.00979362	0.0128299	0.0122872	0.00987714	0.0151616	0.015411		0.228321	0.133689	0.172339	0.0378386		1.16711	0.977789	1.10251	0.217888		0	0	0	0	123
124	138		1659.7	13	10.72-10.75	0.418651	0.449756	0.467659	0.502671		0.403091	0.44697	0.465077	0.512655	124	138	0.0155605	0.00278659	0.00258253	-0.00998341		0.00273657		124	138	0.0115292	0.00504868	0.0073	0.00576945	0.00649297	0.0096167	0.00716879	0.00523703		0.202287	0.0362257	0.0335729	-0.129784		2.03688	0.444373	0.43719	-2.21921		0	0	0	0	124
139	145		794.36	6	11.22-11.27	0.0256657	0.0235507	0.0436281	0.0953662		0.0138014	0.0228307	0.0312131	0.0816802	139	145	0.0118643	0.00072	0.012415	0.013686		0.00967131		139	145	0.00816643	0.0100514	0.00693238	0.00658833	0.00740905	0.00862048	0.0101831	0.00695476		0.0711857	0.00432	0.07449	0.0821157		1.86364	0.0941777	1.74557	2.47442		0	0	0	0	139
146	152		832.405	6	9.82-9.87	0.0257052	0.0213802	0.106802	0.354968		0.0196214	0.0187702	0.0791752	0.206673	146	152	0.00608381	0.00261	0.0276267	0.148295		0.0461539		146	152	0.0293176	0.023225	0.0230164	0.022869	0.0192452	0.0160964	0.0180914	0.0160602		0.0365029	0.01566	0.16576	0.88977		0.30047	0.15998	1.6345	9.19142		0	0	1	3	146
153	161		1050.42	8	4.90-4.91	0.121269	0.32624	0.672525	0.832543		0.124069	0.317734	0.680135	0.833405	153	161	-0.00279929	0.00850679	-0.00761018	-0.000861786		-0.000691116		153	161	0.00246625	0.00560125	0.00571339	0.00565214	0.00497232	0.00465268	0.00589036	0.00339054		-0.0223943	0.0680543	-0.0608814	-0.00689429		-0.87355	2.02349	-1.60628	-0.226466		0	0	0	0	153
153	166		1713.77	13	9.22-9.46	0.0889116	0.27961	0.706982	0.880175		0.0865727	0.269491	0.679768	0.870042	153	166	0.0023389	0.010119	0.027214	0.0101326		0.0124511		153	166	0.0159913	0.0217635	0.016359	0.0191055	0.0137686	0.015062	0.0213929	0.0190501		0.0304057	0.131547	0.353781	0.131724		0.191977	0.662202	1.75026	0.650488		0	0	1	0	153
173	179		836.29	6	3.88-3.90	0.569945	0.578968	0.576051	0.594624		0.589266	0.59089	0.572058	0.605184	173	179	-0.0193212	-0.0119214	0.00399238	-0.0105598		-0.0094525		173	179	0.011805	0.0319633	0.00813143	0.0115479	0.0101217	0.00675833	0.0230352	0.00764167		-0.115927	-0.0715286	0.0239543	-0.0633586		-2.15209	-0.632033	0.283073	-1.32084		0	0	0	0	173
183	189		815.487	6	11.01-11.08	0.00383905	0.0206762	0.189554	0.533189		0.00060881	0.026696	0.229843	0.558959	183	189	0.00323024	-0.00601976	-0.0402886	-0.0257698		-0.017212		183	189	0.017466	0.0165467	0.0307293	0.0184817	0.0143788	0.0177162	0.0266495	0.0258469		0.0193814	-0.0361186	-0.241731	-0.154619		0.24731	-0.430109	-1.71558	-1.40472		0	0	1	1	183
201	212		1412.82	11	6.09-6.16	0.0389977	0.087373	0.318153	0.675228		0.047656	0.109174	0.361107	0.697978	201	212	-0.00865831	-0.0218013	-0.0429538	-0.0227496		-0.0240407		201	212	0.0172382	0.0191222	0.0155374	0.0175609	0.0150057	0.0151465	0.0155558	0.0160544		-0.0952414	-0.239814	-0.472491	-0.250246		-0.65618	-1.54795	-3.38385	-1.65606		0	1	2	1	201
213	222		1172.63	9	6.62-6.71	0.0408529	0.113701	0.399681	0.776108		0.0466051	0.151729	0.455166	0.817609	213	222	-0.00575222	-0.0380278	-0.0554849	-0.0415006		-0.0351914		213	222	0.0109949	0.011489	0.01546	0.0172706	0.0116106	0.0119844	0.0133051	0.0177394		-0.05177	-0.34225	-0.499364	-0.373506		-0.623067	-3.96737	-4.71161	-2.90335		0	2	2	2	213
213	228		1872.89	15	7.38-7.50	0.0312445	0.0930597	0.418424	0.866868		0.0411594	0.128338	0.517778	0.891624	213	228	-0.00991495	-0.0352783	-0.0993536	-0.0247564		-0.0423258		213	228	0.00548324	0.00271581	0.0332123	0.0204556	0.002854	0.00448343	0.0051039	0.0174243		-0.148724	-0.529174	-1.4903	-0.371346		-2.77815	-11.657	-5.12126	-1.59576		1	3	3	1	213
229	235		974.421	6	5.11-5.12	0.0374826	0.0648693	0.250256	0.516478		0.0434326	0.0985986	0.33776	0.592219	229	235	-0.00595	-0.0337293	-0.0875045	-0.0757407		-0.0507311		229	235	0.0222921	0.0187769	0.0199226	0.022494	0.0145119	0.0197983	0.0147279	0.0168698		-0.0357	-0.202376	-0.525027	-0.454444		-0.387439	-2.14103	-6.11745	-4.66573		0	1	3	2	229
237	243		914.542	6	7.62-7.69	0.0226833	0.0114793	0.0371417	0.117432		0.00865619	-0.00131738	0.0261957	0.149796	237	243	0.0140271	0.0127967	0.010946	-0.0323645		0.00135131		237	243	0.0196352	0.0229695	0.0214757	0.0209993	0.0200981	0.0236136	0.023101	0.0210133		0.0841629	0.07678	0.0656757	-0.194187		0.86469	0.672826	0.601081	-1.88697		0	0	0	1	237
244	261		2168.03	17	13.59-13.64	0.0102829	0.0114813	0.0309771	0.105144		0.00729681	0.0141007	0.02885	0.0988105	244	261	0.00298605	-0.00261941	0.00212714	0.00633353		0.00220683		244	261	0.00323849	0.00801403	0.00565387	0.00764143	0.00567395	0.00360824	0.00489319	0.00496059		0.0507629	-0.04453	0.0361614	0.10767		0.791659	-0.516216	0.492736	1.20412		0	0	0	0	244
255	261		879.468	6	6.75-6.78	0.00759262	0.0126812	0.0543807	0.18779		0.0111814	0.0161119	0.0497581	0.182206	255	261	-0.00358881	-0.00343071	0.00462262	0.00558429		0.000796845		255	261	0.00577929	0.00671881	0.00508262	0.006395	0.00765929	0.00652952	0.00967619	0.00971071		-0.0215329	-0.0205843	0.0277357	0.0335057		-0.647835	-0.634241	0.732545	0.831859		0	0	0	0	255
262	270		1092.64	8	6.19-6.25	0.239242	0.328975	0.40342	0.501077		0.241199	0.331007	0.410323	0.488968	262	270	-0.00195714	-0.00203179	-0.00690321	0.0121086		0.000304107		262	270	0.0159313	0.0136061	0.0151541	0.0125941	0.0161334	0.0117123	0.0138693	0.0127018		-0.0156571	-0.0162543	-0.0552257	0.0968686		-0.149508	-0.196022	-0.582041	1.1725		0	0	0	0	262
262	274		1525.84	12	10.39-10.48	0.232093	0.300772	0.445251	0.577065		0.216221	0.29414	0.440598	0.57386	262	274	0.0158714	0.00663179	0.00465286	0.0032044		0.00759012		262	274	0.0131588	0.0136037	0.0156957	0.0133719	0.0130318	0.0158069	0.0152308	0.0130099		0.190457	0.0795814	0.0558343	0.0384529		1.48437	0.550791	0.368481	0.297494		0	0	0	0	262
275	287		1510.72	12	8.93-9.00	0.152772	0.210736	0.25613	0.311132		0.146864	0.2037	0.25074	0.31673	275	287	0.00590786	0.00703655	0.00538976	-0.00559798		0.00318405		275	287	0.00993631	0.0121367	0.0108227	0.0104706	0.00987488	0.0105045	0.00969548	0.0124581		0.0708943	0.0844386	0.0646771	-0.0671757		0.730454	0.759295	0.642468	-0.595802		0	0	0	0	275
283	300		2055.11	15	14.64-14.70	0.181409	0.231229	0.355719	0.388034		0.167981	0.234848	0.377112	0.391594	283	300	0.0134277	-0.00361914	-0.0213931	-0.0035601		-0.00378617		283	300	0.0124231	0.00678914	0.00790895	0.00359771	0.00324638	0.0020439	0.00987571	0.00970143		0.201416	-0.0542871	-0.320897	-0.0534014		1.81129	-0.884121	-2.92863	-0.595945		0	0	2	0	283
288	300		1555.87	10	14.31-14.40	0.228051	0.309647	0.480365	0.517333		0.233025	0.299377	0.489796	0.51192	288	300	-0.00497371	0.01027	-0.009431	0.00541329		0.000319643		288	300	0.0132841	0.00885286	0.0114519	0.0118337	0.00697557	0.00892343	0.00858014	0.00848471		-0.0497371	0.1027	-0.09431	0.0541329		-0.574153	1.41515	-1.14154	0.643911		0	0	0	0	288
301	312		1315.66	11	14.29-14.33	0.0154622	0.0120091	0.0231238	0.0091039		0.0180414	0.0054261	0.0220547	0.00908299	301	312	-0.00257922	0.00658299	0.00106909	2.09091e-05		0.00127344		301	312	0.00665247	0.00958312	0.00933688	0.0106408	0.00761403	0.0122909	0.00736416	0.0114399		-0.0283714	0.0724129	0.01176	0.00023		-0.441838	0.73159	0.155718	0.00231801		0	0	0	0	301
306	312		774.414	6	12.61-12.64	0.00552405	0.00374429	0.0122538	0.002505		0.00647571	0.00873762	0.00952333	0.0122745	306	312	-0.000951667	-0.00499333	0.00273048	-0.00976952		-0.00324601		306	312	0.00661976	0.00725048	0.0111636	0.0144871	0.008385	0.00675476	0.00661976	0.0101374		-0.00571	-0.02996	0.0163829	-0.0586171		-0.154293	-0.872778	0.364391	-0.956994		0	0	0	0	306
360	369		1310.56	9	11.44-11.50	0.14193	0.156021	0.233925	0.231493		0.138209	0.154447	0.220171	0.230242	360	369	0.00372159	0.00157397	0.0137535	0.00125079		0.00507496		360	369	0.0247487	0.0168489	0.0193284	0.0208189	0.0181367	0.0202814	0.0174286	0.019524		0.0334943	0.0141657	0.123781	0.0112571		0.210084	0.103394	0.915313	0.0759051		0	0	0	0	360
360	370		1409.63	10	12.28-12.33	0.139237	0.153316	0.200648	0.204578		0.118235	0.154067	0.208157	0.224585	360	370	0.0210016	-0.000750143	-0.00750857	-0.0200073		-0.00181611		360	370	0.0229171	0.0214033	0.0233577	0.0235049	0.023053	0.0228087	0.0213377	0.0264844		0.210016	-0.00750143	-0.0750857	-0.200073		1.11905	-0.0415394	-0.41108	-0.978626		1	0	0	1	360
360	371		1480.67	11	11.92-11.97	0.0816899	0.108117	0.155992	0.166652		0.0837327	0.103511	0.162848	0.162779	360	371	-0.00204286	0.00460662	-0.00685675	0.00387247		-0.00010513		360	371	0.00752195	0.0137191	0.00816857	0.00969468	0.00792506	0.0119199	0.00846156	0.00877519		-0.0224714	0.0506729	-0.0754243	0.0425971		-0.323833	0.439027	-1.00979	0.512935		0	0	0	0	360
360	372		1627.74	12	14.50-14.56	0.0774774	0.09855	0.143027	0.141318		0.0776583	0.0920138	0.141369	0.136849	360	372	-0.000180952	0.00653619	0.00165774	0.00446964		0.00312065		360	372	0.0123799	0.00833571	0.0112825	0.00948071	0.0109198	0.00791476	0.0103329	0.0108571		-0.00217143	0.0784343	0.0198929	0.0536357		-0.0189863	0.984892	0.187677	0.537095		0	0	0	0	360
361	369		1163.49	8	11.45-11.50	0.129748	0.140538	0.210226	0.214566		0.114089	0.142405	0.200069	0.206137	361	369	0.0156584	-0.00186714	0.0101571	0.00842911		0.00809438		361	369	0.0142246	0.0100834	0.0118661	0.00569857	0.0106996	0.00992679	0.00582643	0.00811643		0.125267	-0.0149371	0.0812571	0.0674329		1.5237	-0.228554	1.33083	1.47216		0	0	0	0	361
374	396		2835.33	21	15.08-15.13	0.33022	0.360649	0.413987	0.425544		0.317039	0.360065	0.417321	0.43285	374	396	0.013182	0.000583741	-0.00333401	-0.00730517		0.000781633		374	396	0.00847177	0.00763204	0.00953088	0.00734483	0.010151	0.00975116	0.00894463	0.00779095		0.276821	0.0122586	-0.0700143	-0.153409		1.72685	0.0816513	-0.441802	-1.18171		0	0	0	0	374
376	390		1853.94	14	8.98-9.21	0.322948	0.334669	0.369363	0.419411		0.320598	0.334523	0.373579	0.404026	376	390	0.00235031	0.000146633	-0.00421592	0.0153853		0.00341658		376	390	0.00841306	0.00690337	0.0097601	0.0189341	0.0149227	0.00747898	0.00754418	0.0104268		0.0329043	0.00205286	-0.0590229	0.215394		0.237633	0.0249534	-0.591946	1.23284		0	0	0	0	376
379	390		1498.75	11	7.07-7.13	0.372224	0.376246	0.416998	0.428366		0.357004	0.365176	0.417407	0.413696	379	390	0.0152206	0.0110705	-0.000408442	0.0146699		0.0101381		379	390	0.00875896	0.00508662	0.00644273	0.00506831	0.00704714	0.00426104	0.00467961	0.00579481		0.167427	0.121776	-0.00449286	0.161369		2.34505	2.8897	-0.0888424	3.30049		0	1	0	1	379
397	412		1535.72	15	4.68-4.69	0.414955	0.436727	0.470657	0.527401		0.422358	0.443898	0.486554	0.52789	397	412	-0.00740362	-0.00717076	-0.0158978	-0.000488667		-0.00774021		397	412	0.0126242	0.0142398	0.0152797	0.0122879	0.0128193	0.0109722	0.0113036	0.0104712		-0.111054	-0.107561	-0.238467	-0.00733		-0.712738	-0.690902	-1.44877	-0.0524268		0	0	0	0	397
397	413		1698.78	16	6.22-6.24	0.383419	0.401719	0.453467	0.512808		0.381139	0.394408	0.448617	0.513978	397	413	0.00228071	0.00731152	0.00485009	-0.00117		0.00331808		397	413	0.0105658	0.0122022	0.0138026	0.00989643	0.0102512	0.0113129	0.0129991	0.00979786		0.0364914	0.116984	0.0776014	-0.01872		0.268335	0.761073	0.443066	-0.145518		0	0	0	0	397
413	419		886.467	6	9.85-9.90	0.220747	0.219009	0.293157	0.536158		0.2072	0.225589	0.285022	0.510441	413	419	0.0135469	-0.00658048	0.00813476	0.0257169		0.0102045		413	419	0.0135769	0.0197126	0.0189814	0.0137664	0.0185748	0.0153005	0.0155843	0.01536		0.0812814	-0.0394829	0.0488086	0.154301		1.01983	-0.456753	0.573704	2.15952		0	0	0	1	413
420	431		1480.74	11	12.85-12.91	0.106102	0.127	0.15605	0.149751		0.0964356	0.116752	0.150805	0.144334	420	431	0.0096661	0.0102486	0.00524532	0.00541623		0.00764406		420	431	0.00960805	0.00840636	0.00658558	0.0102779	0.00898558	0.00642766	0.0115413	0.0107532		0.106327	0.112734	0.0576986	0.0595786		1.27268	1.67745	0.683711	0.630665		0	0	0	0	420
425	431		893.524	6	9.76-9.84	0.010306	0.017874	0.0296574	-0.00106048		0.0181362	0.0201029	0.00898095	0.0183333	425	431	-0.00783024	-0.00222881	0.0206764	-0.0193938		-0.00219411		425	431	0.0302181	0.0164362	0.016786	0.0170293	0.0164119	0.0145562	0.0186126	0.0148193		-0.0469814	-0.0133729	0.124059	-0.116363		-0.394401	-0.175831	1.42885	-1.48801		0	0	1	0	425
432	440		1075.6	8	14.51-14.57	0.000401071	0.00363536	-0.00158286	0.0186643		0.00455536	0.00491786	0.00709839	0.00431036	432	440	-0.00415429	-0.0012825	-0.00868125	0.0143539		5.89732e-05		432	440	0.00987	0.00928339	0.00954161	0.0116273	0.011605	0.00690643	0.00972661	0.00985732		-0.0332343	-0.01026	-0.06945	0.114831		-0.472309	-0.191982	-1.10356	1.63098		0	0	0	0	432
432	441		1146.63	9	13.84-13.91	0.00777127	0.0225937	0.0934576	0.113808		0.0127432	0.0262638	0.0949889	0.105437	432	441	-0.0049719	-0.00367016	-0.00153127	0.00837063		-0.000450675		432	441	0.00548	0.00470905	0.00940476	0.00480889	0.00634905	0.00517508	0.00638746	0.00766635		-0.0447471	-0.0330314	-0.0137814	0.0753357		-1.02679	-0.908531	-0.233291	1.60207		0	0	0	0	432
437	447		1308.67	10	16.44-16.50	0.0984296	0.271446	0.417379	0.483042		0.104609	0.264969	0.412017	0.482985	437	447	-0.00617914	0.00647629	0.00536186	5.68571e-05		0.00142896		437	447	0.00679486	0.00678171	0.00854643	0.00726486	0.00765071	0.00685157	0.00975371	0.007359		-0.0617914	0.0647629	0.0536186	0.000568571		-1.04594	1.16358	0.716132	0.00952335		0	0	0	0	437
441	447		824.394	6	12.68-12.71	0.129224	0.366024	0.514821	0.58564		0.132401	0.35553	0.512704	0.580975	441	447	-0.00317738	0.010494	0.00211738	0.00466452		0.00352464		441	447	0.00272643	0.00443381	0.0026331	0.00586952	0.0016919	0.00420857	0.00174214	0.00126		-0.0190643	0.0629643	0.0127043	0.0279871		-1.71513	2.97329	1.16158	1.3458		0	1	0	0	441
[truncated: 1 more columns]

## Sheet: ATG14L Summary
				Date:			01.01.19		SD	0.011995												Unhide	for STDEV	Threshold Value=		0.5
Global Color scale				Experiment date:			25.12.18			0.004751														Threshold percent		0.02
0.1	0.35	0.7		Sample:			ATG14L								-0.1	-0.05	-0.03	0.03	0.05	0.1				t-threshold		2.776
				Instrument:			Waters Synapt G2 Si
		Max Frac Deut		0.7		a	ComplexI_Apo				b	ComplexI_Rab1					a-b differences							Differences in Daltons (Differences >+/- 0.5Da Highlighted					t-test	*=assumes triplicate values, a p=0.05 test				sum of booleans
Start	End	Mod	m/z	#D	RT	0.05	0.5	5	50		0.05	0.5	5	50	Start	End	0.05	0.5	5	50		avg		0.05	0.5	5	50		0.05	0.5	5	50		0.05	0.5	5	50	Start	End
38	49		1367.64	10	10.53-10.59	0.42	0.51	0.62	0.69		0.4	0.5	0.59	0.69	38	49	0.013	0.009	0.025	-0.005		0.011		0.13	0.09	0.25	-0.05		1.84	2.67	4.44	-0.85		0	0	2	0	38	49
39	49		1204.58	9	9.43-9.50	0.4	0.47	0.6	0.73		0.38	0.46	0.59	0.74	39	49	0.017	0.016	0.013	-0.009		0.009		0.15	0.14	0.12	-0.08		1.83	1.6	1.27	-0.82		0	0	0	0	39	49
50	57		976.547	7	4.24-4.25	0.27	0.41	0.58	0.64		0.25	0.41	0.56	0.62	50	57	0.018	0.003	0.019	0.012		0.013		0.13	0.02	0.13	0.09		1.74	0.3	1.78	1.91		0	0	0	0	50	57
66	72		871.394	6	7.80-7.83	0.47	0.53	0.61	0.66		0.47	0.54	0.61	0.66	66	72	0.006	-0.002	-0.004	0.002		0		0.04	-0.01	-0.03	0.01		0.41	-0.13	-0.31	0.16		0	0	0	0	66	72
87	98		1492.8	11	7.41-7.51	0.05	0.11	0.33	0.6		0.05	0.1	0.32	0.59	87	98	0	0.008	0.002	0.008		0.005		0	0.09	0.02	0.09		0.06	0.86	0.11	0.35		0	0	0	0	87	98
99	105		849.429	6	6.85-6.90	0.34	0.54	0.64	0.7		0.36	0.52	0.63	0.7	99	105	-0.025	0.018	0.005	0.006		0.001		-0.15	0.11	0.03	0.04		-2.99	2.89	0.51	0.95		2	1	0	0	99	105
99	109		1306.65	10	8.31-8.38	0.28	0.74	0.83	0.88		0.29	0.73	0.84	0.88	99	109	-0.015	0.011	-0.013	-0.004		-0.005		-0.15	0.11	-0.13	-0.04		-1.75	0.48	-0.59	-0.14		0	0	0	0	99	109
99	110		1419.73	11	11.33-11.40	0.31	0.59	0.72	0.75		0.31	0.58	0.72	0.75	99	110	0.001	0.008	-0.001	-0.001		0.002		0.01	0.09	-0.01	-0.01		0.05	0.64	-0.05	-0.11		0	0	0	0	99	110
110	116		933.534	6	10.38-10.46	0.03	0.12	0.25	0.47		0.03	0.13	0.25	0.47	110	116	-0.004	-0.008	0.006	0.007		0		-0.03	-0.05	0.04	0.04		-0.42	-0.47	0.37	0.32		0	0	0	0	110	116
111	117		923.459	6	10.33-10.41	0.01	0.02	0.06	0.19		0.03	0.03	0.05	0.18	111	117	-0.014	-0.008	0.008	0.013		0		-0.09	-0.05	0.05	0.08		-2.22	-2.5	0.86	1.74		0	0	0	0	111	117
118	124		917.524	6	8.07-8.14	0.02	0.03	0.06	0.18		0.02	0.03	0.04	0.16	118	124	0	0.003	0.02	0.018		0.01		0	0.02	0.12	0.11		0.01	0.2	1.21	1.34		0	0	1	0	118	124
120	134		1788.93	14	6.67-6.75	0.07	0.09	0.24	0.48		0.07	0.09	0.22	0.46	120	134	0.004	0	0.02	0.029		0.013		0.06	0	0.27	0.41		0.61	0.04	2.98	4.1		0	0	1	2	120	134
120	135		1919.97	15	8.08-8.17	0.08	0.09	0.26	0.52		0.07	0.08	0.24	0.5	120	135	0.008	0.007	0.018	0.015		0.012		0.12	0.1	0.28	0.23		1.03	0.81	2.59	1.95		0	0	0	0	120	135
125	135		1280.6	10	5.33-5.36	0.07	0.1	0.27	0.52		0.07	0.09	0.27	0.52	125	135	0.004	0.006	0.008	0.003		0.005		0.04	0.06	0.08	0.03		0.76	0.9	1.03	0.31		0	0	0	0	125	135
176	184		1058.65	8	7.53-7.60	0.08	0.09	0.15	0.32		0.07	0.09	0.14	0.32	176	184	0.003	0.002	0.003	-0.004		0.001		0.02	0.02	0.03	-0.03		0.24	0.18	0.29	-0.28		0	0	0	0	176	184
177	184		945.562	7	6.73-6.79	0.05	0.05	0.12	0.29		0.05	0.05	0.12	0.28	177	184	0.002	0.003	-0.007	0.018		0.004		0.01	0.02	-0.05	0.13		0.33	0.4	-1.32	2.73		0	0	0	0	177	184
185	194		1258.66	9	7.43-7.52	0.05	0.07	0.16	0.25		0.05	0.08	0.16	0.24	185	194	0	-0.001	-0.002	0.01		0.002		0	-0.01	-0.02	0.09		0.03	-0.14	-0.17	0.87		0	0	0	0	185	194
195	202		1023.61	7	8.18-8.29	0.03	0.04	0.03	0.1		0.03	0.04	0.05	0.1	195	202	-0.003	-0.001	-0.023	0		-0.007		-0.02	-0.01	-0.16	0		-0.31	-0.13	-2.39	0.03		0	0	1	0	195	202
203	211		1034.54	7	13.73-13.77	0.12	0.13	0.24	0.45		0.12	0.13	0.23	0.44	203	211	0.003	-0.004	0.009	0.006		0.003		0.02	-0.03	0.06	0.04		0.35	-0.36	0.59	0.34		0	0	0	0	203	211
211	230		2079.95	18	7.47-7.50	0.74	0.72	0.7	0.7		0.72	0.71	0.7	0.7	211	230	0.016	0.017	-0.003	-0.004		0.006		0.28	0.3	-0.06	-0.07		1.29	3.62	-0.46	-0.67		0	1	0	0	211	230
212	224		1330.7	11	5.19-5.26	0.75	0.75	0.73	0.74		0.76	0.75	0.73	0.74	212	224	-0.004	-0.009	0.006	-0.007		-0.004		-0.04	-0.1	0.06	-0.07		-0.31	-1.12	0.62	-1.09		0	0	0	0	212	224
212	227		1661.8	14	5.61-5.63	0.73	0.72	0.69	0.69		0.72	0.71	0.69	0.7	212	227	0.008	0.009	0.004	-0.006		0.004		0.11	0.13	0.06	-0.09		0.47	0.77	0.29	-0.71		0	0	0	0	212	227
212	230		1950.91	17	7.16-7.20	0.72	0.72	0.69	0.69		0.71	0.69	0.68	0.68	212	230	0.017	0.025	0.003	0.003		0.012		0.29	0.42	0.05	0.04		1.12	2.41	0.28	0.21		0	1	0	0	212	230
231	238		822.457	7	5.79-5.84	0.75	0.75	0.73	0.74		0.74	0.73	0.73	0.73	231	238	0.003	0.016	-0.004	0.008		0.006		0.02	0.11	-0.03	0.06		0.28	1.9	-0.39	1.12		0	0	0	0	231	238
231	240		1022.54	9	5.77-5.80	0.78	0.78	0.76	0.77		0.78	0.77	0.77	0.77	231	240	-0.005	0.007	-0.008	-0.003		-0.002		-0.04	0.07	-0.07	-0.02		-0.34	0.68	-0.81	-0.31		0	0	0	0	231	240
239	251		1566.81	12	9.18-9.26	0.78	0.75	0.74	0.73		0.76	0.73	0.72	0.72	239	251	0.019	0.018	0.018	0.006		0.015		0.23	0.22	0.22	0.07		1.88	2.43	2.3	0.75		0	0	0	0	239	251
252	261		1035.37	9	4.00-4.01	0.32	0.34	0.33	0.34		0.33	0.32	0.33	0.34	252	261	-0.011	0.016	-0.002	0.005		0.002		-0.1	0.14	-0.02	0.04		-0.87	1.79	-0.24	0.55		0	0	0	0	252	261
252	262		1148.45	10	6.14-6.16	0.26	0.28	0.35	0.36		0.26	0.28	0.35	0.35	252	262	0	-0.002	-0.002	0.008		0.001		0	-0.02	-0.02	0.08		0.01	-0.26	-0.19	1.21		0	0	0	0	252	262
252	263		1235.48	11	5.18-5.19	0.24	0.27	0.34	0.36		0.24	0.25	0.33	0.36	252	263	-0.004	0.02	0.002	0.002		0.005		-0.04	0.21	0.03	0.02		-0.39	2.88	0.27	0.23		0	1	0	0	252	263
262	276		1583.81	12	15.39-15.46	0.18	0.19	0.27	0.42		0.16	0.19	0.25	0.4	262	276	0.016	0.003	0.024	0.018		0.016		0.2	0.04	0.29	0.22		2.3	0.42	2.97	2.71		0	0	2	0	262	276
284	305		2453.15	19	8.18-8.23	0.61	0.65	0.64	0.69		0.59	0.63	0.63	0.69	284	305	0.022	0.019	0.008	-0.003		0.011		0.43	0.35	0.15	-0.06		2.19	3.47	1.14	-0.66		1	1	0	0	284	305
284	306		2524.19	20	8.72-8.77	0.58	0.61	0.62	0.69		0.56	0.59	0.6	0.67	284	306	0.019	0.016	0.018	0.011		0.016		0.39	0.32	0.36	0.23		2.41	4.02	2.55	2.82		0	1	0	1	284	306
314	325		1349.78	11	16.81-16.89	0.13	0.17	0.18	0.18		0.12	0.17	0.18	0.17	314	325	0.012	-0.001	0	0.004		0.004		0.13	-0.02	0	0.05		1.8	-0.24	0.02	0.73		0	0	0	0	314	325
315	322		908.556	7	14.35-14.41	0.01	0	0.01	0.02		0	0	0.02	0.01	315	322	0.007	0.004	-0.009	0.007		0.002		0.05	0.03	-0.06	0.05		0.57	0.35	-0.71	0.58		0	0	0	0	315	322
315	323		1023.58	8	13.85-13.93	0	0	-0.01	0.02		0.01	0.01	0.01	0.01	315	323	-0.006	-0.004	-0.013	0.008		-0.004		-0.05	-0.03	-0.1	0.06		-0.7	-0.5	-1.41	1.1		0	0	0	0	315	323
317	323		810.472	6	13.87-13.93	0.01	0	0.01	0.02		0	0.01	0.01	0.01	317	323	0.006	-0.007	0.006	0.007		0.003		0.04	-0.04	0.04	0.04		0.84	-1.5	0.88	1.28		0	0	0	0	317	323
324	335		1391.73	10	10.19-10.26	0.45	0.55	0.67	0.7		0.43	0.53	0.65	0.71	324	335	0.017	0.019	0.021	-0.004		0.013		0.17	0.19	0.21	-0.04		1.5	1.77	1.86	-0.39		0	0	1	0	324	335
327	335		1065.54	7	7.21-7.25	0.03	0.04	0.09	0.11		0.03	0.05	0.07	0.1	327	335	-0.002	-0.006	0.015	0.008		0.004		-0.01	-0.04	0.1	0.05		-0.08	-0.29	0.74	0.36		0	0	0	0	327	335
361	367		844.431	6	8.49-8.55	0.33	0.36	0.43	0.51		0.32	0.35	0.45	0.51	361	367	0.002	0.009	-0.018	0.005		-0.001		0.01	0.05	-0.11	0.03		0.14	0.65	-1.56	0.43		0	0	0	0	361	367
368	375		951.489	6	7.57-7.60	0.42	0.65	0.75	0.75		0.43	0.62	0.74	0.75	368	375	-0.006	0.03	0.001	0.003		0.007		-0.04	0.18	0	0.02		-0.58	1.99	0.07	0.29		0	1	0	0	368	375
368	380		1578.84	11	13.45-13.52	0.23	0.34	0.48	0.54		0.23	0.33	0.47	0.55	368	380	0.008	0.011	0.003	-0.006		0.004		0.09	0.12	0.04	-0.06		0.93	1.19	0.3	-0.51		0	0	0	0	368	380
368	381		1741.9	12	14.03-14.09	0.22	0.31	0.43	0.5		0.21	0.31	0.43	0.49	368	381	0.007	0.004	-0.003	0.012		0.005		0.09	0.04	-0.03	0.15		0.99	0.37	-0.28	1.59		0	0	0	0	368	381
370	380		1335.76	9	13.45-13.52	0.23	0.34	0.48	0.58		0.24	0.34	0.47	0.59	370	380	-0.014	0.001	0.016	-0.004		0		-0.13	0.01	0.14	-0.04		-1.4	0.16	2.35	-0.24		0	0	0	0	370	380
381	388		881.425	6	8.16-8.18	0.39	0.4	0.4	0.41		0.39	0.39	0.39	0.4	381	388	0.007	0.009	0.009	0.006		0.008		0.04	0.06	0.06	0.03		0.72	1.05	1.31	0.7		0	0	0	0	381	388
382	388		718.362	5	5.50-5.52	0.52	0.54	0.53	0.6		0.52	0.54	0.54	0.59	382	388	-0.001	0.006	-0.001	0.007		0.003		-0.01	0.03	0	0.03		-0.12	0.65	-0.09	0.88		0	0	0	0	382	388
389	402		1553.82	12	9.81-9.89	0.55	0.65	0.65	0.66		0.54	0.63	0.64	0.65	389	402	0.012	0.026	0.007	0.007		0.013		0.15	0.31	0.08	0.09		0.8	1.82	0.51	0.66		0	1	0	0	389	402
428	435		879.358	7	6.07-6.09	0.6	0.61	0.57	0.59		0.61	0.6	0.58	0.58	428	435	-0.009	0.011	-0.007	0.01		0.001		-0.06	0.08	-0.05	0.07		-0.77	1.15	-0.65	1.89		0	0	0	0	428	435
428	444		2005.91	14	14.70-14.75	0.71	0.69	0.67	0.67		0.7	0.67	0.67	0.67	428	444	0.015	0.02	0.001	0		0.009		0.21	0.28	0.02	0		1.62	2.8	0.19	-0.03		0	1	0	0	428	444
433	444		1418.67	9	13.47-13.52	0.76	0.74	0.75	0.72		0.75	0.74	0.73	0.72	433	444	0.019	-0.001	0.015	0.001		0.008		0.17	-0.01	0.13	0.01		1.91	-0.32	2.42	0.12		0	0	0	0	433	444
436	444		1145.57	6	13.00-13.05	0.78	0.77	0.75	0.76		0.78	0.76	0.75	0.76	436	444	-0.005	0.011	-0.007	-0.005		-0.001		-0.03	0.07	-0.04	-0.03		-0.36	0.92	-0.65	-0.48		0	0	0	0	436	444
445	453		977.424	7	7.32-7.34	0.84	0.82	0.81	0.82		0.83	0.81	0.81	0.81	445	453	0.011	0.009	-0.001	0.008		0.006		0.07	0.06	-0.01	0.05		0.77	1.66	-0.29	1.71		0	0	0	0	445	453
454	461		864.406	7	3.73-3.75	0.82	0.82	0.78	0.81		0.81	0.81	0.79	0.82	454	461	0.008	0.006	-0.004	-0.011		0		0.05	0.04	-0.03	-0.08		0.63	0.84	-0.42	-2.94		0	0	0	1	454	461
479	485		721.351	6	10.79-10.83	0.81	0.8	0.79	0.8		0.8	0.78	0.79	0.79	479	485	0.008	0.015	-0.002	0.005		0.007		0.05	0.09	-0.01	0.03		0.81	1.9	-0.22	0.66		0	0	0	0	479	485
486	492		823.41	6	5.18-5.20	0.64	0.65	0.64	0.66		0.65	0.64	0.64	0.67	486	492	-0.009	0.012	-0.008	-0.009		-0.004		-0.06	0.07	-0.05	-0.06		-0.42	1.19	-0.94	-0.5		0	0	0	0	486	492

## Sheet: Dynamx Data
Protein	Start	End	Sequence	Modification	Fragment	MaxUptake	MHP	State	Exposure	Center	Center SD	Uptake	Uptake SD	RT	RT SD
VPS34	15	21	LDINVQL			6	814.467	ComplexI_Rab1	0	814.851	0.023891	0	0	13.3701	0.113687
VPS34	15	21	LDINVQL			6	814.467	ComplexI_Rab1	0.05	815.649	0.032621	0.7984	0.040434	13.444	0.107219
VPS34	15	21	LDINVQL			6	814.467	ComplexI_Rab1	0.5	816.064	0.112537	1.21294	0.115045	13.4373	0.052065
VPS34	15	21	LDINVQL			6	814.467	ComplexI_Rab1	5	816.427	0.046611	1.57564	0.052377	13.4126	0.046505
VPS34	15	21	LDINVQL			6	814.467	ComplexI_Rab1	50	816.478	0.045727	1.62728	0.051592	13.3525	0.042916
VPS34	15	21	LDINVQL			6	814.467	complexI_Apo	0	814.851	0.023891	0	0	13.3701	0.113687
VPS34	15	21	LDINVQL			6	814.467	complexI_Apo	0.05	815.741	0.014318	0.889965	0.027853	13.3319	0.033137
VPS34	15	21	LDINVQL			6	814.467	complexI_Apo	0.5	816.068	0.004549	1.21741	0.02432	13.3403	0.01416
VPS34	15	21	LDINVQL			6	814.467	complexI_Apo	5	816.431	0.037615	1.58011	0.044561	13.3841	0.009258
VPS34	15	21	LDINVQL			6	814.467	complexI_Apo	50	816.49	0.02395	1.63864	0.033829	13.3551	0.002311
VPS34	27	39	EGKREQKSYKAVL			12	1535.85	ComplexI_Rab1	0	1536.7	0.088227	0	0	5.31004	0.010585
VPS34	27	39	EGKREQKSYKAVL			12	1535.85	ComplexI_Rab1	0.05	1541.96	0.104114	5.26431	0.136469	5.26982	0.011127
VPS34	27	39	EGKREQKSYKAVL			12	1535.85	ComplexI_Rab1	0.5	1542.61	0.028231	5.91364	0.092634	5.25181	0.001562
VPS34	27	39	EGKREQKSYKAVL			12	1535.85	ComplexI_Rab1	5	1542.57	0.021993	5.87476	0.090927	5.25504	0.009574
VPS34	27	39	EGKREQKSYKAVL			12	1535.85	ComplexI_Rab1	50	1542.6	0.055597	5.90641	0.104284	5.25135	0.004624
VPS34	27	39	EGKREQKSYKAVL			12	1535.85	complexI_Apo	0	1536.7	0.088227	0	0	5.31004	0.010585
VPS34	27	39	EGKREQKSYKAVL			12	1535.85	complexI_Apo	0.05	1541.96	0.180057	5.26585	0.200511	5.29585	0.019062
VPS34	27	39	EGKREQKSYKAVL			12	1535.85	complexI_Apo	0.5	1542.66	0.022672	5.95991	0.091094	5.27221	0.001266
VPS34	27	39	EGKREQKSYKAVL			12	1535.85	complexI_Apo	5	1542.63	0.042662	5.93281	0.098001	5.29271	0.000711
VPS34	27	39	EGKREQKSYKAVL			12	1535.85	complexI_Apo	50	1542.51	0.039183	5.81637	0.096537	5.24851	0.008599
VPS34	42	49	PMLKFSGL			6	892.496	ComplexI_Rab1	0	892.934	0.027668	0	0	13.1331	0.007272
VPS34	42	49	PMLKFSGL			6	892.496	ComplexI_Rab1	0.05	894.283	0.04793	1.34896	0.055343	13.1359	0.016357
VPS34	42	49	PMLKFSGL			6	892.496	ComplexI_Rab1	0.5	895.983	0.030014	3.04906	0.040821	13.1174	0.006744
VPS34	42	49	PMLKFSGL			6	892.496	ComplexI_Rab1	5	896.55	0.104546	3.61532	0.108145	13.156	0.011243
VPS34	42	49	PMLKFSGL			6	892.496	ComplexI_Rab1	50	896.548	0.030553	3.61415	0.041219	13.1434	0.011948
VPS34	42	49	PMLKFSGL			6	892.496	complexI_Apo	0	892.934	0.027668	0	0	13.1331	0.007272
VPS34	42	49	PMLKFSGL			6	892.496	complexI_Apo	0.05	894.676	0.060833	1.74221	0.066829	13.1644	0.015447
VPS34	42	49	PMLKFSGL			6	892.496	complexI_Apo	0.5	896.246	0.051356	3.31183	0.058335	13.1388	0.015274
VPS34	42	49	PMLKFSGL			6	892.496	complexI_Apo	5	896.554	0.050737	3.62002	0.05779	13.1916	0.018966
VPS34	42	49	PMLKFSGL			6	892.496	complexI_Apo	50	896.581	0.042407	3.64647	0.050634	13.1265	0.014724
VPS34	50	56	YQETCSD			6	845.298	ComplexI_Rab1	0	845.721	0.010895	0	0	5.19258	0.005194
VPS34	50	56	YQETCSD			6	845.298	ComplexI_Rab1	0.05	848.208	0.038557	2.48656	0.040066	5.17651	0.009122
VPS34	50	56	YQETCSD			6	845.298	ComplexI_Rab1	0.5	848.557	0.028465	2.83642	0.030479	5.17133	0.008703
VPS34	50	56	YQETCSD			6	845.298	ComplexI_Rab1	5	848.569	0.021631	2.84804	0.02422	5.16927	0.009864
VPS34	50	56	YQETCSD			6	845.298	ComplexI_Rab1	50	848.582	0.043271	2.86099	0.044622	5.16652	0.00334
VPS34	50	56	YQETCSD			6	845.298	complexI_Apo	0	845.721	0.010895	0	0	5.19258	0.005194
VPS34	50	56	YQETCSD			6	845.298	complexI_Apo	0.05	848.224	0.01156	2.50263	0.015885	5.16613	0.017495
VPS34	50	56	YQETCSD			6	845.298	complexI_Apo	0.5	848.566	0.024359	2.84481	0.026684	5.17306	0.006103
VPS34	50	56	YQETCSD			6	845.298	complexI_Apo	5	848.54	0.024986	2.81947	0.027258	5.16678	0.011501
VPS34	50	56	YQETCSD			6	845.298	complexI_Apo	50	848.589	0.025649	2.86756	0.027867	5.16934	0.010401
VPS34	50	57	YQETCSDL			7	958.382	ComplexI_Rab1	0	958.849	0.025366	0	0	9.2606	0.017204
VPS34	50	57	YQETCSDL			7	958.382	ComplexI_Rab1	0.05	960.526	0.016347	1.67748	0.030177	9.24167	0.00757
VPS34	50	57	YQETCSDL			7	958.382	ComplexI_Rab1	0.5	960.685	0.014541	1.83603	0.029239	9.24379	0.007379
VPS34	50	57	YQETCSDL			7	958.382	ComplexI_Rab1	5	960.688	0.020756	1.83942	0.032776	9.23795	0.006121
VPS34	50	57	YQETCSDL			7	958.382	ComplexI_Rab1	50	960.674	0.024118	1.82521	0.035002	9.2604	0.011872
VPS34	50	57	YQETCSDL			7	958.382	complexI_Apo	0	958.849	0.025366	0	0	9.2606	0.017204
VPS34	50	57	YQETCSDL			7	958.382	complexI_Apo	0.05	960.633	0.047393	1.78482	0.053755	9.26319	0.017454
VPS34	50	57	YQETCSDL			7	958.382	complexI_Apo	0.5	960.783	0.0102	1.93453	0.02734	9.25486	0.006097
VPS34	50	57	YQETCSDL			7	958.382	complexI_Apo	5	960.749	0.048126	1.90034	0.054402	9.25994	0.010959
VPS34	50	57	YQETCSDL			7	958.382	complexI_Apo	50	960.714	0.016215	1.86552	0.030106	9.2356	0.01214
VPS34	58	64	YVTCQVF			6	859.402	ComplexI_Rab1	0	859.887	0.007331	0	0	12.9276	0.009299
VPS34	58	64	YVTCQVF			6	859.402	ComplexI_Rab1	0.05	859.915	0.02489	0.027442	0.025947	12.9269	0.017969
VPS34	58	64	YVTCQVF			6	859.402	ComplexI_Rab1	0.5	859.918	0.014393	0.030861	0.016153	12.9235	0.012287
VPS34	58	64	YVTCQVF			6	859.402	ComplexI_Rab1	5	859.942	0.006515	0.054571	0.009808	12.9559	0.012077
VPS34	58	64	YVTCQVF			6	859.402	ComplexI_Rab1	50	860.112	0.007451	0.224696	0.010453	12.9527	0.009151
VPS34	58	64	YVTCQVF			6	859.402	complexI_Apo	0	859.887	0.007331	0	0	12.9276	0.009299
VPS34	58	64	YVTCQVF			6	859.402	complexI_Apo	0.05	859.92	0.003714	0.032517	0.008218	12.9432	0.008861
VPS34	58	64	YVTCQVF			6	859.402	complexI_Apo	0.5	859.903	0.02036	0.015517	0.02164	12.9325	0.014297
VPS34	58	64	YVTCQVF			6	859.402	complexI_Apo	5	859.926	0.026312	0.038421	0.027315	12.9705	0.014263
VPS34	58	64	YVTCQVF			6	859.402	complexI_Apo	50	860.099	0.029965	0.212003	0.030849	12.9291	0.009068
VPS34	64	72	FAEGKPLAL			7	945.54	ComplexI_Rab1	0	946.04	0.007312	0	0	10.6238	0.020668
VPS34	64	72	FAEGKPLAL			7	945.54	ComplexI_Rab1	0.05	946.68	0.018963	0.63979	0.020324	10.6037	0.013666
VPS34	64	72	FAEGKPLAL			7	945.54	ComplexI_Rab1	0.5	947.413	0.016193	1.37293	0.017767	10.6035	0.023022
VPS34	64	72	FAEGKPLAL			7	945.54	ComplexI_Rab1	5	948.366	0.019475	2.32574	0.020803	10.6142	0.002609
VPS34	64	72	FAEGKPLAL			7	945.54	ComplexI_Rab1	50	948.696	0.029	2.65551	0.029907	10.6159	0.021155
VPS34	64	72	FAEGKPLAL			7	945.54	complexI_Apo	0	946.04	0.007312	0	0	10.6238	0.020668
VPS34	64	72	FAEGKPLAL			7	945.54	complexI_Apo	0.05	946.701	0.02199	0.660573	0.023174	10.6572	0.020078
VPS34	64	72	FAEGKPLAL			7	945.54	complexI_Apo	0.5	947.435	0.028567	1.39451	0.029488	10.6311	0.010784
VPS34	64	72	FAEGKPLAL			7	945.54	complexI_Apo	5	948.363	0.009992	2.323	0.012382	10.6679	0.016886
VPS34	64	72	FAEGKPLAL			7	945.54	complexI_Apo	50	948.693	0.01704	2.6525	0.018543	10.5935	0.011582
VPS34	65	72	AEGKPLAL			6	798.472	ComplexI_Rab1	0	798.743	0.077041	0	0	8.5312	0.011734
VPS34	65	72	AEGKPLAL			6	798.472	ComplexI_Rab1	0.05	799.165	0.044995	0.421299	0.089218	8.47584	0.014355
VPS34	65	72	AEGKPLAL			6	798.472	ComplexI_Rab1	0.5	799.79	0.057802	1.04681	0.096314	8.46165	0.015533
VPS34	65	72	AEGKPLAL			6	798.472	ComplexI_Rab1	5	800.703	0.072701	1.95933	0.105928	8.46224	0.011376
VPS34	65	72	AEGKPLAL			6	798.472	ComplexI_Rab1	50	800.993	0.028331	2.25021	0.082085	8.47117	0.019165
VPS34	65	72	AEGKPLAL			6	798.472	complexI_Apo	0	798.743	0.077041	0	0	8.5312	0.011734
VPS34	65	72	AEGKPLAL			6	798.472	complexI_Apo	0.05	799.176	0.068128	0.432348	0.102843	8.55046	0.025588
VPS34	65	72	AEGKPLAL			6	798.472	complexI_Apo	0.5	799.753	0.04123	1.0101	0.08738	8.51879	0.006598
VPS34	65	72	AEGKPLAL			6	798.472	complexI_Apo	5	800.685	0.097716	1.94215	0.124434	8.54827	0.006684
VPS34	65	72	AEGKPLAL			6	798.472	complexI_Apo	50	801.033	0.069996	2.28959	0.10409	8.47137	0.019454
VPS34	73	80	PVRTSYKA			6	921.515	ComplexI_Rab1	0	921.912	0.057232	0	0	4.65143	0.003572
VPS34	73	80	PVRTSYKA			6	921.515	ComplexI_Rab1	0.05	922.524	0.022252	0.611692	0.061406	4.64377	0.004445
VPS34	73	80	PVRTSYKA			6	921.515	ComplexI_Rab1	0.5	922.819	0.054627	0.906794	0.079118	4.63487	0.00959
VPS34	73	80	PVRTSYKA			6	921.515	ComplexI_Rab1	5	923.499	0.059394	1.5872	0.082481	4.6287	0.004095
VPS34	73	80	PVRTSYKA			6	921.515	ComplexI_Rab1	50	924.024	0.071306	2.1116	0.091433	4.62913	0.001676
VPS34	73	80	PVRTSYKA			6	921.515	complexI_Apo	0	921.912	0.057232	0	0	4.65143	0.003572
VPS34	73	80	PVRTSYKA			6	921.515	complexI_Apo	0.05	922.592	0.055549	0.680117	0.079757	4.64087	0.00701
VPS34	73	80	PVRTSYKA			6	921.515	complexI_Apo	0.5	922.987	0.024647	1.07476	0.062314	4.63687	0.004032
VPS34	73	80	PVRTSYKA			6	921.515	complexI_Apo	5	923.443	0.013029	1.53114	0.058697	4.64046	0.002723
VPS34	73	80	PVRTSYKA			6	921.515	complexI_Apo	50	924.038	0.034649	2.126	0.066904	4.63156	0.006586
VPS34	81	87	FSTRWNW			6	996.469	ComplexI_Rab1	0	996.979	0.071591	0	0	13.9656	0.009612
VPS34	81	87	FSTRWNW			6	996.469	ComplexI_Rab1	0.05	999.01	0.044937	2.0309	0.084526	13.9675	0.007658
VPS34	81	87	FSTRWNW			6	996.469	ComplexI_Rab1	0.5	999.293	0.02037	2.31362	0.074433	13.9524	0.010014
VPS34	81	87	FSTRWNW			6	996.469	ComplexI_Rab1	5	999.264	0.054972	2.28454	0.090262	13.9846	0.008876
VPS34	81	87	FSTRWNW			6	996.469	ComplexI_Rab1	50	999.256	0.088983	2.27636	0.114207	13.9793	0.014992
VPS34	81	87	FSTRWNW			6	996.469	complexI_Apo	0	996.979	0.071591	0	0	13.9656	0.009612
VPS34	81	87	FSTRWNW			6	996.469	complexI_Apo	0.05	999.177	0.063689	2.1979	0.09582	13.9862	0.018669
VPS34	81	87	FSTRWNW			6	996.469	complexI_Apo	0.5	999.361	0.033175	2.3821	0.078904	13.9743	0.00878
VPS34	81	87	FSTRWNW			6	996.469	complexI_Apo	5	999.279	0.017811	2.29987	0.073773	14.0089	0.011462
VPS34	81	87	FSTRWNW			6	996.469	complexI_Apo	50	999.399	0.040549	2.41997	0.082277	13.961	0.013875
VPS34	82	90	STRWNWNEW			8	1278.57	ComplexI_Rab1	0	1279.21	0.083098	0	0	15.083	0.007185
VPS34	82	90	STRWNWNEW			8	1278.57	ComplexI_Rab1	0.05	1280.89	0.005301	1.68138	0.083267	15.0959	0.014632
VPS34	82	90	STRWNWNEW			8	1278.57	ComplexI_Rab1	0.5	1281.43	0.023044	2.2203	0.086234	15.0789	0.002891
VPS34	82	90	STRWNWNEW			8	1278.57	ComplexI_Rab1	5	1281.71	0.071683	2.50226	0.109744	15.12	0.006945
VPS34	82	90	STRWNWNEW			8	1278.57	ComplexI_Rab1	50	1281.95	0.017055	2.74327	0.08483	15.0991	0.011291
VPS34	82	90	STRWNWNEW			8	1278.57	complexI_Apo	0	1279.21	0.083098	0	0	15.083	0.007185
VPS34	82	90	STRWNWNEW			8	1278.57	complexI_Apo	0.05	1281.11	0.04535	1.89829	0.094667	15.1092	0.014468
VPS34	82	90	STRWNWNEW			8	1278.57	complexI_Apo	0.5	1281.51	0.054493	2.2987	0.099372	15.0877	0.008208
VPS34	82	90	STRWNWNEW			8	1278.57	complexI_Apo	5	1281.88	0.027004	2.67007	0.087375	15.1317	0.010123
VPS34	82	90	STRWNWNEW			8	1278.57	complexI_Apo	50	1281.95	0.112041	2.7386	0.139493	15.0927	0.00728
VPS34	91	105	LKLPVKYPDLPRNAQ			11	1752.02	ComplexI_Rab1	0	1752.96	0.080913	0	0	9.24182	0.025178
VPS34	91	105	LKLPVKYPDLPRNAQ			11	1752.02	ComplexI_Rab1	0.05	1753.7	0.094336	0.739462	0.124283	9.2152	0.010581
VPS34	91	105	LKLPVKYPDLPRNAQ			11	1752.02	ComplexI_Rab1	0.5	1753.92	0.103068	0.96753	0.131034	9.20743	0.012363
VPS34	91	105	LKLPVKYPDLPRNAQ			11	1752.02	ComplexI_Rab1	5	1754.57	0.212321	1.6168	0.227216	9.21279	0.0143
VPS34	91	105	LKLPVKYPDLPRNAQ			11	1752.02	ComplexI_Rab1	50	1755.22	0.360382	2.26101	0.369354	9.21603	0.013657
VPS34	91	105	LKLPVKYPDLPRNAQ			11	1752.02	complexI_Apo	0	1752.96	0.080913	0	0	9.24182	0.025178
VPS34	91	105	LKLPVKYPDLPRNAQ			11	1752.02	complexI_Apo	0.05	1753.74	0.109731	0.786025	0.136337	9.26076	0.02689
VPS34	91	105	LKLPVKYPDLPRNAQ			11	1752.02	complexI_Apo	0.5	1753.97	0.091181	1.01289	0.121905	9.22337	0.006202
VPS34	91	105	LKLPVKYPDLPRNAQ			11	1752.02	complexI_Apo	5	1754.67	0.193928	1.71213	0.210131	9.26621	0.016282
VPS34	91	105	LKLPVKYPDLPRNAQ			11	1752.02	complexI_Apo	50	1755.34	0.34982	2.38365	0.359056	9.19332	0.011953
VPS34	91	107	LKLPVKYPDLPRNAQVA			13	1922.12	ComplexI_Rab1	0	1923.22	0.033694	0	0	9.84967	0.014066
VPS34	91	107	LKLPVKYPDLPRNAQVA			13	1922.12	ComplexI_Rab1	0.05	1924.02	0.059383	0.795336	0.068276	9.84635	0.016863
VPS34	91	107	LKLPVKYPDLPRNAQVA			13	1922.12	ComplexI_Rab1	0.5	1924.25	0.077988	1.02506	0.084956	9.83723	0.019678
VPS34	91	107	LKLPVKYPDLPRNAQVA			13	1922.12	ComplexI_Rab1	5	1924.95	0.171298	1.72574	0.17458	9.85793	0.012131
VPS34	91	107	LKLPVKYPDLPRNAQVA			13	1922.12	ComplexI_Rab1	50	1925.66	0.211824	2.43862	0.214487	9.84913	0.01376
VPS34	91	107	LKLPVKYPDLPRNAQVA			13	1922.12	complexI_Apo	0	1923.22	0.033694	0	0	9.84967	0.014066
VPS34	91	107	LKLPVKYPDLPRNAQVA			13	1922.12	complexI_Apo	0.05	1924.06	0.037378	0.833787	0.050323	9.87759	0.022376
VPS34	91	107	LKLPVKYPDLPRNAQVA			13	1922.12	complexI_Apo	0.5	1924.28	0.064656	1.0599	0.072908	9.85208	0.010731
VPS34	91	107	LKLPVKYPDLPRNAQVA			13	1922.12	complexI_Apo	5	1924.97	0.14084	1.75123	0.144814	9.89132	0.018181
VPS34	91	107	LKLPVKYPDLPRNAQVA			13	1922.12	complexI_Apo	50	1925.72	0.237388	2.49991	0.239767	9.8248	0.012532
VPS34	91	108	LKLPVKYPDLPRNAQVAL			14	2035.21	ComplexI_Rab1	0	2036.25	0.056471	0	0	11.2269	0.01121
VPS34	91	108	LKLPVKYPDLPRNAQVAL			14	2035.21	ComplexI_Rab1	0.05	2037.17	0.055719	0.922187	0.079332	11.2367	0.014014
VPS34	91	108	LKLPVKYPDLPRNAQVAL			14	2035.21	ComplexI_Rab1	0.5	2037.36	0.103953	1.10804	0.118301	11.2342	0.011051
VPS34	91	108	LKLPVKYPDLPRNAQVAL			14	2035.21	ComplexI_Rab1	5	2037.97	0.102014	1.71678	0.116601	11.2647	0.012635
VPS34	91	108	LKLPVKYPDLPRNAQVAL			14	2035.21	ComplexI_Rab1	50	2038.65	0.171786	2.39573	0.180829	11.2489	0.014219
VPS34	91	108	LKLPVKYPDLPRNAQVAL			14	2035.21	complexI_Apo	0	2036.25	0.056471	0	0	11.2269	0.01121
VPS34	91	108	LKLPVKYPDLPRNAQVAL			14	2035.21	complexI_Apo	0.05	2037.22	0.08516	0.9678	0.102182	11.2683	0.029455
VPS34	91	108	LKLPVKYPDLPRNAQVAL			14	2035.21	complexI_Apo	0.5	2037.37	0.029362	1.1164	0.063648	11.246	0.01297
VPS34	91	108	LKLPVKYPDLPRNAQVAL			14	2035.21	complexI_Apo	5	2037.98	0.0628	1.72499	0.084456	11.2967	0.022151
VPS34	91	108	LKLPVKYPDLPRNAQVAL			14	2035.21	complexI_Apo	50	2038.63	0.172846	2.38222	0.181837	11.2277	0.016086
VPS34	94	105	PVKYPDLPRNAQ			8	1397.75	ComplexI_Rab1	0	1398.52	0.085381	0	0	7.58581	0.022168
VPS34	94	105	PVKYPDLPRNAQ			8	1397.75	ComplexI_Rab1	0.05	1399.38	0.062953	0.85762	0.10608	7.54973	0.011233
VPS34	94	105	PVKYPDLPRNAQ			8	1397.75	ComplexI_Rab1	0.5	1399.66	0.113774	1.13891	0.142248	7.55119	0.0115
VPS34	94	105	PVKYPDLPRNAQ			8	1397.75	ComplexI_Rab1	5	1400.42	0.0844	1.90304	0.120056	7.54755	0.01198
VPS34	94	105	PVKYPDLPRNAQ			8	1397.75	ComplexI_Rab1	50	1401.22	0.143265	2.69887	0.166778	7.55642	0.016799
VPS34	94	105	PVKYPDLPRNAQ			8	1397.75	complexI_Apo	0	1398.52	0.085381	0	0	7.58581	0.022168
VPS34	94	105	PVKYPDLPRNAQ			8	1397.75	complexI_Apo	0.05	1399.43	0.111551	0.906057	0.140476	7.59485	0.012732
VPS34	94	105	PVKYPDLPRNAQ			8	1397.75	complexI_Apo	0.5	1399.68	0.046556	1.16201	0.097249	7.57427	0.005859
VPS34	94	105	PVKYPDLPRNAQ			8	1397.75	complexI_Apo	5	1400.47	0.071091	1.94735	0.111103	7.5925	0.003843
VPS34	94	105	PVKYPDLPRNAQ			8	1397.75	complexI_Apo	50	1401.24	0.134427	2.71739	0.15925	7.55533	0.01786
VPS34	108	126	LTIWDVYGPGKAVPVGGTT			16	1931.03	ComplexI_Rab1	0	1932.12	0.03471	0	0	14.0005	0.006353
VPS34	108	126	LTIWDVYGPGKAVPVGGTT			16	1931.03	ComplexI_Rab1	0.05	1934.28	0.069905	2.1616	0.078048	14.0218	0.020175
VPS34	108	126	LTIWDVYGPGKAVPVGGTT			16	1931.03	ComplexI_Rab1	0.5	1934.44	0.098615	2.32851	0.104545	14.0115	0.006639
VPS34	108	126	LTIWDVYGPGKAVPVGGTT			16	1931.03	ComplexI_Rab1	5	1935.09	0.109261	2.97182	0.114642	14.0553	0.012573
VPS34	108	126	LTIWDVYGPGKAVPVGGTT			16	1931.03	ComplexI_Rab1	50	1936.01	0.134997	3.89368	0.139388	14.0359	0.008852
VPS34	108	126	LTIWDVYGPGKAVPVGGTT			16	1931.03	complexI_Apo	0	1932.12	0.03471	0	0	14.0005	0.006353
VPS34	108	126	LTIWDVYGPGKAVPVGGTT			16	1931.03	complexI_Apo	0.05	1934.3	0.089984	2.18554	0.096446	14.0318	0.015383
VPS34	108	126	LTIWDVYGPGKAVPVGGTT			16	1931.03	complexI_Apo	0.5	1934.55	0.100846	2.43366	0.106652	14.0187	0.018508
VPS34	108	126	LTIWDVYGPGKAVPVGGTT			16	1931.03	complexI_Apo	5	1935.11	0.120781	2.99354	0.125669	14.07	0.022182
VPS34	108	126	LTIWDVYGPGKAVPVGGTT			16	1931.03	complexI_Apo	50	1936.13	0.092967	4.0149	0.099235	14.0192	0.011865
VPS34	108	129	LTIWDVYGPGKAVPVGGTTVSL			19	2230.21	ComplexI_Rab1	0	2231.47	0.061811	0	0	15.4191	0.007487
VPS34	108	129	LTIWDVYGPGKAVPVGGTTVSL			19	2230.21	ComplexI_Rab1	0.05	2234.1	0.154659	2.63315	0.166553	15.4418	0.013004
VPS34	108	129	LTIWDVYGPGKAVPVGGTTVSL			19	2230.21	ComplexI_Rab1	0.5	2234.28	0.146939	2.81289	0.159411	15.432	0.004466
VPS34	108	129	LTIWDVYGPGKAVPVGGTTVSL			19	2230.21	ComplexI_Rab1	5	2234.83	0.174708	3.35835	0.18532	15.4847	0.011236
VPS34	108	129	LTIWDVYGPGKAVPVGGTTVSL			19	2230.21	ComplexI_Rab1	50	2235.74	0.215708	4.26902	0.22439	15.4575	0.016755
VPS34	108	129	LTIWDVYGPGKAVPVGGTTVSL			19	2230.21	complexI_Apo	0	2231.47	0.061811	0	0	15.4191	0.007487
VPS34	108	129	LTIWDVYGPGKAVPVGGTTVSL			19	2230.21	complexI_Apo	0.05	2234.11	0.148131	2.64426	0.16051	15.4549	0.016018
VPS34	108	129	LTIWDVYGPGKAVPVGGTTVSL			19	2230.21	complexI_Apo	0.5	2234.31	0.161657	2.83715	0.173071	15.4428	0.010631
VPS34	108	129	LTIWDVYGPGKAVPVGGTTVSL			19	2230.21	complexI_Apo	5	2234.92	0.157432	3.45233	0.169132	15.5014	0.025
VPS34	108	129	LTIWDVYGPGKAVPVGGTTVSL			19	2230.21	complexI_Apo	50	2235.83	0.218041	4.35592	0.226633	15.4515	0.010965
VPS34	109	126	TIWDVYGPGKAVPVGGTT			15	1817.94	ComplexI_Rab1	0	1818.88	0.06652	0	0	12.4296	0.004705
VPS34	109	126	TIWDVYGPGKAVPVGGTT			15	1817.94	ComplexI_Rab1	0.05	1821.16	0.043824	2.27913	0.079658	12.4459	0.01412
VPS34	109	126	TIWDVYGPGKAVPVGGTT			15	1817.94	ComplexI_Rab1	0.5	1821.35	0.02981	2.46513	0.072894	12.4266	0.006907
VPS34	109	126	TIWDVYGPGKAVPVGGTT			15	1817.94	ComplexI_Rab1	5	1821.99	0.017691	3.10808	0.068832	12.4717	0.000679
VPS34	109	126	TIWDVYGPGKAVPVGGTT			15	1817.94	ComplexI_Rab1	50	1822.95	0.047871	4.06517	0.081954	12.4444	0.010992
VPS34	109	126	TIWDVYGPGKAVPVGGTT			15	1817.94	complexI_Apo	0	1818.88	0.06652	0	0	12.4296	0.004705
VPS34	109	126	TIWDVYGPGKAVPVGGTT			15	1817.94	complexI_Apo	0.05	1821.23	0.0534	2.34637	0.085302	12.4605	0.015749
VPS34	109	126	TIWDVYGPGKAVPVGGTT			15	1817.94	complexI_Apo	0.5	1821.34	0.054274	2.45456	0.085852	12.4457	0.014151
VPS34	109	126	TIWDVYGPGKAVPVGGTT			15	1817.94	complexI_Apo	5	1822.07	0.065484	3.18447	0.093343	12.4838	0.01224
VPS34	109	126	TIWDVYGPGKAVPVGGTT			15	1817.94	complexI_Apo	50	1823.02	0.024227	4.13443	0.070794	12.4367	0.014342
VPS34	109	129	TIWDVYGPGKAVPVGGTTVSL			18	2117.13	ComplexI_Rab1	0	2118.27	0.058626	0	0	14.2427	0.004207
VPS34	109	129	TIWDVYGPGKAVPVGGTTVSL			18	2117.13	ComplexI_Rab1	0.05	2120.83	0.189432	2.56514	0.198296	14.2636	0.015491
VPS34	109	129	TIWDVYGPGKAVPVGGTTVSL			18	2117.13	ComplexI_Rab1	0.5	2121.15	0.156571	2.88318	0.167187	14.2537	0.009078
VPS34	109	129	TIWDVYGPGKAVPVGGTTVSL			18	2117.13	ComplexI_Rab1	5	2121.74	0.205197	3.47382	0.213407	14.3003	0.015699
VPS34	109	129	TIWDVYGPGKAVPVGGTTVSL			18	2117.13	ComplexI_Rab1	50	2122.64	0.195878	4.36869	0.204463	14.2764	0.013362
VPS34	109	129	TIWDVYGPGKAVPVGGTTVSL			18	2117.13	complexI_Apo	0	2118.27	0.058626	0	0	14.2427	0.004207
VPS34	109	129	TIWDVYGPGKAVPVGGTTVSL			18	2117.13	complexI_Apo	0.05	2120.99	0.188132	2.72419	0.197055	14.2711	0.017206
VPS34	109	129	TIWDVYGPGKAVPVGGTTVSL			18	2117.13	complexI_Apo	0.5	2121.14	0.216316	2.87402	0.22412	14.2612	0.015241
VPS34	109	129	TIWDVYGPGKAVPVGGTTVSL			18	2117.13	complexI_Apo	5	2121.82	0.227683	3.55437	0.23511	14.317	0.021318
VPS34	109	129	TIWDVYGPGKAVPVGGTTVSL			18	2117.13	complexI_Apo	50	2122.77	0.213995	4.4978	0.22188	14.259	0.009348
VPS34	122	130	VGGTTVSLF			8	880.477	ComplexI_Rab1	0	880.947	0.041419	0	0	10.2002	0.020272
VPS34	122	130	VGGTTVSLF			8	880.477	ComplexI_Rab1	0.05	881.449	0.05612	0.50191	0.06975	10.1621	0.019678
VPS34	122	130	VGGTTVSLF			8	880.477	ComplexI_Rab1	0.5	881.407	0.064638	0.459647	0.07677	10.1553	0.019917
VPS34	122	130	VGGTTVSLF			8	880.477	ComplexI_Rab1	5	881.479	0.073046	0.531518	0.083972	10.1551	0.012114
VPS34	122	130	VGGTTVSLF			8	880.477	ComplexI_Rab1	50	881.658	0.03058	0.710848	0.051485	10.1742	0.022378
VPS34	122	130	VGGTTVSLF			8	880.477	complexI_Apo	0	880.947	0.041419	0	0	10.2002	0.020272
VPS34	122	130	VGGTTVSLF			8	880.477	complexI_Apo	0.05	881.398	0.024101	0.450528	0.047921	10.2158	0.024818
VPS34	122	130	VGGTTVSLF			8	880.477	complexI_Apo	0.5	881.45	0.040824	0.502485	0.058156	10.1854	0.007902
VPS34	122	130	VGGTTVSLF			8	880.477	complexI_Apo	5	881.572	0.069181	0.624591	0.080632	10.2238	0.008036
VPS34	122	130	VGGTTVSLF			8	880.477	complexI_Apo	50	881.737	0.069348	0.790013	0.080776	10.1361	0.018386
VPS34	130	136	FGKYGMF			6	849.396	ComplexI_Rab1	0	850.002	0.028813	0	0	13.0517	0.02067
VPS34	130	136	FGKYGMF			6	849.396	ComplexI_Rab1	0.05	850.647	0.013165	0.645482	0.031679	13.0493	0.007882
VPS34	130	136	FGKYGMF			6	849.396	ComplexI_Rab1	0.5	850.806	0.021125	0.80399	0.035728	13.0329	0.012791
VPS34	130	136	FGKYGMF			6	849.396	ComplexI_Rab1	5	851.431	0.042773	1.4292	0.051572	13.0629	0.013582
VPS34	130	136	FGKYGMF			6	849.396	ComplexI_Rab1	50	851.68	0.033835	1.67836	0.044441	13.0575	0.026155
VPS34	130	136	FGKYGMF			6	849.396	complexI_Apo	0	850.002	0.028813	0	0	13.0517	0.02067
VPS34	130	136	FGKYGMF			6	849.396	complexI_Apo	0.05	850.683	0.062125	0.68137	0.068482	13.0706	0.012161
VPS34	130	136	FGKYGMF			6	849.396	complexI_Apo	0.5	850.833	0.011207	0.831669	0.030916	13.0534	0.004473
VPS34	130	136	FGKYGMF			6	849.396	complexI_Apo	5	851.458	0.034252	1.4558	0.04476	13.0887	0.003434
VPS34	130	136	FGKYGMF			6	849.396	complexI_Apo	50	851.712	0.054651	1.70981	0.061782	13.0383	0.0092
VPS34	151	167	ADGSEPTKTPGRTSSTL			14	1704.84	ComplexI_Rab1	0	1705.67	0.079004	0	0	5.29934	0.007911
VPS34	151	167	ADGSEPTKTPGRTSSTL			14	1704.84	ComplexI_Rab1	0.05	1709.91	0.066078	4.23372	0.102995	5.27953	0.01209
VPS34	151	167	ADGSEPTKTPGRTSSTL			14	1704.84	ComplexI_Rab1	0.5	1710.08	0.052138	4.40384	0.094657	5.26915	0.003071
VPS34	151	167	ADGSEPTKTPGRTSSTL			14	1704.84	ComplexI_Rab1	5	1710.79	0.110504	5.11569	0.135841	5.27469	0.006965
VPS34	151	167	ADGSEPTKTPGRTSSTL			14	1704.84	ComplexI_Rab1	50	1711.61	0.153858	5.94192	0.172956	5.27092	0.004013
VPS34	151	167	ADGSEPTKTPGRTSSTL			14	1704.84	complexI_Apo	0	1705.67	0.079004	0	0	5.29934	0.007911
VPS34	151	167	ADGSEPTKTPGRTSSTL			14	1704.84	complexI_Apo	0.05	1710.02	0.180263	4.34539	0.196816	5.2901	0.007488
VPS34	151	167	ADGSEPTKTPGRTSSTL			14	1704.84	complexI_Apo	0.5	1710.23	0.033448	4.55426	0.085793	5.27689	0.003311
VPS34	151	167	ADGSEPTKTPGRTSSTL			14	1704.84	complexI_Apo	5	1710.97	0.10466	5.30255	0.131131	5.29367	0.003193
VPS34	151	167	ADGSEPTKTPGRTSSTL			14	1704.84	complexI_Apo	50	1711.79	0.036771	6.11356	0.087142	5.26548	0.009741
VPS34	152	167	DGSEPTKTPGRTSSTL			13	1633.8	ComplexI_Rab1	0	1634.61	0.070667	0	0	5.40734	0.007737
VPS34	152	167	DGSEPTKTPGRTSSTL			13	1633.8	ComplexI_Rab1	0.05	1638.48	0.050447	3.8753	0.086826	5.38964	0.006104
VPS34	152	167	DGSEPTKTPGRTSSTL			13	1633.8	ComplexI_Rab1	0.5	1638.71	0.069124	4.10152	0.098853	5.38134	0.002796
VPS34	152	167	DGSEPTKTPGRTSSTL			13	1633.8	ComplexI_Rab1	5	1639.4	0.104465	4.78911	0.126122	5.38283	0.006136
VPS34	152	167	DGSEPTKTPGRTSSTL			13	1633.8	ComplexI_Rab1	50	1640.17	0.142451	5.56154	0.159016	5.38826	0.004877
VPS34	152	167	DGSEPTKTPGRTSSTL			13	1633.8	complexI_Apo	0	1634.61	0.070667	0	0	5.40734	0.007737
VPS34	152	167	DGSEPTKTPGRTSSTL			13	1633.8	complexI_Apo	0.05	1638.56	0.108825	3.95397	0.129756	5.40118	0.007203
VPS34	152	167	DGSEPTKTPGRTSSTL			13	1633.8	complexI_Apo	0.5	1638.8	0.085044	4.18946	0.110572	5.39192	0.004535
VPS34	152	167	DGSEPTKTPGRTSSTL			13	1633.8	complexI_Apo	5	1639.53	0.18947	4.91861	0.202219	5.40897	0.013494
VPS34	152	167	DGSEPTKTPGRTSSTL			13	1633.8	complexI_Apo	50	1639.98	0.181324	5.36952	0.194608	5.39288	0.00907
VPS34	168	175	SEDQMSRL			7	965.436	ComplexI_Rab1	0	965.916	0.030379	0	0	8.03543	0.006595
VPS34	168	175	SEDQMSRL			7	965.436	ComplexI_Rab1	0.05	968.719	0.041391	2.80302	0.051343	7.97318	0.017147
VPS34	168	175	SEDQMSRL			7	965.436	ComplexI_Rab1	0.5	969.136	0.044417	3.21932	0.053812	7.94961	0.010352
VPS34	168	175	SEDQMSRL			7	965.436	ComplexI_Rab1	5	969.219	0.053089	3.30224	0.061167	7.94783	0.010977
VPS34	168	175	SEDQMSRL			7	965.436	ComplexI_Rab1	50	969.259	0.027964	3.34256	0.04129	7.96568	0.016375
VPS34	168	175	SEDQMSRL			7	965.436	complexI_Apo	0	965.916	0.030379	0	0	8.03543	0.006595
VPS34	168	175	SEDQMSRL			7	965.436	complexI_Apo	0.05	968.899	0.073541	2.98288	0.079569	8.00342	0.011757
VPS34	168	175	SEDQMSRL			7	965.436	complexI_Apo	0.5	969.255	0.02629	3.33835	0.040175	7.9985	0.004073
VPS34	168	175	SEDQMSRL			7	965.436	complexI_Apo	5	969.198	0.039476	3.28217	0.049812	8.00522	0.00582
VPS34	168	175	SEDQMSRL			7	965.436	complexI_Apo	50	969.204	0.045065	3.28754	0.054348	7.96276	0.019019
VPS34	194	200	DRLTFRE			6	936.49	ComplexI_Rab1	0	936.89	0.068494	0	0	7.63315	0.024052
VPS34	194	200	DRLTFRE			6	936.49	ComplexI_Rab1	0.05	937.112	0.073208	0.222051	0.100254	7.58547	0.012041
VPS34	194	200	DRLTFRE			6	936.49	ComplexI_Rab1	0.5	937.768	0.038029	0.877681	0.078343	7.57728	0.009581
VPS34	194	200	DRLTFRE			6	936.49	ComplexI_Rab1	5	939.182	0.021457	2.29217	0.071777	7.57193	0.011963
VPS34	194	200	DRLTFRE			6	936.49	ComplexI_Rab1	50	939.974	0.025281	3.08373	0.073011	7.5838	0.017551
VPS34	194	200	DRLTFRE			6	936.49	complexI_Apo	0	936.89	0.068494	0	0	7.63315	0.024052
VPS34	194	200	DRLTFRE			6	936.49	complexI_Apo	0.05	937.464	0.022183	0.573363	0.071997	7.62122	0.013374
VPS34	194	200	DRLTFRE			6	936.49	complexI_Apo	0.5	938.135	0.026298	1.245	0.073369	7.59904	0.003239
VPS34	194	200	DRLTFRE			6	936.49	complexI_Apo	5	939.513	0.071702	2.62322	0.09916	7.61493	0.011065
VPS34	194	200	DRLTFRE			6	936.49	complexI_Apo	50	940.099	0.075789	3.20842	0.102154	7.57369	0.020471
VPS34	204	214	INESEKRSSNF			10	1310.63	ComplexI_Rab1	0	1311.32	0.054513	0	0	5.33641	0.01051
VPS34	204	214	INESEKRSSNF			10	1310.63	ComplexI_Rab1	0.05	1315.25	0.121258	3.92936	0.132948	5.30328	0.008163
VPS34	204	214	INESEKRSSNF			10	1310.63	ComplexI_Rab1	0.5	1315.61	0.111469	4.29218	0.124085	5.29075	0.003019
VPS34	204	214	INESEKRSSNF			10	1310.63	ComplexI_Rab1	5	1315.52	0.100136	4.20611	0.114013	5.3022	0.010387
VPS34	204	214	INESEKRSSNF			10	1310.63	ComplexI_Rab1	50	1315.53	0.045631	4.21312	0.071091	5.29695	0.004644
VPS34	204	214	INESEKRSSNF			10	1310.63	complexI_Apo	0	1311.32	0.054513	0	0	5.33641	0.01051
VPS34	204	214	INESEKRSSNF			10	1310.63	complexI_Apo	0.05	1315.82	0.18594	4.4993	0.193766	5.31938	0.015674
VPS34	204	214	INESEKRSSNF			10	1310.63	complexI_Apo	0.5	1315.7	0.112975	4.38081	0.12544	5.30856	0.00455
VPS34	204	214	INESEKRSSNF			10	1310.63	complexI_Apo	5	1315.55	0.155649	4.23079	0.164919	5.31648	0.008614
VPS34	204	214	INESEKRSSNF			10	1310.63	complexI_Apo	50	1315.56	0.066476	4.24057	0.085969	5.29466	0.013818
VPS34	205	214	NESEKRSSNF			9	1197.55	ComplexI_Rab1	0	1198.22	0.031988	0	0	5.33672	0.007882
VPS34	205	214	NESEKRSSNF			9	1197.55	ComplexI_Rab1	0.05	1201.95	0.055061	3.72905	0.063679	5.31196	0.009704
VPS34	205	214	NESEKRSSNF			9	1197.55	ComplexI_Rab1	0.5	1202.36	0.13271	4.14183	0.136511	5.29933	0.000682
VPS34	205	214	NESEKRSSNF			9	1197.55	ComplexI_Rab1	5	1202.24	0.033531	4.02179	0.046342	5.29829	0.010548
VPS34	205	214	NESEKRSSNF			9	1197.55	ComplexI_Rab1	50	1202.25	0.019403	4.02925	0.037413	5.29958	0.007552
VPS34	205	214	NESEKRSSNF			9	1197.55	complexI_Apo	0	1198.22	0.031988	0	0	5.33672	0.007882
VPS34	205	214	NESEKRSSNF			9	1197.55	complexI_Apo	0.05	1202.45	0.089582	4.22772	0.095122	5.32161	0.015811
VPS34	205	214	NESEKRSSNF			9	1197.55	complexI_Apo	0.5	1202.46	0.034441	4.24716	0.047004	5.31236	0.006152
VPS34	205	214	NESEKRSSNF			9	1197.55	complexI_Apo	5	1202.28	0.173797	4.06206	0.176717	5.3209	0.00746
VPS34	205	214	NESEKRSSNF			9	1197.55	complexI_Apo	50	1202.31	0.032591	4.091	0.045667	5.29616	0.011013
VPS34	221	230	FRCVKCDDKE			9	1242.56	ComplexI_Rab1	0	1243.31	0.070693	0	0	5.19444	0.01463
VPS34	221	230	FRCVKCDDKE			9	1242.56	ComplexI_Rab1	0.05	1244.76	0.03032	1.45181	0.076921	5.17468	0.006701
VPS34	221	230	FRCVKCDDKE			9	1242.56	ComplexI_Rab1	0.5	1245.73	0.077536	2.42029	0.104926	5.16572	0.007147
VPS34	221	230	FRCVKCDDKE			9	1242.56	ComplexI_Rab1	5	1246.53	0.086143	3.21704	0.111437	5.16087	0.007084
VPS34	221	230	FRCVKCDDKE			9	1242.56	ComplexI_Rab1	50	1246.6	0.057034	3.28946	0.090832	5.16632	0.005485
VPS34	221	230	FRCVKCDDKE			9	1242.56	complexI_Apo	0	1243.31	0.070693	0	0	5.19444	0.01463
VPS34	221	230	FRCVKCDDKE			9	1242.56	complexI_Apo	0.05	1244.8	0.09803	1.49313	0.120861	5.18239	0.009567
VPS34	221	230	FRCVKCDDKE			9	1242.56	complexI_Apo	0.5	1245.83	0.037361	2.52309	0.079959	5.17081	0.004735
VPS34	221	230	FRCVKCDDKE			9	1242.56	complexI_Apo	5	1246.52	0.114763	3.20575	0.134789	5.17871	0.01039
VPS34	221	230	FRCVKCDDKE			9	1242.56	complexI_Apo	50	1246.64	0.053147	3.32817	0.088443	5.16195	0.004883
VPS34	221	235	FRCVKCDDKEYGIVY			14	1837.86	ComplexI_Rab1	0	1838.96	0.056123	0	0	10.2981	0.020315
VPS34	221	235	FRCVKCDDKEYGIVY			14	1837.86	ComplexI_Rab1	0.05	1840.21	0.036814	1.25535	0.067119	10.282	0.010456
VPS34	221	235	FRCVKCDDKEYGIVY			14	1837.86	ComplexI_Rab1	0.5	1840.95	0.148597	1.99292	0.158842	10.2815	0.023377
VPS34	221	235	FRCVKCDDKEYGIVY			14	1837.86	ComplexI_Rab1	5	1841.75	0.038021	2.79484	0.067789	10.293	0.006858
VPS34	221	235	FRCVKCDDKEYGIVY			14	1837.86	ComplexI_Rab1	50	1842.39	0.053657	3.43604	0.077645	10.2911	0.02331
VPS34	221	235	FRCVKCDDKEYGIVY			14	1837.86	complexI_Apo	0	1838.96	0.056123	0	0	10.2981	0.020315
VPS34	221	235	FRCVKCDDKEYGIVY			14	1837.86	complexI_Apo	0.05	1840.28	0.187841	1.3241	0.196046	10.3311	0.026143
VPS34	221	235	FRCVKCDDKEYGIVY			14	1837.86	complexI_Apo	0.5	1840.99	0.116245	2.02984	0.129084	10.298	0.014536
VPS34	221	235	FRCVKCDDKEYGIVY			14	1837.86	complexI_Apo	5	1841.91	0.154339	2.95026	0.164226	10.3369	0.016992
VPS34	221	235	FRCVKCDDKEYGIVY			14	1837.86	complexI_Apo	50	1842.61	0.192012	3.64804	0.200046	10.266	0.009384
VPS34	222	230	RCVKCDDKE			8	1095.49	ComplexI_Rab1	0	1096.12	0.017583	0	0	3.90973	0.011989
VPS34	222	230	RCVKCDDKE			8	1095.49	ComplexI_Rab1	0.05	1097.01	0.056718	0.89246	0.059381	3.89754	0.006949
VPS34	222	230	RCVKCDDKE			8	1095.49	ComplexI_Rab1	0.5	1097.61	0.030014	1.48499	0.034785	3.88584	0.0113
VPS34	222	230	RCVKCDDKE			8	1095.49	ComplexI_Rab1	5	1098.3	0.097524	2.17629	0.099096	3.88346	0.004354
VPS34	222	230	RCVKCDDKE			8	1095.49	ComplexI_Rab1	50	1098.32	0.044653	2.19521	0.04799	3.88096	0.003341
VPS34	222	230	RCVKCDDKE			8	1095.49	complexI_Apo	0	1096.12	0.017583	0	0	3.90973	0.011989
VPS34	222	230	RCVKCDDKE			8	1095.49	complexI_Apo	0.05	1097.08	0.057748	0.954411	0.060365	3.89629	0.014796
VPS34	222	230	RCVKCDDKE			8	1095.49	complexI_Apo	0.5	1097.78	0.073676	1.65532	0.075745	3.89132	0.006071
VPS34	222	230	RCVKCDDKE			8	1095.49	complexI_Apo	5	1098.24	0.075684	2.11902	0.0777	3.89231	0.009824
VPS34	222	230	RCVKCDDKE			8	1095.49	complexI_Apo	50	1098.3	0.046307	2.17833	0.049533	3.88694	0.005761
VPS34	251	260	ELVKVPDPQM			7	1155.61	ComplexI_Rab1	0	1156.19	0.021349	0	0	10.2042	0.01374
VPS34	251	260	ELVKVPDPQM			7	1155.61	ComplexI_Rab1	0.05	1156.79	0.052686	0.600447	0.056848	10.2114	0.012456
VPS34	251	260	ELVKVPDPQM			7	1155.61	ComplexI_Rab1	0.5	1157.28	0.076692	1.08462	0.079609	10.2059	0.013688
VPS34	251	260	ELVKVPDPQM			7	1155.61	ComplexI_Rab1	5	1157.91	0.074369	1.71258	0.077372	10.2248	0.012131
VPS34	251	260	ELVKVPDPQM			7	1155.61	ComplexI_Rab1	50	1158.9	0.041667	2.71075	0.046818	10.2148	0.012941
VPS34	251	260	ELVKVPDPQM			7	1155.61	complexI_Apo	0	1156.19	0.021349	0	0	10.2042	0.01374
VPS34	251	260	ELVKVPDPQM			7	1155.61	complexI_Apo	0.05	1156.68	0.106094	0.487981	0.108221	10.2268	0.017805
VPS34	251	260	ELVKVPDPQM			7	1155.61	complexI_Apo	0.5	1157.31	0.044301	1.11815	0.049177	10.2159	0.007842
VPS34	251	260	ELVKVPDPQM			7	1155.61	complexI_Apo	5	1157.93	0.040338	1.73499	0.045639	10.2491	0.007679
VPS34	251	260	ELVKVPDPQM			7	1155.61	complexI_Apo	50	1158.85	0.056873	2.65531	0.060748	10.19	0.012261
VPS34	251	262	ELVKVPDPQMSM			9	1373.68	ComplexI_Rab1	0	1374.45	0.048765	0	0	11.2863	0.012527
VPS34	251	262	ELVKVPDPQMSM			9	1373.68	ComplexI_Rab1	0.05	1376.13	0.014805	1.67735	0.050963	11.2917	0.009134
VPS34	251	262	ELVKVPDPQMSM			9	1373.68	ComplexI_Rab1	0.5	1376.69	0.065413	2.23181	0.08159	11.2942	0.011935
VPS34	251	262	ELVKVPDPQMSM			9	1373.68	ComplexI_Rab1	5	1377.3	0.052	2.84596	0.071289	11.3158	0.009056
VPS34	251	262	ELVKVPDPQMSM			9	1373.68	ComplexI_Rab1	50	1378.2	0.053217	3.74177	0.072181	11.3114	0.0095
VPS34	251	262	ELVKVPDPQMSM			9	1373.68	complexI_Apo	0	1374.45	0.048765	0	0	11.2863	0.012527
VPS34	251	262	ELVKVPDPQMSM			9	1373.68	complexI_Apo	0.05	1376.23	0.050251	1.77557	0.070023	11.3094	0.016574
VPS34	251	262	ELVKVPDPQMSM			9	1373.68	complexI_Apo	0.5	1376.75	0.018567	2.29598	0.05218	11.3049	0.00805
VPS34	251	262	ELVKVPDPQMSM			9	1373.68	complexI_Apo	5	1377.36	0.027339	2.90619	0.055906	11.3382	0.013218
VPS34	251	262	ELVKVPDPQMSM			9	1373.68	complexI_Apo	50	1378.22	0.009212	3.76767	0.049627	11.2888	0.011714
VPS34	252	260	LVKVPDPQM			6	1026.57	ComplexI_Rab1	0	1027.07	0.050996	0	0	9.24873	0.013703
VPS34	252	260	LVKVPDPQM			6	1026.57	ComplexI_Rab1	0.05	1027.62	0.033349	0.548798	0.060932	9.23671	0.012669
VPS34	252	260	LVKVPDPQM			6	1026.57	ComplexI_Rab1	0.5	1028.07	0.049526	0.9989	0.071087	9.23221	0.010125
VPS34	252	260	LVKVPDPQM			6	1026.57	ComplexI_Rab1	5	1028.72	0.044234	1.64443	0.067507	9.23144	0.016578
VPS34	252	260	LVKVPDPQM			6	1026.57	ComplexI_Rab1	50	1029.35	0.032582	2.2791	0.060516	9.24311	0.012388
VPS34	252	260	LVKVPDPQM			6	1026.57	complexI_Apo	0	1027.07	0.050996	0	0	9.24873	0.013703
VPS34	252	260	LVKVPDPQM			6	1026.57	complexI_Apo	0.05	1027.56	0.045939	0.489913	0.068637	9.27182	0.020429
VPS34	252	260	LVKVPDPQM			6	1026.57	complexI_Apo	0.5	1028.13	0.040917	1.05322	0.065382	9.25113	0.00587
VPS34	252	260	LVKVPDPQM			6	1026.57	complexI_Apo	5	1028.78	0.015286	1.70574	0.053237	9.28472	0.001661
VPS34	252	260	LVKVPDPQM			6	1026.57	complexI_Apo	50	1029.4	0.073244	2.32654	0.089249	9.21327	0.022171
VPS34	252	262	LVKVPDPQMSM			8	1244.64	ComplexI_Rab1	0	1245.42	0.025788	0	0	10.5227	0.005506
VPS34	252	262	LVKVPDPQMSM			8	1244.64	ComplexI_Rab1	0.05	1247.07	0.046204	1.65406	0.052913	10.5123	0.010005
VPS34	252	262	LVKVPDPQMSM			8	1244.64	ComplexI_Rab1	0.5	1247.64	0.014209	2.21984	0.029443	10.5001	0.022942
VPS34	252	262	LVKVPDPQMSM			8	1244.64	ComplexI_Rab1	5	1248.16	0.021638	2.73753	0.033663	10.5268	0.011032
VPS34	252	262	LVKVPDPQMSM			8	1244.64	ComplexI_Rab1	50	1248.78	0.028606	3.363	0.038514	10.5111	0.012937
VPS34	252	262	LVKVPDPQMSM			8	1244.64	complexI_Apo	0	1245.42	0.025788	0	0	10.5227	0.005506
VPS34	252	262	LVKVPDPQMSM			8	1244.64	complexI_Apo	0.05	1247.2	0.045881	1.78188	0.052631	10.5276	0.016142
VPS34	252	262	LVKVPDPQMSM			8	1244.64	complexI_Apo	0.5	1247.66	0.025018	2.23663	0.035929	10.5148	0.012327
VPS34	252	262	LVKVPDPQMSM			8	1244.64	complexI_Apo	5	1248.17	0.025862	2.74849	0.036522	10.554	0.006332
VPS34	252	262	LVKVPDPQMSM			8	1244.64	complexI_Apo	50	1248.79	0.028957	3.37281	0.038775	10.4939	0.009495
VPS34	253	260	VKVPDPQM			5	913.481	ComplexI_Rab1	0	913.903	0.120176	0	0	8.22578	0.014433
VPS34	253	260	VKVPDPQM			5	913.481	ComplexI_Rab1	0.05	914.382	0.044751	0.479046	0.128237	8.17821	0.011279
VPS34	253	260	VKVPDPQM			5	913.481	ComplexI_Rab1	0.5	914.856	0.025148	0.952884	0.122779	8.17269	0.005999
VPS34	253	260	VKVPDPQM			5	913.481	ComplexI_Rab1	5	915.378	0.031201	1.47522	0.12416	8.18008	0.011973
VPS34	253	260	VKVPDPQM			5	913.481	ComplexI_Rab1	50	915.631	0.008144	1.72796	0.120451	8.19103	0.01163
VPS34	253	260	VKVPDPQM			5	913.481	complexI_Apo	0	913.903	0.120176	0	0	8.22578	0.014433
VPS34	253	260	VKVPDPQM			5	913.481	complexI_Apo	0.05	914.47	0.030351	0.567195	0.123949	8.22959	0.011888
VPS34	253	260	VKVPDPQM			5	913.481	complexI_Apo	0.5	914.879	0.003688	0.976198	0.120232	8.21597	0.009442
VPS34	253	260	VKVPDPQM			5	913.481	complexI_Apo	5	915.402	0.030603	1.49909	0.124011	8.23619	0.003681
VPS34	253	260	VKVPDPQM			5	913.481	complexI_Apo	50	915.64	0.016893	1.73707	0.121357	8.18543	0.016356
VPS34	253	262	VKVPDPQMSM			7	1131.55	ComplexI_Rab1	0	1132.14	0.042109	0	0	9.675	0.016301
VPS34	253	262	VKVPDPQMSM			7	1131.55	ComplexI_Rab1	0.05	1133.82	0.024656	1.6827	0.048797	9.65735	0.01677
VPS34	253	262	VKVPDPQMSM			7	1131.55	ComplexI_Rab1	0.5	1134.33	0.059513	2.18936	0.072904	9.64864	0.010477
VPS34	253	262	VKVPDPQMSM			7	1131.55	ComplexI_Rab1	5	1134.84	0.09386	2.69703	0.102874	9.6668	0.010139
VPS34	253	262	VKVPDPQMSM			7	1131.55	ComplexI_Rab1	50	1135.09	0.04414	2.95201	0.061005	9.66402	0.015707
VPS34	253	262	VKVPDPQMSM			7	1131.55	complexI_Apo	0	1132.14	0.042109	0	0	9.675	0.016301
VPS34	253	262	VKVPDPQMSM			7	1131.55	complexI_Apo	0.05	1133.88	0.044373	1.73608	0.061174	9.68755	0.020205
VPS34	253	262	VKVPDPQMSM			7	1131.55	complexI_Apo	0.5	1134.43	0.040501	2.28612	0.058425	9.67114	0.002976
VPS34	253	262	VKVPDPQMSM			7	1131.55	complexI_Apo	5	1134.93	0.056565	2.78713	0.070518	9.70245	0.008872
VPS34	253	262	VKVPDPQMSM			7	1131.55	complexI_Apo	50	1135.08	0.03993	2.9365	0.058031	9.64917	0.011836
VPS34	297	309	NIIVSYPPTKQLT			10	1473.83	ComplexI_Rab1	0	1474.55	0.060838	0	0	9.79448	0.00481
VPS34	297	309	NIIVSYPPTKQLT			10	1473.83	ComplexI_Rab1	0.05	1476.87	0.030311	2.32064	0.06797	9.7845	0.010687
VPS34	297	309	NIIVSYPPTKQLT			10	1473.83	ComplexI_Rab1	0.5	1477.25	0.070941	2.69751	0.093455	9.76393	0.022335
VPS34	297	309	NIIVSYPPTKQLT			10	1473.83	ComplexI_Rab1	5	1477.83	0.03905	3.27723	0.072292	9.78948	0.010089
VPS34	297	309	NIIVSYPPTKQLT			10	1473.83	ComplexI_Rab1	50	1478.93	0.045432	4.38309	0.075929	9.76817	0.011113
VPS34	297	309	NIIVSYPPTKQLT			10	1473.83	complexI_Apo	0	1474.55	0.060838	0	0	9.79448	0.00481
VPS34	297	309	NIIVSYPPTKQLT			10	1473.83	complexI_Apo	0.05	1476.95	0.087499	2.40194	0.106571	9.80073	0.023286
VPS34	297	309	NIIVSYPPTKQLT			10	1473.83	complexI_Apo	0.5	1477.33	0.040609	2.78533	0.073146	9.78194	0.01053
VPS34	297	309	NIIVSYPPTKQLT			10	1473.83	complexI_Apo	5	1477.88	0.009176	3.32585	0.061526	9.82141	0.012757
VPS34	297	309	NIIVSYPPTKQLT			10	1473.83	complexI_Apo	50	1478.93	0.027327	4.377	0.066693	9.76377	0.010933
VPS34	297	310	NIIVSYPPTKQLTY			11	1636.89	ComplexI_Rab1	0	1637.81	0.018352	0	0	11.1528	0.003876
VPS34	297	310	NIIVSYPPTKQLTY			11	1636.89	ComplexI_Rab1	0.05	1640.81	0.043118	2.99814	0.046861	11.1548	0.014729
VPS34	297	310	NIIVSYPPTKQLTY			11	1636.89	ComplexI_Rab1	0.5	1641.23	0.012154	3.42271	0.022012	11.1412	0.016051
VPS34	297	310	NIIVSYPPTKQLTY			11	1636.89	ComplexI_Rab1	5	1641.7	0.065717	3.89486	0.068232	11.1676	0.013902
VPS34	297	310	NIIVSYPPTKQLTY			11	1636.89	ComplexI_Rab1	50	1642.74	0.022677	4.93002	0.029173	11.1508	0.01202
VPS34	297	310	NIIVSYPPTKQLTY			11	1636.89	complexI_Apo	0	1637.81	0.018352	0	0	11.1528	0.003876
VPS34	297	310	NIIVSYPPTKQLTY			11	1636.89	complexI_Apo	0.05	1640.91	0.056839	3.09677	0.059729	11.1568	0.021851
VPS34	297	310	NIIVSYPPTKQLTY			11	1636.89	complexI_Apo	0.5	1641.25	0.024089	3.44027	0.030283	11.1503	0.011769
VPS34	297	310	NIIVSYPPTKQLTY			11	1636.89	complexI_Apo	5	1641.79	0.031773	3.9785	0.036693	11.191	0.008191
VPS34	297	310	NIIVSYPPTKQLTY			11	1636.89	complexI_Apo	50	1642.82	0.049695	5.00887	0.052976	11.1362	0.01722
VPS34	297	311	NIIVSYPPTKQLTYE			12	1765.94	ComplexI_Rab1	0	1766.84	0.049261	0	0	10.8556	0.01284
VPS34	297	311	NIIVSYPPTKQLTYE			12	1765.94	ComplexI_Rab1	0.05	1770.35	0.016198	3.5108	0.051856	10.8601	0.014467
VPS34	297	311	NIIVSYPPTKQLTYE			12	1765.94	ComplexI_Rab1	0.5	1770.88	0.033523	4.04192	0.059586	10.8585	0.019286
VPS34	297	311	NIIVSYPPTKQLTYE			12	1765.94	ComplexI_Rab1	5	1771.42	0.034853	4.57384	0.060344	10.871	0.011115
VPS34	297	311	NIIVSYPPTKQLTYE			12	1765.94	ComplexI_Rab1	50	1772.38	0.01831	5.53757	0.052554	10.8682	0.009924
VPS34	297	311	NIIVSYPPTKQLTYE			12	1765.94	complexI_Apo	0	1766.84	0.049261	0	0	10.8556	0.01284
VPS34	297	311	NIIVSYPPTKQLTYE			12	1765.94	complexI_Apo	0.05	1770.45	0.048015	3.60715	0.06879	10.8771	0.021302
VPS34	297	311	NIIVSYPPTKQLTYE			12	1765.94	complexI_Apo	0.5	1771	0.020118	4.16032	0.053211	10.8637	0.011147
VPS34	297	311	NIIVSYPPTKQLTYE			12	1765.94	complexI_Apo	5	1771.39	0.041725	4.54444	0.064557	10.8981	0.017214
VPS34	297	311	NIIVSYPPTKQLTYE			12	1765.94	complexI_Apo	50	1772.44	0.041205	5.59843	0.064222	10.8412	0.011914
VPS34	297	313	NIIVSYPPTKQLTYEEQ			14	2023.04	ComplexI_Rab1	0	2024.17	0.046238	0	0	10.5757	0.012412
VPS34	297	313	NIIVSYPPTKQLTYEEQ			14	2023.04	ComplexI_Rab1	0.05	2027.7	0.039112	3.53431	0.060562	10.5661	0.013508
VPS34	297	313	NIIVSYPPTKQLTYEEQ			14	2023.04	ComplexI_Rab1	0.5	2028.21	0.069996	4.04266	0.083889	10.5709	0.016905
VPS34	297	313	NIIVSYPPTKQLTYEEQ			14	2023.04	ComplexI_Rab1	5	2028.67	0.047416	4.5025	0.066229	10.5844	0.008542
VPS34	297	313	NIIVSYPPTKQLTYEEQ			14	2023.04	ComplexI_Rab1	50	2029.89	0.028163	5.71894	0.05414	10.5844	0.009488
VPS34	297	313	NIIVSYPPTKQLTYEEQ			14	2023.04	complexI_Apo	0	2024.17	0.046238	0	0	10.5757	0.012412
VPS34	297	313	NIIVSYPPTKQLTYEEQ			14	2023.04	complexI_Apo	0.05	2027.74	0.085499	3.57569	0.097201	10.5944	0.01767
VPS34	297	313	NIIVSYPPTKQLTYEEQ			14	2023.04	complexI_Apo	0.5	2028.26	0.052891	4.09402	0.070252	10.5789	0.005553
VPS34	297	313	NIIVSYPPTKQLTYEEQ			14	2023.04	complexI_Apo	5	2028.77	0.103161	4.60057	0.11305	10.6126	0.015138
VPS34	297	313	NIIVSYPPTKQLTYEEQ			14	2023.04	complexI_Apo	50	2029.93	0.104117	5.76159	0.113923	10.5548	0.011005
VPS34	297	314	NIIVSYPPTKQLTYEEQD			15	2138.07	ComplexI_Rab1	0	2139.26	0.05094	0	0	10.6513	0.006404
VPS34	297	314	NIIVSYPPTKQLTYEEQD			15	2138.07	ComplexI_Rab1	0.05	2142.72	0.123001	3.4582	0.133132	10.6526	0.014586
VPS34	297	314	NIIVSYPPTKQLTYEEQD			15	2138.07	ComplexI_Rab1	0.5	2143.26	0.099653	3.99801	0.111918	10.6349	0.020409
VPS34	297	314	NIIVSYPPTKQLTYEEQD			15	2138.07	ComplexI_Rab1	5	2143.8	0.074992	4.54234	0.090657	10.6582	0.024408
VPS34	297	314	NIIVSYPPTKQLTYEEQD			15	2138.07	ComplexI_Rab1	50	2145	0.112185	5.73857	0.123209	10.6442	0.009513
VPS34	297	314	NIIVSYPPTKQLTYEEQD			15	2138.07	complexI_Apo	0	2139.26	0.05094	0	0	10.6513	0.006404
VPS34	297	314	NIIVSYPPTKQLTYEEQD			15	2138.07	complexI_Apo	0.05	2142.83	0.126812	3.56655	0.136661	10.6535	0.016689
VPS34	297	314	NIIVSYPPTKQLTYEEQD			15	2138.07	complexI_Apo	0.5	2143.34	0.058313	4.08025	0.077429	10.6477	0.012343
VPS34	297	314	NIIVSYPPTKQLTYEEQD			15	2138.07	complexI_Apo	5	2143.86	0.069416	4.59921	0.086102	10.6807	0.008603
VPS34	297	314	NIIVSYPPTKQLTYEEQD			15	2138.07	complexI_Apo	50	2145.04	0.090892	5.78004	0.104193	10.6302	0.015675
VPS34	315	321	LVWKFRY			6	1011.58	ComplexI_Rab1	0	1012.12	0.034999	0	0	12.4906	0.011546
VPS34	315	321	LVWKFRY			6	1011.58	ComplexI_Rab1	0.05	1012.22	0.024677	0.099079	0.042824	12.4926	0.012493
VPS34	315	321	LVWKFRY			6	1011.58	ComplexI_Rab1	0.5	1012.21	0.027619	0.089541	0.044584	12.4695	0.00717
VPS34	315	321	LVWKFRY			6	1011.58	ComplexI_Rab1	5	1012.27	0.048976	0.148727	0.060196	12.5076	0.008529
VPS34	315	321	LVWKFRY			6	1011.58	ComplexI_Rab1	50	1012.55	0.025298	0.422345	0.043184	12.4902	0.015686
VPS34	315	321	LVWKFRY			6	1011.58	complexI_Apo	0	1012.12	0.034999	0	0	12.4906	0.011546
VPS34	315	321	LVWKFRY			6	1011.58	complexI_Apo	0.05	1012.18	0.014174	0.051628	0.03776	12.5149	0.01854
VPS34	315	321	LVWKFRY			6	1011.58	complexI_Apo	0.5	1012.18	0.057534	0.054728	0.067343	12.4949	0.007558
VPS34	315	321	LVWKFRY			6	1011.58	complexI_Apo	5	1012.31	0.012223	0.186413	0.037072	12.5435	0.006055
VPS34	315	321	LVWKFRY			6	1011.58	complexI_Apo	50	1012.55	0.017423	0.425131	0.039096	12.469	0.015473
VPS34	320	326	RYYLTNQ			6	957.479	ComplexI_Rab1	0	957.907	0.021868	0	0	7.5889	0.010918
VPS34	320	326	RYYLTNQ			6	957.479	ComplexI_Rab1	0.05	958.311	0.045817	0.403791	0.050768	7.54949	0.009166
VPS34	320	326	RYYLTNQ			6	957.479	ComplexI_Rab1	0.5	958.893	0.026302	0.985966	0.034205	7.52972	0.013508
VPS34	320	326	RYYLTNQ			6	957.479	ComplexI_Rab1	5	959.369	0.00957	1.46203	0.02387	7.52596	0.005513
VPS34	320	326	RYYLTNQ			6	957.479	ComplexI_Rab1	50	959.681	0.025464	1.77463	0.033565	7.53209	0.012993
VPS34	320	326	RYYLTNQ			6	957.479	complexI_Apo	0	957.907	0.021868	0	0	7.5889	0.010918
VPS34	320	326	RYYLTNQ			6	957.479	complexI_Apo	0.05	958.324	0.038077	0.416731	0.043909	7.57551	0.0101
VPS34	320	326	RYYLTNQ			6	957.479	complexI_Apo	0.5	958.923	0.044366	1.01574	0.049462	7.56678	0.002718
VPS34	320	326	RYYLTNQ			6	957.479	complexI_Apo	5	959.431	0.0332	1.52366	0.039755	7.56595	0.008127
VPS34	320	326	RYYLTNQ			6	957.479	complexI_Apo	50	959.682	0.048803	1.77517	0.053479	7.52829	0.00898
VPS34	320	333	RYYLTNQEKALTKF			13	1774.95	ComplexI_Rab1	0	1775.88	0.114713	0	0	10.4272	0.008962
VPS34	320	333	RYYLTNQEKALTKF			13	1774.95	ComplexI_Rab1	0.05	1777.81	0.185443	1.93075	0.218055	10.3884	0.014864
VPS34	320	333	RYYLTNQEKALTKF			13	1774.95	ComplexI_Rab1	0.5	1778.39	0.105581	2.51196	0.155905	10.3847	0.023184
VPS34	320	333	RYYLTNQEKALTKF			13	1774.95	ComplexI_Rab1	5	1779.86	0.111736	3.98413	0.160137	10.3823	0.012788
VPS34	320	333	RYYLTNQEKALTKF			13	1774.95	ComplexI_Rab1	50	1781.49	0.045181	5.61036	0.12329	10.3787	0.017333
VPS34	320	333	RYYLTNQEKALTKF			13	1774.95	complexI_Apo	0	1775.88	0.114713	0	0	10.4272	0.008962
VPS34	320	333	RYYLTNQEKALTKF			13	1774.95	complexI_Apo	0.05	1777.7	0.060404	1.82268	0.129645	10.4313	0.02328
VPS34	320	333	RYYLTNQEKALTKF			13	1774.95	complexI_Apo	0.5	1778.45	0.089753	2.57293	0.145652	10.4062	0.010046
VPS34	320	333	RYYLTNQEKALTKF			13	1774.95	complexI_Apo	5	1779.88	0.060542	4.00577	0.129709	10.4275	0.011108
VPS34	320	333	RYYLTNQEKALTKF			13	1774.95	complexI_Apo	50	1781.51	0.03723	5.6292	0.120603	10.3413	0.01182
VPS34	322	333	YLTNQEKALTKF			11	1455.78	ComplexI_Rab1	0	1456.52	0.071191	0	0	10.1567	0.021758
VPS34	322	333	YLTNQEKALTKF			11	1455.78	ComplexI_Rab1	0.05	1458.21	0.032999	1.69441	0.078468	10.1284	0.012441
VPS34	322	333	YLTNQEKALTKF			11	1455.78	ComplexI_Rab1	0.5	1458.55	0.180956	2.03464	0.194456	10.1319	0.090554
VPS34	322	333	YLTNQEKALTKF			11	1455.78	ComplexI_Rab1	5	1459.79	0.067601	3.2741	0.098174	10.1212	0.011932
VPS34	322	333	YLTNQEKALTKF			11	1455.78	ComplexI_Rab1	50	1461.48	0.04065	4.95904	0.081979	10.1033	0.01584
VPS34	322	333	YLTNQEKALTKF			11	1455.78	complexI_Apo	0	1456.52	0.071191	0	0	10.1567	0.021758
VPS34	322	333	YLTNQEKALTKF			11	1455.78	complexI_Apo	0.05	1458.23	0.05556	1.71447	0.090305	10.1673	0.021971
VPS34	322	333	YLTNQEKALTKF			11	1455.78	complexI_Apo	0.5	1458.58	0.034295	2.06446	0.079021	10.1402	0.008539
VPS34	322	333	YLTNQEKALTKF			11	1455.78	complexI_Apo	5	1459.87	0.069996	3.34825	0.099838	10.1539	0.011414
VPS34	322	333	YLTNQEKALTKF			11	1455.78	complexI_Apo	50	1461.51	0.043707	4.99298	0.083537	10.0787	0.010665
VPS34	327	333	EKALTKF			6	836.488	ComplexI_Rab1	0	836.857	0.015687	0	0	6.62467	0.023209
VPS34	327	333	EKALTKF			6	836.488	ComplexI_Rab1	0.05	836.959	0.025314	0.101939	0.02978	6.58763	0.012486
VPS34	327	333	EKALTKF			6	836.488	ComplexI_Rab1	0.5	837.261	0.006075	0.404451	0.016822	6.57805	0.002705
VPS34	327	333	EKALTKF			6	836.488	ComplexI_Rab1	5	838.094	0.020795	1.23728	0.026048	6.57554	0.012728
VPS34	327	333	EKALTKF			6	836.488	ComplexI_Rab1	50	839.101	0.046089	2.24468	0.048686	6.58223	0.007364
VPS34	327	333	EKALTKF			6	836.488	complexI_Apo	0	836.857	0.015687	0	0	6.62467	0.023209
VPS34	327	333	EKALTKF			6	836.488	complexI_Apo	0.05	836.993	0.014894	0.136794	0.021632	6.63506	0.007936
VPS34	327	333	EKALTKF			6	836.488	complexI_Apo	0.5	837.245	0.020205	0.388103	0.02558	6.61045	0.004516
VPS34	327	333	EKALTKF			6	836.488	complexI_Apo	5	838.1	0.048243	1.24332	0.050729	6.62169	0.001679
VPS34	327	333	EKALTKF			6	836.488	complexI_Apo	50	839.091	0.03613	2.23426	0.039389	6.57524	0.009302
VPS34	334	344	LKCVNWDLPQE			9	1344.66	ComplexI_Rab1	0	1345.38	0.021303	0	0	12.2182	0.005504
VPS34	334	344	LKCVNWDLPQE			9	1344.66	ComplexI_Rab1	0.05	1346.74	0.012709	1.35561	0.024807	12.2261	0.012119
VPS34	334	344	LKCVNWDLPQE			9	1344.66	ComplexI_Rab1	0.5	1347.28	0.018102	1.89871	0.027955	12.2089	0.003535
VPS34	334	344	LKCVNWDLPQE			9	1344.66	ComplexI_Rab1	5	1347.99	0.034717	2.60226	0.040732	12.2502	0.008987
VPS34	334	344	LKCVNWDLPQE			9	1344.66	ComplexI_Rab1	50	1348.7	0.013914	3.31361	0.025445	12.2425	0.012999
VPS34	334	344	LKCVNWDLPQE			9	1344.66	complexI_Apo	0	1345.38	0.021303	0	0	12.2182	0.005504
VPS34	334	344	LKCVNWDLPQE			9	1344.66	complexI_Apo	0.05	1346.75	0.02513	1.36295	0.032944	12.2425	0.014804
VPS34	334	344	LKCVNWDLPQE			9	1344.66	complexI_Apo	0.5	1347.34	0.05253	1.95888	0.056686	12.2308	0.006896
VPS34	334	344	LKCVNWDLPQE			9	1344.66	complexI_Apo	5	1348.05	0.047439	2.66434	0.052003	12.2712	0.009643
VPS34	334	344	LKCVNWDLPQE			9	1344.66	complexI_Apo	50	1348.68	0.048081	3.29884	0.052589	12.2304	0.011993
VPS34	334	345	LKCVNWDLPQEA			10	1415.7	ComplexI_Rab1	0	1416.67	0.035055	0	0	12.3474	0.012318
VPS34	334	345	LKCVNWDLPQEA			10	1415.7	ComplexI_Rab1	0.05	1417.76	0.116134	1.08974	0.12131	12.3473	0.012257
VPS34	334	345	LKCVNWDLPQEA			10	1415.7	ComplexI_Rab1	0.5	1418.25	0.035232	1.57769	0.049701	12.337	0.007479
VPS34	334	345	LKCVNWDLPQEA			10	1415.7	ComplexI_Rab1	5	1419.14	0.051147	2.47202	0.062008	12.3845	0.013015
VPS34	334	345	LKCVNWDLPQEA			10	1415.7	ComplexI_Rab1	50	1420.07	0.058248	3.40366	0.067983	12.3716	0.010926
VPS34	334	345	LKCVNWDLPQEA			10	1415.7	complexI_Apo	0	1416.67	0.035055	0	0	12.3474	0.012318
VPS34	334	345	LKCVNWDLPQEA			10	1415.7	complexI_Apo	0.05	1417.79	0.070374	1.11881	0.078621	12.3688	0.010564
VPS34	334	345	LKCVNWDLPQEA			10	1415.7	complexI_Apo	0.5	1418.35	0.073669	1.68627	0.081584	12.3509	0.007241
VPS34	334	345	LKCVNWDLPQEA			10	1415.7	complexI_Apo	5	1419.12	0.06949	2.4554	0.077832	12.3991	0.014387
VPS34	334	345	LKCVNWDLPQEA			10	1415.7	complexI_Apo	50	1420.13	0.015728	3.46208	0.038422	12.3518	0.010629
VPS34	334	347	LKCVNWDLPQEAKQ			12	1671.85	ComplexI_Rab1	0	1672.75	0.051141	0	0	10.6735	0.010388
VPS34	334	347	LKCVNWDLPQEAKQ			12	1671.85	ComplexI_Rab1	0.05	1674.21	0.033609	1.46469	0.061196	10.6571	0.01462
VPS34	334	347	LKCVNWDLPQEAKQ			12	1671.85	ComplexI_Rab1	0.5	1674.96	0.020399	2.21555	0.05506	10.6549	0.018203
VPS34	334	347	LKCVNWDLPQEAKQ			12	1671.85	ComplexI_Rab1	5	1676.25	0.024673	3.50311	0.056782	10.6731	0.011295
VPS34	334	347	LKCVNWDLPQEAKQ			12	1671.85	ComplexI_Rab1	50	1677.74	0.037999	4.99701	0.063713	10.6693	0.014994
VPS34	334	347	LKCVNWDLPQEAKQ			12	1671.85	complexI_Apo	0	1672.75	0.051141	0	0	10.6735	0.010388
VPS34	334	347	LKCVNWDLPQEAKQ			12	1671.85	complexI_Apo	0.05	1674.24	0.024693	1.49551	0.056791	10.691	0.019444
VPS34	334	347	LKCVNWDLPQEAKQ			12	1671.85	complexI_Apo	0.5	1675.06	0.013371	2.31143	0.05286	10.6727	0.007284
VPS34	334	347	LKCVNWDLPQEAKQ			12	1671.85	complexI_Apo	5	1676.25	0.042876	3.50347	0.066737	10.7118	0.009625
VPS34	334	347	LKCVNWDLPQEAKQ			12	1671.85	complexI_Apo	50	1677.72	0.014067	4.97499	0.053041	10.6425	0.01157
VPS34	334	349	LKCVNWDLPQEAKQAL			14	1855.97	ComplexI_Rab1	0	1857.03	0.063875	0	0	12.6663	0.009132
VPS34	334	349	LKCVNWDLPQEAKQAL			14	1855.97	ComplexI_Rab1	0.05	1858.41	0.024099	1.38154	0.06827	12.6611	0.013879
VPS34	334	349	LKCVNWDLPQEAKQAL			14	1855.97	ComplexI_Rab1	0.5	1859.15	0.025077	2.12309	0.068621	12.6398	0.010434
VPS34	334	349	LKCVNWDLPQEAKQAL			14	1855.97	ComplexI_Rab1	5	1860.51	0.055534	3.47898	0.08464	12.6868	0.015094
VPS34	334	349	LKCVNWDLPQEAKQAL			14	1855.97	ComplexI_Rab1	50	1862.2	0.064991	5.16648	0.091125	12.6616	0.013008
VPS34	334	349	LKCVNWDLPQEAKQAL			14	1855.97	complexI_Apo	0	1857.03	0.063875	0	0	12.6663	0.009132
VPS34	334	349	LKCVNWDLPQEAKQAL			14	1855.97	complexI_Apo	0.05	1858.5	0.038457	1.46513	0.074558	12.6934	0.015622
VPS34	334	349	LKCVNWDLPQEAKQAL			14	1855.97	complexI_Apo	0.5	1859.17	0.062828	2.14289	0.089595	12.665	0.008493
VPS34	334	349	LKCVNWDLPQEAKQAL			14	1855.97	complexI_Apo	5	1860.55	0.036311	3.51966	0.073475	12.7179	0.019178
VPS34	334	349	LKCVNWDLPQEAKQAL			14	1855.97	complexI_Apo	50	1862.16	0.05263	5.12517	0.082764	12.6453	0.0131
VPS34	334	351	LKCVNWDLPQEAKQALEL			16	2098.1	ComplexI_Rab1	0	2099.33	0.08358	0	0	14.8274	0.005446
VPS34	334	351	LKCVNWDLPQEAKQALEL			16	2098.1	ComplexI_Rab1	0.05	2100.7	0.063935	1.36609	0.105229	14.8466	0.020688
VPS34	334	351	LKCVNWDLPQEAKQALEL			16	2098.1	ComplexI_Rab1	0.5	2101.4	0.052003	2.06759	0.098437	14.8274	0.014678
VPS34	334	351	LKCVNWDLPQEAKQALEL			16	2098.1	ComplexI_Rab1	5	2103.09	0.086453	3.7549	0.120248	14.8601	0.01507
VPS34	334	351	LKCVNWDLPQEAKQALEL			16	2098.1	ComplexI_Rab1	50	2105.28	0.011651	5.95434	0.084388	14.8189	0.008347
VPS34	334	351	LKCVNWDLPQEAKQALEL			16	2098.1	complexI_Apo	0	2099.33	0.08358	0	0	14.8274	0.005446
VPS34	334	351	LKCVNWDLPQEAKQALEL			16	2098.1	complexI_Apo	0.05	2100.64	0.059047	1.31252	0.102333	14.8574	0.017927
VPS34	334	351	LKCVNWDLPQEAKQALEL			16	2098.1	complexI_Apo	0.5	2101.51	0.034835	2.17905	0.090549	14.832	0.020981
VPS34	334	351	LKCVNWDLPQEAKQALEL			16	2098.1	complexI_Apo	5	2103.14	0.057637	3.80743	0.101526	14.8893	0.025467
VPS34	334	351	LKCVNWDLPQEAKQALEL			16	2098.1	complexI_Apo	50	2105.33	0.02859	6.00172	0.088334	14.8187	0.011215
VPS34	337	349	VNWDLPQEAKQAL			11	1511.79	ComplexI_Rab1	0	1512.56	0.078041	0	0	12.9995	0.008691
VPS34	337	349	VNWDLPQEAKQAL			11	1511.79	ComplexI_Rab1	0.05	1513.93	0.077953	1.36929	0.110304	13.0006	0.009093
VPS34	337	349	VNWDLPQEAKQAL			11	1511.79	ComplexI_Rab1	0.5	1514.63	0.024806	2.0668	0.081888	12.9821	0.011348
VPS34	337	349	VNWDLPQEAKQAL			11	1511.79	ComplexI_Rab1	5	1515.41	0.064007	2.8536	0.100932	13.0221	0.011807
VPS34	337	349	VNWDLPQEAKQAL			11	1511.79	ComplexI_Rab1	50	1516.72	0.10583	4.16406	0.131492	12.995	0.012714
VPS34	337	349	VNWDLPQEAKQAL			11	1511.79	complexI_Apo	0	1512.56	0.078041	0	0	12.9995	0.008691
VPS34	337	349	VNWDLPQEAKQAL			11	1511.79	complexI_Apo	0.05	1514.04	0.061896	1.47991	0.099606	13.01	0.012371
VPS34	337	349	VNWDLPQEAKQAL			11	1511.79	complexI_Apo	0.5	1514.66	0.02248	2.0998	0.081214	12.9961	0.003758
VPS34	337	349	VNWDLPQEAKQAL			11	1511.79	complexI_Apo	5	1515.48	0.052766	2.92168	0.094205	13.0399	0.014724
VPS34	337	349	VNWDLPQEAKQAL			11	1511.79	complexI_Apo	50	1516.85	0.075321	4.2945	0.10846	12.9904	0.008403
VPS34	337	351	VNWDLPQEAKQALEL			13	1753.91	ComplexI_Rab1	0	1754.76	0.075368	0	0	15.4138	0.005887
VPS34	337	351	VNWDLPQEAKQALEL			13	1753.91	ComplexI_Rab1	0.05	1756.07	0.098007	1.31303	0.123636	15.423	0.012779
VPS34	337	351	VNWDLPQEAKQALEL			13	1753.91	ComplexI_Rab1	0.5	1756.73	0.121899	1.97229	0.143317	15.4062	0.002791
VPS34	337	351	VNWDLPQEAKQALEL			13	1753.91	ComplexI_Rab1	5	1757.95	0.24143	3.18602	0.25292	15.4491	0.015054
VPS34	337	351	VNWDLPQEAKQALEL			13	1753.91	ComplexI_Rab1	50	1759.62	0.422353	4.86034	0.429025	15.41	0.014547
VPS34	337	351	VNWDLPQEAKQALEL			13	1753.91	complexI_Apo	0	1754.76	0.075368	0	0	15.4138	0.005887
VPS34	337	351	VNWDLPQEAKQALEL			13	1753.91	complexI_Apo	0.05	1756.06	0.061054	1.29531	0.096995	15.4357	0.015138
VPS34	337	351	VNWDLPQEAKQALEL			13	1753.91	complexI_Apo	0.5	1756.73	0.120546	1.96881	0.142168	15.4183	0.013411
VPS34	337	351	VNWDLPQEAKQALEL			13	1753.91	complexI_Apo	5	1757.98	0.224693	3.21711	0.236997	15.4658	0.023358
VPS34	337	351	VNWDLPQEAKQALEL			13	1753.91	complexI_Apo	50	1759.7	0.398053	4.94141	0.405126	15.3986	0.010326
VPS34	352	359	LGKWKPMD			6	974.513	ComplexI_Rab1	0	974.97	0.028103	0	0	7.98699	0.018802
VPS34	352	359	LGKWKPMD			6	974.513	ComplexI_Rab1	0.05	975.313	0.059423	0.342411	0.065733	7.91541	0.020013
VPS34	352	359	LGKWKPMD			6	974.513	ComplexI_Rab1	0.5	975.667	0.022735	0.696474	0.036147	7.90698	0.011666
VPS34	352	359	LGKWKPMD			6	974.513	ComplexI_Rab1	5	976.449	0.043945	1.47817	0.052162	7.90723	0.01109
VPS34	352	359	LGKWKPMD			6	974.513	ComplexI_Rab1	50	977.21	0.015664	2.23967	0.032174	7.9234	0.016784
VPS34	352	359	LGKWKPMD			6	974.513	complexI_Apo	0	974.93	0.095661	0	0	7.98654	0.018787
VPS34	352	359	LGKWKPMD			6	974.513	complexI_Apo	0.05	975.351	0.057214	0.421032	0.111465	7.98405	0.016619
VPS34	352	359	LGKWKPMD			6	974.513	complexI_Apo	0.5	975.674	0.046794	0.744194	0.106493	7.9674	0.004343
VPS34	352	359	LGKWKPMD			6	974.513	complexI_Apo	5	976.407	0.047541	1.47758	0.106823	7.98183	0.002661
VPS34	352	359	LGKWKPMD			6	974.513	complexI_Apo	50	977.238	0.025273	2.3077	0.098943	7.92515	0.016648
VPS34	352	361	LGKWKPMDVE			8	1202.62	ComplexI_Rab1	0	1203.32	0.015643	0	0	9.54788	0.020076
VPS34	352	361	LGKWKPMDVE			8	1202.62	ComplexI_Rab1	0.05	1204.44	0.060416	1.12164	0.062408	9.5144	0.015876
VPS34	352	361	LGKWKPMDVE			8	1202.62	ComplexI_Rab1	0.5	1205.1	0.083857	1.7718	0.085304	9.49781	0.01422
VPS34	352	361	LGKWKPMDVE			8	1202.62	ComplexI_Rab1	5	1205.8	0.014085	2.47828	0.02105	9.50254	0.010001
VPS34	352	361	LGKWKPMDVE			8	1202.62	ComplexI_Rab1	50	1206.69	0.041025	3.3684	0.043906	9.50981	0.022469
VPS34	352	361	LGKWKPMDVE			8	1202.62	complexI_Apo	0	1203.32	0.015643	0	0	9.54788	0.020076
VPS34	352	361	LGKWKPMDVE			8	1202.62	complexI_Apo	0.05	1204.47	0.091929	1.14812	0.09325	9.56413	0.020516
VPS34	352	361	LGKWKPMDVE			8	1202.62	complexI_Apo	0.5	1205.18	0.011944	1.85364	0.019682	9.5338	0.009153
VPS34	352	361	LGKWKPMDVE			8	1202.62	complexI_Apo	5	1205.81	0.032467	2.48784	0.036039	9.56204	0.008231
VPS34	352	361	LGKWKPMDVE			8	1202.62	complexI_Apo	50	1206.71	0.080789	3.38175	0.08229	9.48822	0.014462
VPS34	352	362	LGKWKPMDVED			9	1317.65	ComplexI_Rab1	0	1318.34	0.046528	0	0	9.58035	0.017841
VPS34	352	362	LGKWKPMDVED			9	1317.65	ComplexI_Rab1	0.05	1319.62	0.061966	1.27399	0.07749	9.55503	0.008692
VPS34	352	362	LGKWKPMDVED			9	1317.65	ComplexI_Rab1	0.5	1320.15	0.028191	1.80224	0.054402	9.53738	0.014608
VPS34	352	362	LGKWKPMDVED			9	1317.65	ComplexI_Rab1	5	1320.86	0.008522	2.52162	0.047302	9.54789	0.01214
VPS34	352	362	LGKWKPMDVED			9	1317.65	ComplexI_Rab1	50	1321.84	0.064426	3.49386	0.079471	9.55524	0.021613
VPS34	352	362	LGKWKPMDVED			9	1317.65	complexI_Apo	0	1318.34	0.046528	0	0	9.58035	0.017841
VPS34	352	362	LGKWKPMDVED			9	1317.65	complexI_Apo	0.05	1319.55	0.011835	1.20787	0.04801	9.5977	0.020179
VPS34	352	362	LGKWKPMDVED			9	1317.65	complexI_Apo	0.5	1320.23	0.043946	1.88689	0.064001	9.56842	0.007019
VPS34	352	362	LGKWKPMDVED			9	1317.65	complexI_Apo	5	1321.01	0.017808	2.66851	0.049819	9.59437	0.004406
VPS34	352	362	LGKWKPMDVED			9	1317.65	complexI_Apo	50	1321.9	0.041066	3.55298	0.062058	9.52702	0.014308
VPS34	352	364	LGKWKPMDVEDSL			11	1517.77	ComplexI_Rab1	0	1518.53	0.06917	0	0	12.2553	0.006992
VPS34	352	364	LGKWKPMDVEDSL			11	1517.77	ComplexI_Rab1	0.05	1519.91	0.059466	1.37688	0.091218	12.2461	0.017022
VPS34	352	364	LGKWKPMDVEDSL			11	1517.77	ComplexI_Rab1	0.5	1520.54	0.066806	2.00659	0.096164	12.2247	0.004701
VPS34	352	364	LGKWKPMDVEDSL			11	1517.77	ComplexI_Rab1	5	1521.17	0.053166	2.63707	0.087242	12.2624	0.009179
VPS34	352	364	LGKWKPMDVEDSL			11	1517.77	ComplexI_Rab1	50	1522.14	0.066848	3.60704	0.096193	12.2449	0.012785
VPS34	352	364	LGKWKPMDVEDSL			11	1517.77	complexI_Apo	0	1518.53	0.06917	0	0	12.2553	0.006992
VPS34	352	364	LGKWKPMDVEDSL			11	1517.77	complexI_Apo	0.05	1519.95	0.03575	1.41981	0.077862	12.2722	0.018099
VPS34	352	364	LGKWKPMDVEDSL			11	1517.77	complexI_Apo	0.5	1520.54	0.060684	2.01367	0.092016	12.2432	0.01069
VPS34	352	364	LGKWKPMDVEDSL			11	1517.77	complexI_Apo	5	1521.21	0.061142	2.68379	0.092319	12.2874	0.013562
VPS34	352	364	LGKWKPMDVEDSL			11	1517.77	complexI_Apo	50	1522.16	0.107277	3.62992	0.127643	12.2301	0.013632
VPS34	360	366	VEDSLEL			6	804.399	ComplexI_Rab1	0	804.734	0.021755	0	0	11.8306	0.012036
VPS34	360	366	VEDSLEL			6	804.399	ComplexI_Rab1	0.05	804.874	0.059999	0.140311	0.063822	11.8325	0.012328
VPS34	360	366	VEDSLEL			6	804.399	ComplexI_Rab1	0.5	804.886	0.004554	0.152166	0.022227	11.8306	0.01362
VPS34	360	366	VEDSLEL			6	804.399	ComplexI_Rab1	5	804.911	0.036813	0.177566	0.042761	11.8518	0.011281
VPS34	360	366	VEDSLEL			6	804.399	ComplexI_Rab1	50	804.962	0.037619	0.227916	0.043457	11.8416	0.010091
VPS34	360	366	VEDSLEL			6	804.399	complexI_Apo	0	804.734	0.021755	0	0	11.8306	0.012036
VPS34	360	366	VEDSLEL			6	804.399	complexI_Apo	0.05	804.845	0.017757	0.110882	0.028082	11.8376	0.013406
VPS34	360	366	VEDSLEL			6	804.399	complexI_Apo	0.5	804.902	0.05423	0.168226	0.058431	11.8382	0.008218
VPS34	360	366	VEDSLEL			6	804.399	complexI_Apo	5	804.872	0.002449	0.138484	0.021893	11.8663	0.003587
VPS34	360	366	VEDSLEL			6	804.399	complexI_Apo	50	805.005	0.015799	0.27075	0.026887	11.8301	0.006398
VPS34	365	382	ELLSSHYTNPTVRRYAVA			16	2077.08	ComplexI_Rab1	0	2078.2	0.027376	0	0	9.10385	0.013061
VPS34	365	382	ELLSSHYTNPTVRRYAVA			16	2077.08	ComplexI_Rab1	0.05	2080.03	0.046288	1.83164	0.053778	9.08196	0.013135
VPS34	365	382	ELLSSHYTNPTVRRYAVA			16	2077.08	ComplexI_Rab1	0.5	2080.17	0.060072	1.96748	0.066016	9.056	0.012344
VPS34	365	382	ELLSSHYTNPTVRRYAVA			16	2077.08	ComplexI_Rab1	5	2080.53	0.080867	2.32492	0.085375	9.07274	0.014092
VPS34	365	382	ELLSSHYTNPTVRRYAVA			16	2077.08	ComplexI_Rab1	50	2081.2	0.033029	2.99801	0.042899	9.06538	0.015669
VPS34	365	382	ELLSSHYTNPTVRRYAVA			16	2077.08	complexI_Apo	0	2078.2	0.027376	0	0	9.10385	0.013061
VPS34	365	382	ELLSSHYTNPTVRRYAVA			16	2077.08	complexI_Apo	0.05	2080.08	0.045393	1.87985	0.053009	9.10855	0.019866
VPS34	365	382	ELLSSHYTNPTVRRYAVA			16	2077.08	complexI_Apo	0.5	2080.31	0.118221	2.10787	0.121349	9.07682	0.008469
VPS34	365	382	ELLSSHYTNPTVRRYAVA			16	2077.08	complexI_Apo	5	2080.55	0.09293	2.35138	0.096879	9.11222	0.008344
VPS34	365	382	ELLSSHYTNPTVRRYAVA			16	2077.08	complexI_Apo	50	2081.2	0.048064	2.99535	0.055313	9.05401	0.014693
VPS34	367	382	LSSHYTNPTVRRYAVA			14	1834.96	ComplexI_Rab1	0	1835.8	0.163993	0	0	7.27523	0.020452
VPS34	367	382	LSSHYTNPTVRRYAVA			14	1834.96	ComplexI_Rab1	0.05	1837.62	0.113014	1.82312	0.199163	7.22043	0.011533
VPS34	367	382	LSSHYTNPTVRRYAVA			14	1834.96	ComplexI_Rab1	0.5	1837.75	0.058607	1.95855	0.17415	7.20847	0.010449
VPS34	367	382	LSSHYTNPTVRRYAVA			14	1834.96	ComplexI_Rab1	5	1838.11	0.077747	2.31497	0.181489	7.20987	0.008861
VPS34	367	382	LSSHYTNPTVRRYAVA			14	1834.96	ComplexI_Rab1	50	1838.82	0.077995	3.02835	0.181595	7.2129	0.013134
VPS34	367	382	LSSHYTNPTVRRYAVA			14	1834.96	complexI_Apo	0	1835.8	0.163993	0	0	7.27523	0.020452
VPS34	367	382	LSSHYTNPTVRRYAVA			14	1834.96	complexI_Apo	0.05	1837.75	0.095664	1.95803	0.189855	7.27058	0.015799
VPS34	367	382	LSSHYTNPTVRRYAVA			14	1834.96	complexI_Apo	0.5	1837.89	0.053252	2.08917	0.172422	7.24399	0.00389
VPS34	367	382	LSSHYTNPTVRRYAVA			14	1834.96	complexI_Apo	5	1838.17	0.120842	2.37536	0.203706	7.25829	0.002513
VPS34	367	382	LSSHYTNPTVRRYAVA			14	1834.96	complexI_Apo	50	1838.85	0.086843	3.05145	0.185568	7.21338	0.013494
VPS34	383	391	RLRQADDED			8	1117.52	ComplexI_Rab1	0	1117.98	0.042683	0	0	4.19548	0.006035
VPS34	383	391	RLRQADDED			8	1117.52	ComplexI_Rab1	0.05	1119.26	0.056184	1.27089	0.070558	4.18575	0.003863
VPS34	383	391	RLRQADDED			8	1117.52	ComplexI_Rab1	0.5	1119.82	0.055859	1.83339	0.0703	4.17583	0.011169
VPS34	383	391	RLRQADDED			8	1117.52	ComplexI_Rab1	5	1120.27	0.064238	2.28437	0.077126	4.17039	0.002958
VPS34	383	391	RLRQADDED			8	1117.52	ComplexI_Rab1	50	1120.79	0.111349	2.8067	0.119249	4.1704	0.00665
VPS34	383	391	RLRQADDED			8	1117.52	complexI_Apo	0	1117.98	0.042683	0	0	4.19548	0.006035
VPS34	383	391	RLRQADDED			8	1117.52	complexI_Apo	0.05	1119.26	0.023544	1.27299	0.048746	4.18128	0.011731
VPS34	383	391	RLRQADDED			8	1117.52	complexI_Apo	0.5	1119.86	0.039308	1.8796	0.058025	4.17919	0.008249
VPS34	383	391	RLRQADDED			8	1117.52	complexI_Apo	5	1120.29	0.12547	2.30543	0.132532	4.17633	0.004307
VPS34	383	391	RLRQADDED			8	1117.52	complexI_Apo	50	1120.83	0.086249	2.84758	0.096233	4.17798	0.005877
VPS34	385	391	RQADDED			6	848.338	ComplexI_Rab1	0	848.709	0.017276	0	0	3.80668	0.008163
VPS34	385	391	RQADDED			6	848.338	ComplexI_Rab1	0.05	849.645	0.071799	0.935865	0.073848	3.79095	0.005789
VPS34	385	391	RQADDED			6	848.338	ComplexI_Rab1	0.5	849.891	0.11634	1.18226	0.117615	3.77915	0.007726
VPS34	385	391	RQADDED			6	848.338	ComplexI_Rab1	5	850.265	0.126548	1.55669	0.127722	3.7725	0.004295
VPS34	385	391	RQADDED			6	848.338	ComplexI_Rab1	50	850.801	0.091133	2.09191	0.092756	3.77178	0.006207
VPS34	385	391	RQADDED			6	848.338	complexI_Apo	0	848.709	0.017276	0	0	3.80668	0.008163
VPS34	385	391	RQADDED			6	848.338	complexI_Apo	0.05	849.608	0.064354	0.899452	0.066633	3.78458	0.018024
VPS34	385	391	RQADDED			6	848.338	complexI_Apo	0.5	849.92	0.119095	1.2117	0.120342	3.78808	0.008239
VPS34	385	391	RQADDED			6	848.338	complexI_Apo	5	850.234	0.146127	1.52521	0.147145	3.77652	0.009838
VPS34	385	391	RQADDED			6	848.338	complexI_Apo	50	850.8	0.105938	2.09144	0.107338	3.77828	0.007811
VPS34	385	393	RQADDEDLL			8	1074.51	ComplexI_Rab1	0	1074.92	0.08221	0	0	9.77029	0.012961
VPS34	385	393	RQADDEDLL			8	1074.51	ComplexI_Rab1	0.05	1075.59	0.022528	0.673375	0.085241	9.73941	0.019118
VPS34	385	393	RQADDEDLL			8	1074.51	ComplexI_Rab1	0.5	1075.75	0.027713	0.833725	0.086755	9.72277	0.014414
VPS34	385	393	RQADDEDLL			8	1074.51	ComplexI_Rab1	5	1076.02	0.020229	1.10156	0.084662	9.72849	0.017381
VPS34	385	393	RQADDEDLL			8	1074.51	ComplexI_Rab1	50	1076.66	0.035413	1.73833	0.089513	9.73726	0.018894
VPS34	385	393	RQADDEDLL			8	1074.51	complexI_Apo	0	1074.92	0.08221	0	0	9.77029	0.012961
VPS34	385	393	RQADDEDLL			8	1074.51	complexI_Apo	0.05	1075.57	0.03931	0.648211	0.091125	9.78097	0.019763
VPS34	385	393	RQADDEDLL			8	1074.51	complexI_Apo	0.5	1075.75	0.037404	0.83046	0.090319	9.7583	0.005794
VPS34	385	393	RQADDEDLL			8	1074.51	complexI_Apo	5	1076.08	0.023479	1.15462	0.085497	9.78146	0.006821
VPS34	385	393	RQADDEDLL			8	1074.51	complexI_Apo	50	1076.62	0.025461	1.70105	0.086062	9.71928	0.01842
VPS34	400	408	VQALKYENF			8	1111.58	ComplexI_Rab1	0	1112.23	0.026654	0	0	10.7397	0.011014
VPS34	400	408	VQALKYENF			8	1111.58	ComplexI_Rab1	0.05	1113.19	0.021092	0.959141	0.033989	10.7312	0.012333
VPS34	400	408	VQALKYENF			8	1111.58	ComplexI_Rab1	0.5	1113.44	0.009166	1.2126	0.028186	10.7168	0.017565
VPS34	400	408	VQALKYENF			8	1111.58	ComplexI_Rab1	5	1113.34	0.023886	1.10756	0.03579	10.7414	0.015396
VPS34	400	408	VQALKYENF			8	1111.58	ComplexI_Rab1	50	1113.42	0.029687	1.18494	0.039896	10.7265	0.016608
VPS34	400	408	VQALKYENF			8	1111.58	complexI_Apo	0	1112.23	0.026654	0	0	10.7397	0.011014
VPS34	400	408	VQALKYENF			8	1111.58	complexI_Apo	0.05	1113.22	0.016742	0.984256	0.031475	10.743	0.021572
VPS34	400	408	VQALKYENF			8	1111.58	complexI_Apo	0.5	1113.43	0.014786	1.19997	0.03048	10.7365	0.007623
VPS34	400	408	VQALKYENF			8	1111.58	complexI_Apo	5	1113.45	0.052603	1.21527	0.05897	10.7635	0.006296
VPS34	400	408	VQALKYENF			8	1111.58	complexI_Apo	50	1113.4	0.019043	1.1695	0.032757	10.7089	0.01896
VPS34	409	428	DDIKNGLEPTKKDSQSSVSE			18	2177.06	ComplexI_Rab1	0	2178.17	0.054164	0	0	5.96782	0.009558
VPS34	409	428	DDIKNGLEPTKKDSQSSVSE			18	2177.06	ComplexI_Rab1	0.05	2185.71	0.146345	7.54074	0.156047	5.93638	0.007882
VPS34	409	428	DDIKNGLEPTKKDSQSSVSE			18	2177.06	ComplexI_Rab1	0.5	2186.14	0.097421	7.9726	0.111466	5.92274	0.010264
VPS34	409	428	DDIKNGLEPTKKDSQSSVSE			18	2177.06	ComplexI_Rab1	5	2186.81	0.131567	8.63945	0.14228	5.91549	0.012966
VPS34	409	428	DDIKNGLEPTKKDSQSSVSE			18	2177.06	ComplexI_Rab1	50	2186.94	0.184663	8.77317	0.192443	5.92922	0.005417
VPS34	409	428	DDIKNGLEPTKKDSQSSVSE			18	2177.06	complexI_Apo	0	2178.17	0.054164	0	0	5.96782	0.009558
VPS34	409	428	DDIKNGLEPTKKDSQSSVSE			18	2177.06	complexI_Apo	0.05	2185.9	0.201715	7.7287	0.208861	5.9455	0.009407
VPS34	409	428	DDIKNGLEPTKKDSQSSVSE			18	2177.06	complexI_Apo	0.5	2186.42	0.13785	8.24475	0.148109	5.93445	0.006105
VPS34	409	428	DDIKNGLEPTKKDSQSSVSE			18	2177.06	complexI_Apo	5	2186.89	0.2339	8.71626	0.24009	5.94549	0.010702
VPS34	409	428	DDIKNGLEPTKKDSQSSVSE			18	2177.06	complexI_Apo	50	2187.06	0.163549	8.886	0.172285	5.9162	0.007771
VPS34	409	444	DDIKNGLEPTKKDSQSSVSENVSNSGINSAEIDSSQ			34	3779.77	ComplexI_Rab1	0	3781.81	0.023031	0	0	8.69066	0.011315
VPS34	409	444	DDIKNGLEPTKKDSQSSVSENVSNSGINSAEIDSSQ			34	3779.77	ComplexI_Rab1	0.05	3799.37	0.205087	17.5553	0.206376	8.60789	0.010602
VPS34	409	444	DDIKNGLEPTKKDSQSSVSENVSNSGINSAEIDSSQ			34	3779.77	ComplexI_Rab1	0.5	3799.4	0.204683	17.589	0.205975	8.59874	0.004895
VPS34	409	444	DDIKNGLEPTKKDSQSSVSENVSNSGINSAEIDSSQ			34	3779.77	ComplexI_Rab1	5	3799.72	0.139149	17.9054	0.141042	8.60877	0.011502
VPS34	409	444	DDIKNGLEPTKKDSQSSVSENVSNSGINSAEIDSSQ			34	3779.77	ComplexI_Rab1	50	3799.84	0.169938	18.0238	0.171491	8.61873	0.00973
VPS34	409	444	DDIKNGLEPTKKDSQSSVSENVSNSGINSAEIDSSQ			34	3779.77	complexI_Apo	0	3781.81	0.023031	0	0	8.69066	0.011315
VPS34	409	444	DDIKNGLEPTKKDSQSSVSENVSNSGINSAEIDSSQ			34	3779.77	complexI_Apo	0.05	3799.82	0.230947	18.0122	0.232092	8.63107	0.009707
VPS34	409	444	DDIKNGLEPTKKDSQSSVSENVSNSGINSAEIDSSQ			34	3779.77	complexI_Apo	0.5	3800.01	0.130241	18.1935	0.132261	8.59743	0.004698
VPS34	409	444	DDIKNGLEPTKKDSQSSVSENVSNSGINSAEIDSSQ			34	3779.77	complexI_Apo	5	3800.1	0.119165	18.2922	0.12137	8.62222	0.001701
VPS34	409	444	DDIKNGLEPTKKDSQSSVSENVSNSGINSAEIDSSQ			34	3779.77	complexI_Apo	50	3800.09	0.157543	18.2796	0.159217	8.60323	0.01075
VPS34	429	436	NVSNSGIN			7	804.385	ComplexI_Rab1	0	804.705	0.015175	0	0	5.11245	0.004053
VPS34	429	436	NVSNSGIN			7	804.385	ComplexI_Rab1	0.05	808.562	0.073822	3.85689	0.075366	5.0923	0.007103
VPS34	429	436	NVSNSGIN			7	804.385	ComplexI_Rab1	0.5	808.571	0.037155	3.86568	0.040134	5.08133	0.001956
VPS34	429	436	NVSNSGIN			7	804.385	ComplexI_Rab1	5	808.501	0.072275	3.79543	0.073851	5.08133	0.001809
VPS34	429	436	NVSNSGIN			7	804.385	ComplexI_Rab1	50	808.602	0.076277	3.89687	0.077772	5.09006	0.001951
VPS34	429	436	NVSNSGIN			7	804.385	complexI_Apo	0	804.705	0.015175	0	0	5.11245	0.004053
VPS34	429	436	NVSNSGIN			7	804.385	complexI_Apo	0.05	808.597	0.152446	3.89146	0.153199	5.08558	0.008031
VPS34	429	436	NVSNSGIN			7	804.385	complexI_Apo	0.5	808.613	0.021818	3.90752	0.026577	5.0967	0.004416
VPS34	429	436	NVSNSGIN			7	804.385	complexI_Apo	5	808.462	0.079907	3.75687	0.081335	5.09391	0.008455
VPS34	429	436	NVSNSGIN			7	804.385	complexI_Apo	50	808.552	0.103715	3.84637	0.10482	5.09144	0.000664
VPS34	429	439	NVSNSGINSAE			10	1091.5	ComplexI_Rab1	0	1091.96	0.007375	0	0	5.80054	0.007696
VPS34	429	439	NVSNSGINSAE			10	1091.5	ComplexI_Rab1	0.05	1097.62	0.032284	5.65804	0.033115	5.76835	0.00906
VPS34	429	439	NVSNSGINSAE			10	1091.5	ComplexI_Rab1	0.5	1097.54	0.021579	5.57475	0.022804	5.76526	0.001858
VPS34	429	439	NVSNSGINSAE			10	1091.5	ComplexI_Rab1	5	1097.45	0.067099	5.49132	0.067503	5.77045	0.008273
VPS34	429	439	NVSNSGINSAE			10	1091.5	ComplexI_Rab1	50	1097.54	0.060934	5.57945	0.061379	5.76833	0.003639
VPS34	429	439	NVSNSGINSAE			10	1091.5	complexI_Apo	0	1091.96	0.007375	0	0	5.80054	0.007696
VPS34	429	439	NVSNSGINSAE			10	1091.5	complexI_Apo	0.05	1097.65	0.129941	5.69142	0.13015	5.76215	0.012839
VPS34	429	439	NVSNSGINSAE			10	1091.5	complexI_Apo	0.5	1097.65	0.008691	5.68634	0.011399	5.76977	0.001629
VPS34	429	439	NVSNSGINSAE			10	1091.5	complexI_Apo	5	1097.51	0.047072	5.54766	0.047646	5.76917	0.012589
VPS34	429	439	NVSNSGINSAE			10	1091.5	complexI_Apo	50	1097.51	0.015092	5.54593	0.016797	5.76319	0.009136
VPS34	429	444	NVSNSGINSAEIDSSQ			15	1621.73	ComplexI_Rab1	0	1622.48	0.027482	0	0	7.8805	0.019816
VPS34	429	444	NVSNSGINSAEIDSSQ			15	1621.73	ComplexI_Rab1	0.05	1629.04	0.101824	6.55618	0.105468	7.82933	0.011199
VPS34	429	444	NVSNSGINSAEIDSSQ			15	1621.73	ComplexI_Rab1	0.5	1629.3	0.052286	6.81917	0.059069	7.83277	0.001909
VPS34	429	444	NVSNSGINSAEIDSSQ			15	1621.73	ComplexI_Rab1	5	1629.3	0.133495	6.82422	0.136295	7.83479	0.014528
VPS34	429	444	NVSNSGINSAEIDSSQ			15	1621.73	ComplexI_Rab1	50	1629.35	0.040505	6.86932	0.048948	7.85269	0.009836
VPS34	429	444	NVSNSGINSAEIDSSQ			15	1621.73	complexI_Apo	0	1622.48	0.027482	0	0	7.8805	0.019816
VPS34	429	444	NVSNSGINSAEIDSSQ			15	1621.73	complexI_Apo	0.05	1629.12	0.149802	6.64515	0.152302	7.84976	0.008454
VPS34	429	444	NVSNSGINSAEIDSSQ			15	1621.73	complexI_Apo	0.5	1629.47	0.100126	6.98799	0.103829	7.84017	0.005559
VPS34	429	444	NVSNSGINSAEIDSSQ			15	1621.73	complexI_Apo	5	1629.44	0.057949	6.96179	0.064135	7.84839	0.008877
VPS34	429	444	NVSNSGINSAEIDSSQ			15	1621.73	complexI_Apo	50	1629.37	0.052655	6.892	0.059395	7.84581	0.016717
VPS34	437	444	SAEIDSSQ			7	836.363	ComplexI_Rab1	0	836.7	0.019156	0	0	4.79976	0.003028
VPS34	437	444	SAEIDSSQ			7	836.363	ComplexI_Rab1	0.05	840.29	0.090468	3.59065	0.092474	4.79287	0.002272
VPS34	437	444	SAEIDSSQ			7	836.363	ComplexI_Rab1	0.5	840.325	0.050454	3.62519	0.053968	4.78176	0.007991
VPS34	437	444	SAEIDSSQ			7	836.363	ComplexI_Rab1	5	840.25	0.1163	3.55073	0.117867	4.77376	0.003975
VPS34	437	444	SAEIDSSQ			7	836.363	ComplexI_Rab1	50	840.277	0.0458	3.57757	0.049644	4.78137	0.008189
VPS34	437	444	SAEIDSSQ			7	836.363	complexI_Apo	0	836.7	0.019156	0	0	4.79976	0.003028
VPS34	437	444	SAEIDSSQ			7	836.363	complexI_Apo	0.05	840.327	0.125493	3.62711	0.126946	4.7851	0.00985
VPS34	437	444	SAEIDSSQ			7	836.363	complexI_Apo	0.5	840.374	0.11608	3.67481	0.11765	4.78618	0.005526
VPS34	437	444	SAEIDSSQ			7	836.363	complexI_Apo	5	840.25	0.052717	3.55096	0.05609	4.78222	0.002957
VPS34	437	444	SAEIDSSQ			7	836.363	complexI_Apo	50	840.351	0.130075	3.65104	0.131478	4.78682	0.003694
VPS34	438	444	AEIDSSQ			6	749.331	ComplexI_Rab1	0	749.709	0.027711	0	0	4.69756	0.107311
VPS34	438	444	AEIDSSQ			6	749.331	ComplexI_Rab1	0.05	752.629	0.039471	2.92028	0.048227	4.71075	0.00441
VPS34	438	444	AEIDSSQ			6	749.331	ComplexI_Rab1	0.5	752.683	0.054903	2.97455	0.0615	4.69862	0.006774
VPS34	438	444	AEIDSSQ			6	749.331	ComplexI_Rab1	5	752.627	0.029168	2.9184	0.040233	4.70601	0.007749
VPS34	438	444	AEIDSSQ			6	749.331	ComplexI_Rab1	50	752.646	0.027525	2.93722	0.039058	4.70218	0.002887
VPS34	438	444	AEIDSSQ			6	749.331	complexI_Apo	0	749.709	0.027711	0	0	4.69756	0.107311
VPS34	438	444	AEIDSSQ			6	749.331	complexI_Apo	0.05	752.591	0.129223	2.88175	0.132161	4.70853	0.007406
VPS34	438	444	AEIDSSQ			6	749.331	complexI_Apo	0.5	752.578	0.007822	2.86932	0.028794	4.71066	0.002067
VPS34	438	444	AEIDSSQ			6	749.331	complexI_Apo	5	752.543	0.021889	2.83431	0.035313	4.71268	0.0065
VPS34	438	444	AEIDSSQ			6	749.331	complexI_Apo	50	752.608	0.043138	2.89933	0.051272	4.7068	0.008084
VPS34	445	470	IITSPLPSVSSPPPASKTKEVPDGEN			19	2647.38	ComplexI_Rab1	0	2648.87	0.431547	0	0	8.9435	0.007522
VPS34	445	470	IITSPLPSVSSPPPASKTKEVPDGEN			19	2647.38	ComplexI_Rab1	0.05	2659.48	0.109652	10.6136	0.44526	8.92044	0.020782
VPS34	445	470	IITSPLPSVSSPPPASKTKEVPDGEN			19	2647.38	ComplexI_Rab1	0.5	2659.24	0.085082	10.3703	0.439854	8.90712	0.022554
VPS34	445	470	IITSPLPSVSSPPPASKTKEVPDGEN			19	2647.38	ComplexI_Rab1	5	2659.04	0.05781	10.1723	0.435402	8.92076	0.006201
VPS34	445	470	IITSPLPSVSSPPPASKTKEVPDGEN			19	2647.38	ComplexI_Rab1	50	2659.08	0.106914	10.2085	0.444594	8.91882	0.012913
VPS34	445	470	IITSPLPSVSSPPPASKTKEVPDGEN			19	2647.38	complexI_Apo	0	2648.87	0.431547	0	0	8.9435	0.007522
VPS34	445	470	IITSPLPSVSSPPPASKTKEVPDGEN			19	2647.38	complexI_Apo	0.05	2659.69	0.248394	10.8237	0.497928	8.94887	0.011697
VPS34	445	470	IITSPLPSVSSPPPASKTKEVPDGEN			19	2647.38	complexI_Apo	0.5	2659.38	0.072756	10.5156	0.437637	8.93238	0.008734
VPS34	445	470	IITSPLPSVSSPPPASKTKEVPDGEN			19	2647.38	complexI_Apo	5	2659.15	0.098965	10.2816	0.44275	8.97419	0.012875
VPS34	445	470	IITSPLPSVSSPPPASKTKEVPDGEN			19	2647.38	complexI_Apo	50	2659.03	0.086627	10.1577	0.440156	8.90356	0.01038
VPS34	445	471	IITSPLPSVSSPPPASKTKEVPDGENL			20	2760.47	ComplexI_Rab1	0	2761.93	0.03785	0	0	10.2295	0.01208
VPS34	445	471	IITSPLPSVSSPPPASKTKEVPDGENL			20	2760.47	ComplexI_Rab1	0.05	2773.13	0.100728	11.1988	0.107604	10.2328	0.014263
VPS34	445	471	IITSPLPSVSSPPPASKTKEVPDGENL			20	2760.47	ComplexI_Rab1	0.5	2772.91	0.080643	10.9792	0.089084	10.2156	0.015865
VPS34	445	471	IITSPLPSVSSPPPASKTKEVPDGENL			20	2760.47	ComplexI_Rab1	5	2772.7	0.164005	10.7737	0.168316	10.2463	0.021137
VPS34	445	471	IITSPLPSVSSPPPASKTKEVPDGENL			20	2760.47	ComplexI_Rab1	50	2772.78	0.067277	10.8574	0.077193	10.2238	0.010449
VPS34	445	471	IITSPLPSVSSPPPASKTKEVPDGENL			20	2760.47	complexI_Apo	0	2761.93	0.03785	0	0	10.2295	0.01208
VPS34	445	471	IITSPLPSVSSPPPASKTKEVPDGENL			20	2760.47	complexI_Apo	0.05	2773.48	0.170695	11.5504	0.174841	10.2462	0.029343
VPS34	445	471	IITSPLPSVSSPPPASKTKEVPDGENL			20	2760.47	complexI_Apo	0.5	2773.18	0.04011	11.2552	0.055149	10.224	0.014844
VPS34	445	471	IITSPLPSVSSPPPASKTKEVPDGENL			20	2760.47	complexI_Apo	5	2772.9	0.130085	10.9694	0.13548	10.2674	0.014364
VPS34	445	471	IITSPLPSVSSPPPASKTKEVPDGENL			20	2760.47	complexI_Apo	50	2772.72	0.019882	10.7957	0.042754	10.2043	0.022206
VPS34	471	477	LEQDLCT			6	821.371	ComplexI_Rab1	0	821.795	0.005508	0	0	8.19365	0.019105
VPS34	471	477	LEQDLCT			6	821.371	ComplexI_Rab1	0.05	822.498	0.062092	0.702385	0.062335	8.15779	0.008827
VPS34	471	477	LEQDLCT			6	821.371	ComplexI_Rab1	0.5	822.499	0.021882	0.704107	0.022565	8.16318	0.000874
VPS34	471	477	LEQDLCT			6	821.371	ComplexI_Rab1	5	822.779	0.081093	0.98409	0.08128	8.15928	0.01606
VPS34	471	477	LEQDLCT			6	821.371	ComplexI_Rab1	50	823.399	0.037588	1.60394	0.037989	8.16863	0.015695
VPS34	471	477	LEQDLCT			6	821.371	complexI_Apo	0	821.795	0.005508	0	0	8.19365	0.019105
VPS34	471	477	LEQDLCT			6	821.371	complexI_Apo	0.05	822.49	0.009228	0.694449	0.010746	8.19272	0.01275
VPS34	471	477	LEQDLCT			6	821.371	complexI_Apo	0.5	822.489	0.003478	0.693983	0.006514	8.1787	0.008199
VPS34	471	477	LEQDLCT			6	821.371	complexI_Apo	5	822.746	0.021202	0.95047	0.021906	8.18933	0.005042
VPS34	471	477	LEQDLCT			6	821.371	complexI_Apo	50	823.429	0.024631	1.63368	0.025239	8.16427	0.01955
VPS34	478	489	FLISRACKNSTL			11	1352.74	ComplexI_Rab1	0	1353.44	0.038307	0	0	9.4623	0.019636
VPS34	478	489	FLISRACKNSTL			11	1352.74	ComplexI_Rab1	0.05	1354.54	0.037436	1.09591	0.053562	9.43397	0.020128
VPS34	478	489	FLISRACKNSTL			11	1352.74	ComplexI_Rab1	0.5	1354.67	0.025079	1.22131	0.045786	9.425	0.01416
VPS34	478	489	FLISRACKNSTL			11	1352.74	ComplexI_Rab1	5	1355.13	0.082336	1.68918	0.090811	9.4262	0.011943
VPS34	478	489	FLISRACKNSTL			11	1352.74	ComplexI_Rab1	50	1355.61	0.029304	2.16103	0.04823	9.4375	0.016615
VPS34	478	489	FLISRACKNSTL			11	1352.74	complexI_Apo	0	1353.44	0.038307	0	0	9.4623	0.019636
VPS34	478	489	FLISRACKNSTL			11	1352.74	complexI_Apo	0.05	1354.6	0.024938	1.15655	0.045709	9.48536	0.029042
VPS34	478	489	FLISRACKNSTL			11	1352.74	complexI_Apo	0.5	1354.76	0.022983	1.31611	0.044673	9.45458	0.003438
VPS34	478	489	FLISRACKNSTL			11	1352.74	complexI_Apo	5	1355.26	0.062075	1.81806	0.072943	9.49183	0.00484
VPS34	478	489	FLISRACKNSTL			11	1352.74	complexI_Apo	50	1355.58	0.034654	2.1379	0.051656	9.40711	0.016825
VPS34	479	489	LISRACKNSTL			10	1205.67	ComplexI_Rab1	0	1206.28	0.048727	0	0	5.9999	0.013094
VPS34	479	489	LISRACKNSTL			10	1205.67	ComplexI_Rab1	0.05	1207.43	0.064076	1.15053	0.080498	5.97155	0.010029
VPS34	479	489	LISRACKNSTL			10	1205.67	ComplexI_Rab1	0.5	1207.71	0.056502	1.43117	0.074611	5.96187	0.008011
VPS34	479	489	LISRACKNSTL			10	1205.67	ComplexI_Rab1	5	1208.18	0.044938	1.89759	0.066285	5.96714	0.008994
VPS34	479	489	LISRACKNSTL			10	1205.67	ComplexI_Rab1	50	1208.59	0.102982	2.30395	0.113928	5.97256	0.017083
VPS34	479	489	LISRACKNSTL			10	1205.67	complexI_Apo	0	1206.28	0.048727	0	0	5.9999	0.013094
VPS34	479	489	LISRACKNSTL			10	1205.67	complexI_Apo	0.05	1207.53	0.055339	1.25164	0.073734	6.00411	0.013022
VPS34	479	489	LISRACKNSTL			10	1205.67	complexI_Apo	0.5	1207.75	0.040462	1.46603	0.063336	5.97645	0.003165
VPS34	479	489	LISRACKNSTL			10	1205.67	complexI_Apo	5	1208.24	0.075796	1.95568	0.090107	6.012	0.005933
VPS34	479	489	LISRACKNSTL			10	1205.67	complexI_Apo	50	1208.66	0.038938	2.37413	0.062374	5.95817	0.009173
VPS34	480	489	ISRACKNSTL			9	1092.58	ComplexI_Rab1	0	1093.17	0.060804	0	0	4.88448	0.011585
VPS34	480	489	ISRACKNSTL			9	1092.58	ComplexI_Rab1	0.05	1094.42	0.046345	1.24913	0.076453	4.87686	0.007138
VPS34	480	489	ISRACKNSTL			9	1092.58	ComplexI_Rab1	0.5	1094.62	0.049628	1.44681	0.078486	4.86715	0.005965
VPS34	480	489	ISRACKNSTL			9	1092.58	ComplexI_Rab1	5	1095.2	0.052074	2.02226	0.080056	4.86648	0.005797
VPS34	480	489	ISRACKNSTL			9	1092.58	ComplexI_Rab1	50	1095.52	0.074633	2.34546	0.096266	4.86842	0.005777
VPS34	480	489	ISRACKNSTL			9	1092.58	complexI_Apo	0	1093.17	0.060804	0	0	4.88448	0.011585
VPS34	480	489	ISRACKNSTL			9	1092.58	complexI_Apo	0.05	1094.38	0.047355	1.20536	0.07707	4.88075	0.006908
VPS34	480	489	ISRACKNSTL			9	1092.58	complexI_Apo	0.5	1094.54	0.049849	1.36225	0.078627	4.8729	0.009842
VPS34	480	489	ISRACKNSTL			9	1092.58	complexI_Apo	5	1095.11	0.053017	1.93393	0.080672	4.88317	0.006457
VPS34	480	489	ISRACKNSTL			9	1092.58	complexI_Apo	50	1095.41	0.007185	2.23836	0.061228	4.86589	0.009875
VPS34	501	515	CEDQDTQQRDPKTHE			13	1829.77	ComplexI_Rab1	0	1830.77	0.101421	0	0	4.07753	0.005328
VPS34	501	515	CEDQDTQQRDPKTHE			13	1829.77	ComplexI_Rab1	0.05	1834.87	0.086675	4.09838	0.133412	4.07267	0.005293
VPS34	501	515	CEDQDTQQRDPKTHE			13	1829.77	ComplexI_Rab1	0.5	1835.52	0.06594	4.75091	0.120972	4.06614	0.007265
VPS34	501	515	CEDQDTQQRDPKTHE			13	1829.77	ComplexI_Rab1	5	1835.95	0.046608	5.18015	0.111618	4.0622	0.007585
VPS34	501	515	CEDQDTQQRDPKTHE			13	1829.77	ComplexI_Rab1	50	1836.15	0.053116	5.38312	0.114488	4.06442	0.003155
VPS34	501	515	CEDQDTQQRDPKTHE			13	1829.77	complexI_Apo	0	1830.77	0.101421	0	0	4.07753	0.005328
VPS34	501	515	CEDQDTQQRDPKTHE			13	1829.77	complexI_Apo	0.05	1834.97	0.119641	4.20228	0.156844	4.06148	0.007693
VPS34	501	515	CEDQDTQQRDPKTHE			13	1829.77	complexI_Apo	0.5	1835.72	0.066822	4.95351	0.121456	4.07508	0.005427
VPS34	501	515	CEDQDTQQRDPKTHE			13	1829.77	complexI_Apo	5	1835.98	0.143135	5.20805	0.175425	4.06954	0.003177
VPS34	501	515	CEDQDTQQRDPKTHE			13	1829.77	complexI_Apo	50	1836.22	0.075701	5.45012	0.126558	4.06798	0.003632
VPS34	528	537	LLKGDKSVRV			9	1114.69	ComplexI_Rab1	0	1115.21	0.041602	0	0	5.35572	0.00904
VPS34	528	537	LLKGDKSVRV			9	1114.69	ComplexI_Rab1	0.05	1118.6	0.089394	3.38121	0.0986	5.33	0.010555
VPS34	528	537	LLKGDKSVRV			9	1114.69	ComplexI_Rab1	0.5	1119.31	0.065012	4.0973	0.077183	5.31905	0.003517
VPS34	528	537	LLKGDKSVRV			9	1114.69	ComplexI_Rab1	5	1119.45	0.051703	4.23266	0.066362	5.32722	0.009658
VPS34	528	537	LLKGDKSVRV			9	1114.69	ComplexI_Rab1	50	1119.52	0.014903	4.30591	0.044191	5.32416	0.006526
VPS34	528	537	LLKGDKSVRV			9	1114.69	complexI_Apo	0	1115.21	0.041602	0	0	5.35572	0.00904
VPS34	528	537	LLKGDKSVRV			9	1114.69	complexI_Apo	0.05	1118.47	0.175042	3.25899	0.179918	5.35879	0.01363
VPS34	528	537	LLKGDKSVRV			9	1114.69	complexI_Apo	0.5	1119.41	0.076144	4.19799	0.086768	5.32993	0.003027
VPS34	528	537	LLKGDKSVRV			9	1114.69	complexI_Apo	5	1119.48	0.071636	4.26125	0.08284	5.35683	0.003107
VPS34	528	537	LLKGDKSVRV			9	1114.69	complexI_Apo	50	1119.52	0.066548	4.30551	0.078482	5.31741	0.009748
VPS34	530	537	KGDKSVRV			7	888.526	ComplexI_Rab1	0	888.951	0.031749	0	0	4.12583	0.012538
VPS34	530	537	KGDKSVRV			7	888.526	ComplexI_Rab1	0.05	891.047	0.062759	2.09566	0.070332	4.11022	0.007833
VPS34	530	537	KGDKSVRV			7	888.526	ComplexI_Rab1	0.5	891.546	0.055576	2.59551	0.064005	4.09774	0.007632
VPS34	530	537	KGDKSVRV			7	888.526	ComplexI_Rab1	5	891.579	0.029788	2.62791	0.043535	4.0974	0.008361
VPS34	530	537	KGDKSVRV			7	888.526	ComplexI_Rab1	50	891.671	0.073142	2.72022	0.079736	4.09199	0.002254
VPS34	530	537	KGDKSVRV			7	888.526	complexI_Apo	0	888.951	0.031749	0	0	4.12583	0.012538
VPS34	530	537	KGDKSVRV			7	888.526	complexI_Apo	0.05	890.971	0.020793	2.02026	0.037952	4.11514	0.014038
VPS34	530	537	KGDKSVRV			7	888.526	complexI_Apo	0.5	891.577	0.035617	2.62562	0.047713	4.10608	0.00424
VPS34	530	537	KGDKSVRV			7	888.526	complexI_Apo	5	891.466	0.042752	2.51509	0.053252	4.11334	0.010525
VPS34	530	537	KGDKSVRV			7	888.526	complexI_Apo	50	891.648	0.061907	2.69719	0.069573	4.09746	0.008049
VPS34	543	549	AAQQTFV			6	764.394	ComplexI_Rab1	0	764.755	0.043012	0	0	8.73682	0.017678
VPS34	543	549	AAQQTFV			6	764.394	ComplexI_Rab1	0.05	764.82	0.021866	0.065025	0.048251	8.6889	0.010179
VPS34	543	549	AAQQTFV			6	764.394	ComplexI_Rab1	0.5	764.941	0.024606	0.186102	0.049553	8.68466	0.003762
VPS34	543	549	AAQQTFV			6	764.394	ComplexI_Rab1	5	765.452	0.004785	0.697819	0.043277	8.68798	0.014794
VPS34	543	549	AAQQTFV			6	764.394	ComplexI_Rab1	50	766.035	0.02664	1.28011	0.050594	8.70869	0.010825
VPS34	543	549	AAQQTFV			6	764.394	complexI_Apo	0	764.755	0.043012	0	0	8.73682	0.017678
VPS34	543	549	AAQQTFV			6	764.394	complexI_Apo	0.05	764.839	0.042408	0.084184	0.060402	8.74024	0.007382
VPS34	543	549	AAQQTFV			6	764.394	complexI_Apo	0.5	764.899	0.028379	0.144454	0.05153	8.719	0.005093
VPS34	543	549	AAQQTFV			6	764.394	complexI_Apo	5	765.481	0.007289	0.726536	0.043625	8.73782	0.014752
VPS34	543	549	AAQQTFV			6	764.394	complexI_Apo	50	766.069	0.023757	1.31414	0.049137	8.70483	0.019445
VPS34	543	552	AAQQTFVDRL			9	1148.61	ComplexI_Rab1	0	1149.13	0.020783	0	0	11.1167	0.009039
VPS34	543	552	AAQQTFVDRL			9	1148.61	ComplexI_Rab1	0.05	1149.33	0.048456	0.199464	0.052725	11.1089	0.019606
VPS34	543	552	AAQQTFVDRL			9	1148.61	ComplexI_Rab1	0.5	1149.52	0.131964	0.384222	0.133591	10.8704	0.195267
VPS34	543	552	AAQQTFVDRL			9	1148.61	ComplexI_Rab1	5	1149.85	0.041935	0.715572	0.046803	11.1168	0.007305
VPS34	543	552	AAQQTFVDRL			9	1148.61	ComplexI_Rab1	50	1150.3	0.047969	1.16244	0.052278	11.1241	0.013037
VPS34	543	552	AAQQTFVDRL			9	1148.61	complexI_Apo	0	1149.13	0.020783	0	0	11.1167	0.009039
VPS34	543	552	AAQQTFVDRL			9	1148.61	complexI_Apo	0.05	1149.35	0.027346	0.221192	0.034348	11.1315	0.021285
VPS34	543	552	AAQQTFVDRL			9	1148.61	complexI_Apo	0.5	1149.37	0.019177	0.236487	0.028279	11.1274	0.006451
VPS34	543	552	AAQQTFVDRL			9	1148.61	complexI_Apo	5	1149.92	0.070206	0.783272	0.073217	11.1587	0.002374
VPS34	543	552	AAQQTFVDRL			9	1148.61	complexI_Apo	50	1150.34	0.055253	1.20355	0.059032	11.0979	0.011287
VPS34	543	555	AAQQTFVDRLVHL			12	1497.82	ComplexI_Rab1	0	1498.86	0.028355	0	0	14.0819	0.002728
VPS34	543	555	AAQQTFVDRLVHL			12	1497.82	ComplexI_Rab1	0.05	1499.17	0.023095	0.306721	0.03657	14.1087	0.016275
VPS34	543	555	AAQQTFVDRLVHL			12	1497.82	ComplexI_Rab1	0.5	1499.41	0.033042	0.549533	0.04354	14.082	0.005121
VPS34	543	555	AAQQTFVDRLVHL			12	1497.82	ComplexI_Rab1	5	1500.02	0.066773	1.15347	0.072544	14.1185	0.014621
VPS34	543	555	AAQQTFVDRLVHL			12	1497.82	ComplexI_Rab1	50	1500.71	0.045347	1.84501	0.053482	14.0926	0.009788
VPS34	543	555	AAQQTFVDRLVHL			12	1497.82	complexI_Apo	0	1498.86	0.028355	0	0	14.0819	0.002728
VPS34	543	555	AAQQTFVDRLVHL			12	1497.82	complexI_Apo	0.05	1499.22	0.100166	0.357844	0.104102	14.1157	0.027158
VPS34	543	555	AAQQTFVDRLVHL			12	1497.82	complexI_Apo	0.5	1499.46	0.089066	0.591202	0.09347	14.0976	0.013939
VPS34	543	555	AAQQTFVDRLVHL			12	1497.82	complexI_Apo	5	1500.05	0.056889	1.18743	0.063564	14.1443	0.022018
VPS34	543	555	AAQQTFVDRLVHL			12	1497.82	complexI_Apo	50	1500.75	0.026854	1.88125	0.039053	14.0781	0.012571
VPS34	556	573	MKAVQRESGNRKKKNERL			17	2172.21	ComplexI_Rab1	0	2173.45	0.051594	0	0	3.76434	0.023587
VPS34	556	573	MKAVQRESGNRKKKNERL			17	2172.21	ComplexI_Rab1	0.05	2176.86	0.270913	3.40983	0.275782	3.77726	0.01284
VPS34	556	573	MKAVQRESGNRKKKNERL			17	2172.21	ComplexI_Rab1	0.5	2178.46	0.212804	5.01046	0.218969	3.74939	0.018265
VPS34	556	573	MKAVQRESGNRKKKNERL			17	2172.21	ComplexI_Rab1	5	2179.35	0.149697	5.89884	0.158339	3.72638	0.012534
VPS34	556	573	MKAVQRESGNRKKKNERL			17	2172.21	ComplexI_Rab1	50	2179.7	0.101675	6.25032	0.114016	3.72782	0.020496
VPS34	556	573	MKAVQRESGNRKKKNERL			17	2172.21	complexI_Apo	0	2173.45	0.051594	0	0	3.76434	0.023587
VPS34	556	573	MKAVQRESGNRKKKNERL			17	2172.21	complexI_Apo	0.05	2177.03	0.091583	3.57136	0.105116	3.76042	0.019183
VPS34	556	573	MKAVQRESGNRKKKNERL			17	2172.21	complexI_Apo	0.5	2178.51	0.165776	5.05999	0.173619	3.73996	0.023702
VPS34	556	573	MKAVQRESGNRKKKNERL			17	2172.21	complexI_Apo	5	2179.46	0.069477	6.00146	0.086539	3.73967	0.012479
VPS34	556	573	MKAVQRESGNRKKKNERL			17	2172.21	complexI_Apo	50	2179.63	0.08439	6.17852	0.098912	3.7376	0.008336
VPS34	574	580	QALLGDN			6	730.373	ComplexI_Rab1	0	730.706	0.059693	0	0	7.79794	0.022833
VPS34	574	580	QALLGDN			6	730.373	ComplexI_Rab1	0.05	732.075	0.021767	1.36906	0.063538	7.76744	0.008677
VPS34	574	580	QALLGDN			6	730.373	ComplexI_Rab1	0.5	732.971	0.025051	2.26533	0.064736	7.76228	0.00213
VPS34	574	580	QALLGDN			6	730.373	ComplexI_Rab1	5	733.57	0.014808	2.86458	0.061502	7.75964	0.010306
VPS34	574	580	QALLGDN			6	730.373	ComplexI_Rab1	50	733.618	0.035867	2.91287	0.069639	7.77607	0.01026
VPS34	574	580	QALLGDN			6	730.373	complexI_Apo	0	730.706	0.059693	0	0	7.79794	0.022833
VPS34	574	580	QALLGDN			6	730.373	complexI_Apo	0.05	732.086	0.039137	1.38041	0.071378	7.79588	0.003766
VPS34	574	580	QALLGDN			6	730.373	complexI_Apo	0.5	733.036	0.014787	2.33055	0.061497	7.77143	0.005009
VPS34	574	580	QALLGDN			6	730.373	complexI_Apo	5	733.594	0.030877	2.88819	0.067205	7.79496	0.001175
VPS34	574	580	QALLGDN			6	730.373	complexI_Apo	50	733.627	0.029821	2.92113	0.066727	7.76579	0.017092
VPS34	574	581	QALLGDNE			7	859.416	ComplexI_Rab1	0	859.771	0.013803	0	0	8.34959	0.009404
VPS34	574	581	QALLGDNE			7	859.416	ComplexI_Rab1	0.05	861.441	0.065217	1.67048	0.066661	8.32139	0.010163
VPS34	574	581	QALLGDNE			7	859.416	ComplexI_Rab1	0.5	862.241	0.054102	2.47048	0.055835	8.30894	0.01366
VPS34	574	581	QALLGDNE			7	859.416	ComplexI_Rab1	5	862.882	0.054881	3.11098	0.05659	8.29811	0.00673
VPS34	574	581	QALLGDNE			7	859.416	ComplexI_Rab1	50	862.984	0.023746	3.21381	0.027466	8.30476	0.011946
VPS34	574	581	QALLGDNE			7	859.416	complexI_Apo	0	859.771	0.013803	0	0	8.34959	0.009404
VPS34	574	581	QALLGDNE			7	859.416	complexI_Apo	0.05	861.467	0.054763	1.69635	0.056475	8.35032	0.009873
VPS34	574	581	QALLGDNE			7	859.416	complexI_Apo	0.5	862.38	0.082815	2.60969	0.083958	8.33549	0.007243
VPS34	574	581	QALLGDNE			7	859.416	complexI_Apo	5	862.947	0.026832	3.17612	0.030174	8.33987	0.001875
VPS34	574	581	QALLGDNE			7	859.416	complexI_Apo	50	863.006	0.047785	3.23547	0.049739	8.30855	0.009981
VPS34	574	585	QALLGDNEKMNL			11	1345.68	ComplexI_Rab1	0	1346.34	0.039598	0	0	11.1475	0.004336
VPS34	574	585	QALLGDNEKMNL			11	1345.68	ComplexI_Rab1	0.05	1350.03	0.063892	3.6841	0.075168	11.1537	0.013786
VPS34	574	585	QALLGDNEKMNL			11	1345.68	ComplexI_Rab1	0.5	1350.89	0.034876	4.55006	0.052767	11.1464	0.014885
VPS34	574	585	QALLGDNEKMNL			11	1345.68	ComplexI_Rab1	5	1351.5	0.065736	5.15332	0.076741	11.163	0.010151
VPS34	574	585	QALLGDNEKMNL			11	1345.68	ComplexI_Rab1	50	1351.57	0.014416	5.22699	0.042141	11.1551	0.010486
VPS34	574	585	QALLGDNEKMNL			11	1345.68	complexI_Apo	0	1346.34	0.039598	0	0	11.1475	0.004336
VPS34	574	585	QALLGDNEKMNL			11	1345.68	complexI_Apo	0.05	1350.2	0.06104	3.85251	0.072759	11.1627	0.018496
VPS34	574	585	QALLGDNEKMNL			11	1345.68	complexI_Apo	0.5	1351.06	0.061663	4.71463	0.073283	11.1526	0.009612
VPS34	574	585	QALLGDNEKMNL			11	1345.68	complexI_Apo	5	1351.5	0.050299	5.15376	0.064016	11.1889	0.011859
VPS34	574	585	QALLGDNEKMNL			11	1345.68	complexI_Apo	50	1351.56	0.07257	5.21364	0.082671	11.134	0.01609
VPS34	574	587	QALLGDNEKMNLSD			13	1547.74	ComplexI_Rab1	0	1548.46	0.050959	0	0	10.1081	0.016814
VPS34	574	587	QALLGDNEKMNLSD			13	1547.74	ComplexI_Rab1	0.05	1553.69	0.067986	5.227	0.084964	10.0975	0.009777
VPS34	574	587	QALLGDNEKMNLSD			13	1547.74	ComplexI_Rab1	0.5	1554.48	0.005359	6.01412	0.05124	10.1	0.017066
VPS34	574	587	QALLGDNEKMNLSD			13	1547.74	ComplexI_Rab1	5	1555.09	0.021262	6.62435	0.055217	10.109	0.006179
VPS34	574	587	QALLGDNEKMNLSD			13	1547.74	ComplexI_Rab1	50	1555.15	0.047062	6.68922	0.069366	10.1173	0.009803
VPS34	574	587	QALLGDNEKMNLSD			13	1547.74	complexI_Apo	0	1548.46	0.050959	0	0	10.1081	0.016814
VPS34	574	587	QALLGDNEKMNLSD			13	1547.74	complexI_Apo	0.05	1553.65	0.095952	5.1909	0.108645	10.1273	0.014761
VPS34	574	587	QALLGDNEKMNLSD			13	1547.74	complexI_Apo	0.5	1554.51	0.016038	6.05323	0.053423	10.1085	0.006572
VPS34	574	587	QALLGDNEKMNLSD			13	1547.74	complexI_Apo	5	1554.95	0.010043	6.4915	0.051939	10.1337	0.011463
VPS34	574	587	QALLGDNEKMNLSD			13	1547.74	complexI_Apo	50	1555.28	0.018223	6.82273	0.054119	10.0893	0.009714
VPS34	581	587	EKMNLSD			6	836.382	ComplexI_Rab1	0	837.071	0.042455	0	0	6.09635	0.013526
VPS34	581	587	EKMNLSD			6	836.382	ComplexI_Rab1	0.05	839.572	0.019152	2.50049	0.046575	6.07046	0.008603
VPS34	581	587	EKMNLSD			6	836.382	ComplexI_Rab1	0.5	839.583	0.063458	2.51194	0.076351	6.06904	0.00167
VPS34	581	587	EKMNLSD			6	836.382	ComplexI_Rab1	5	839.612	0.045311	2.54084	0.062093	6.06756	0.009889
VPS34	581	587	EKMNLSD			6	836.382	ComplexI_Rab1	50	839.748	0.030344	2.67655	0.052184	6.07925	0.009092
VPS34	581	587	EKMNLSD			6	836.382	complexI_Apo	0	837.071	0.042455	0	0	6.09635	0.013526
VPS34	581	587	EKMNLSD			6	836.382	complexI_Apo	0.05	839.53	0.067962	2.45856	0.080133	6.08237	0.007563
VPS34	581	587	EKMNLSD			6	836.382	complexI_Apo	0.5	839.582	0.027966	2.51087	0.050839	6.07336	0.001632
VPS34	581	587	EKMNLSD			6	836.382	complexI_Apo	5	839.566	0.010124	2.49465	0.043646	6.09342	0.009357
VPS34	581	587	EKMNLSD			6	836.382	complexI_Apo	50	839.723	0.019744	2.65184	0.046822	6.06609	0.011703
VPS34	588	611	VELIPLPLEPQVKIRGIIPETATL			19	2639.57	ComplexI_Rab1	0	2641.05	0.105533	0	0	15.373	0.009267
VPS34	588	611	VELIPLPLEPQVKIRGIIPETATL			19	2639.57	ComplexI_Rab1	0.05	2644.28	0.107215	3.23647	0.150441	15.4	0.021881
VPS34	588	611	VELIPLPLEPQVKIRGIIPETATL			19	2639.57	ComplexI_Rab1	0.5	2647.76	0.115608	6.71042	0.156533	15.3929	0.006613
VPS34	588	611	VELIPLPLEPQVKIRGIIPETATL			19	2639.57	ComplexI_Rab1	5	2650.54	0.108778	9.48865	0.151558	15.4631	0.013582
VPS34	588	611	VELIPLPLEPQVKIRGIIPETATL			19	2639.57	ComplexI_Rab1	50	2651.66	0.103358	10.6107	0.147717	15.4073	0.00999
VPS34	588	611	VELIPLPLEPQVKIRGIIPETATL			19	2639.57	complexI_Apo	0	2641.08	0.049353	0	0	15.3728	0.009307
VPS34	588	611	VELIPLPLEPQVKIRGIIPETATL			19	2639.57	complexI_Apo	0.05	2644.31	0.069053	3.23383	0.084876	15.4289	0.024697
VPS34	588	611	VELIPLPLEPQVKIRGIIPETATL			19	2639.57	complexI_Apo	0.5	2647.68	0.100199	6.59489	0.111694	15.3965	0.019422
VPS34	588	611	VELIPLPLEPQVKIRGIIPETATL			19	2639.57	complexI_Apo	5	2650.46	0.107732	9.38084	0.118498	15.4868	0.033526
VPS34	588	611	VELIPLPLEPQVKIRGIIPETATL			19	2639.57	complexI_Apo	50	2651.81	0.056387	10.7276	0.074934	15.4165	0.070027
VPS34	591	608	IPLPLEPQVKIRGIIPET			13	2013.21	ComplexI_Rab1	0	2014.37	0.023086	0	0	12.8301	0.008856
VPS34	591	608	IPLPLEPQVKIRGIIPET			13	2013.21	ComplexI_Rab1	0.05	2016.41	0.051093	2.0446	0.056067	12.8495	0.01839
VPS34	591	608	IPLPLEPQVKIRGIIPET			13	2013.21	ComplexI_Rab1	0.5	2018.71	0.046783	4.3413	0.052169	12.8377	0.014139
VPS34	591	608	IPLPLEPQVKIRGIIPET			13	2013.21	ComplexI_Rab1	5	2021.37	0.050511	7.00086	0.055536	12.8772	0.018631
VPS34	591	608	IPLPLEPQVKIRGIIPET			13	2013.21	ComplexI_Rab1	50	2022.54	0.124631	8.17357	0.126751	12.8552	0.009875
VPS34	591	608	IPLPLEPQVKIRGIIPET			13	2013.21	complexI_Apo	0	2014.37	0.023086	0	0	12.8301	0.008856
VPS34	591	608	IPLPLEPQVKIRGIIPET			13	2013.21	complexI_Apo	0.05	2016.22	0.03439	1.85232	0.04142	12.8737	0.01361
VPS34	591	608	IPLPLEPQVKIRGIIPET			13	2013.21	complexI_Apo	0.5	2018.81	0.062693	4.44069	0.066809	12.8498	0.014456
VPS34	591	608	IPLPLEPQVKIRGIIPET			13	2013.21	complexI_Apo	5	2021.42	0.112767	7.04973	0.115106	12.9146	0.026684
VPS34	591	608	IPLPLEPQVKIRGIIPET			13	2013.21	complexI_Apo	50	2022.55	0.049275	8.18306	0.054415	12.8408	0.011602
VPS34	591	611	IPLPLEPQVKIRGIIPETATL			16	2298.38	ComplexI_Rab1	0	2299.71	0.049662	0	0	13.8526	0.003448
VPS34	591	611	IPLPLEPQVKIRGIIPETATL			16	2298.38	ComplexI_Rab1	0.05	2302.83	0.10417	3.11898	0.115403	13.8803	0.016602
VPS34	591	611	IPLPLEPQVKIRGIIPETATL			16	2298.38	ComplexI_Rab1	0.5	2306.15	0.144467	6.44725	0.152765	13.8568	0.011369
VPS34	591	611	IPLPLEPQVKIRGIIPETATL			16	2298.38	ComplexI_Rab1	5	2308.75	0.052807	9.04142	0.07249	13.9017	0.004145
VPS34	591	611	IPLPLEPQVKIRGIIPETATL			16	2298.38	ComplexI_Rab1	50	2309.82	0.008544	10.1166	0.050391	13.8634	0.009
VPS34	591	611	IPLPLEPQVKIRGIIPETATL			16	2298.38	complexI_Apo	0	2299.71	0.049662	0	0	13.8526	0.003448
VPS34	591	611	IPLPLEPQVKIRGIIPETATL			16	2298.38	complexI_Apo	0.05	2302.83	0.17655	3.12013	0.183402	13.8921	0.018912
VPS34	591	611	IPLPLEPQVKIRGIIPETATL			16	2298.38	complexI_Apo	0.5	2306.18	0.042978	6.47834	0.065676	13.881	0.019318
VPS34	591	611	IPLPLEPQVKIRGIIPETATL			16	2298.38	complexI_Apo	5	2308.68	0.073132	8.9718	0.0884	13.9379	0.024818
VPS34	591	611	IPLPLEPQVKIRGIIPETATL			16	2298.38	complexI_Apo	50	2309.77	0.018014	10.0612	0.052828	13.856	0.012769
VPS34	612	621	FKSALMPAQL			8	1105.61	ComplexI_Rab1	0	1106.39	0.038363	0	0	11.7331	0.015174
VPS34	612	621	FKSALMPAQL			8	1105.61	ComplexI_Rab1	0.05	1108.52	0.008182	2.13023	0.039226	11.7238	0.014717
VPS34	612	621	FKSALMPAQL			8	1105.61	ComplexI_Rab1	0.5	1109.32	0.045607	2.9269	0.059597	11.7139	0.017497
VPS34	612	621	FKSALMPAQL			8	1105.61	ComplexI_Rab1	5	1109.9	0.020547	3.51328	0.04352	11.7453	0.011715
VPS34	612	621	FKSALMPAQL			8	1105.61	ComplexI_Rab1	50	1110.49	0.013395	4.10234	0.040635	11.722	0.017298
VPS34	612	621	FKSALMPAQL			8	1105.61	complexI_Apo	0	1106.39	0.038363	0	0	11.7331	0.015174
VPS34	612	621	FKSALMPAQL			8	1105.61	complexI_Apo	0.05	1108.59	0.079491	2.20046	0.088264	11.7433	0.01765
VPS34	612	621	FKSALMPAQL			8	1105.61	complexI_Apo	0.5	1109.35	0.015526	2.96401	0.041386	11.7297	0.007061
VPS34	612	621	FKSALMPAQL			8	1105.61	complexI_Apo	5	1109.97	0.031386	3.58027	0.049566	11.7718	0.014114
VPS34	612	621	FKSALMPAQL			8	1105.61	complexI_Apo	50	1110.49	0.062933	4.0964	0.073704	11.7092	0.012087
VPS34	622	631	FFKTEDGGKY			9	1191.57	ComplexI_Rab1	0	1192.18	0.052662	0	0	7.70176	0.024058
VPS34	622	631	FFKTEDGGKY			9	1191.57	ComplexI_Rab1	0.05	1194.39	0.044681	2.20577	0.069063	7.64781	0.013636
VPS34	622	631	FFKTEDGGKY			9	1191.57	ComplexI_Rab1	0.5	1194.98	0.064776	2.79967	0.083482	7.64471	0.008383
VPS34	622	631	FFKTEDGGKY			9	1191.57	ComplexI_Rab1	5	1195.51	0.048205	3.32648	0.071393	7.6345	0.012074
VPS34	622	631	FFKTEDGGKY			9	1191.57	ComplexI_Rab1	50	1195.5	0.111621	3.31749	0.12342	7.65045	0.01991
VPS34	622	631	FFKTEDGGKY			9	1191.57	complexI_Apo	0	1192.18	0.052662	0	0	7.70176	0.024058
VPS34	622	631	FFKTEDGGKY			9	1191.57	complexI_Apo	0.05	1194.44	0.118481	2.26146	0.129658	7.68936	0.011902
VPS34	622	631	FFKTEDGGKY			9	1191.57	complexI_Apo	0.5	1194.96	0.042683	2.77886	0.067788	7.67603	0.006003
VPS34	622	631	FFKTEDGGKY			9	1191.57	complexI_Apo	5	1195.53	0.081723	3.34593	0.097221	7.68492	0.015391
VPS34	622	631	FFKTEDGGKY			9	1191.57	complexI_Apo	50	1195.54	0.061976	3.35706	0.081329	7.64843	0.019753
VPS34	642	648	RQDQLIL			6	885.515	ComplexI_Rab1	0	885.932	0.019319	0	0	10.8458	0.018913
VPS34	642	648	RQDQLIL			6	885.515	ComplexI_Rab1	0.05	885.991	0.032434	0.058206	0.037752	10.8262	0.015461
VPS34	642	648	RQDQLIL			6	885.515	ComplexI_Rab1	0.5	885.99	0.100282	0.057886	0.102126	10.8086	0.024039
VPS34	642	648	RQDQLIL			6	885.515	ComplexI_Rab1	5	886.024	0.019436	0.091399	0.027404	10.8285	0.014721
VPS34	642	648	RQDQLIL			6	885.515	ComplexI_Rab1	50	886.104	0.02392	0.172104	0.030748	10.8251	0.022808
VPS34	642	648	RQDQLIL			6	885.515	complexI_Apo	0	885.932	0.019319	0	0	10.8458	0.018913
VPS34	642	648	RQDQLIL			6	885.515	complexI_Apo	0.05	885.987	0.011595	0.054308	0.022532	10.8676	0.022798
VPS34	642	648	RQDQLIL			6	885.515	complexI_Apo	0.5	886.022	0.040946	0.089381	0.045274	10.8453	0.009611
VPS34	642	648	RQDQLIL			6	885.515	complexI_Apo	5	886.027	0.022429	0.094326	0.029602	10.8833	0.006855
VPS34	642	648	RQDQLIL			6	885.515	complexI_Apo	50	886.11	0.022131	0.177743	0.029377	10.8043	0.015434
VPS34	647	653	ILQIISL			6	799.529	ComplexI_Rab1	0	799.898	0.048153	0	0	15.3746	0.004937
VPS34	647	653	ILQIISL			6	799.529	ComplexI_Rab1	0.05	799.931	0.024243	0.033017	0.053911	15.3969	0.01782
VPS34	647	653	ILQIISL			6	799.529	ComplexI_Rab1	0.5	799.926	0.04834	0.027641	0.06823	15.3951	0.008272
VPS34	647	653	ILQIISL			6	799.529	ComplexI_Rab1	5	799.94	0.036221	0.042142	0.060255	15.4497	0.006453
VPS34	647	653	ILQIISL			6	799.529	ComplexI_Rab1	50	799.949	0.04408	0.050941	0.065282	15.4241	0.008062
VPS34	647	653	ILQIISL			6	799.529	complexI_Apo	0	799.898	0.048153	0	0	15.3746	0.004937
VPS34	647	653	ILQIISL			6	799.529	complexI_Apo	0.05	799.928	0.050893	0.030015	0.070063	15.4128	0.021302
VPS34	647	653	ILQIISL			6	799.529	complexI_Apo	0.5	799.92	0.031883	0.021488	0.057751	15.3944	0.009669
VPS34	647	653	ILQIISL			6	799.529	complexI_Apo	5	799.899	0.057868	0.001051	0.075282	15.4654	0.023885
VPS34	647	653	ILQIISL			6	799.529	complexI_Apo	50	799.962	0.022228	0.064152	0.053035	15.4205	0.00756
VPS34	654	663	MDKLLRKENL			9	1259.71	ComplexI_Rab1	0	1260.42	0.066845	0	0	7.20488	0.033891
VPS34	654	663	MDKLLRKENL			9	1259.71	ComplexI_Rab1	0.05	1260.53	0.048365	0.11093	0.082507	7.15583	0.013423
VPS34	654	663	MDKLLRKENL			9	1259.71	ComplexI_Rab1	0.5	1260.73	0.052611	0.315009	0.085065	7.1582	0.004392
VPS34	654	663	MDKLLRKENL			9	1259.71	ComplexI_Rab1	5	1261.35	0.09755	0.926939	0.118255	7.15854	0.008986
VPS34	654	663	MDKLLRKENL			9	1259.71	ComplexI_Rab1	50	1262.14	0.071827	1.72375	0.098119	7.16671	0.012332
VPS34	654	663	MDKLLRKENL			9	1259.71	complexI_Apo	0	1260.42	0.066845	0	0	7.20488	0.033891
VPS34	654	663	MDKLLRKENL			9	1259.71	complexI_Apo	0.05	1260.61	0.064036	0.192921	0.092568	7.21163	0.005738
VPS34	654	663	MDKLLRKENL			9	1259.71	complexI_Apo	0.5	1260.8	0.088141	0.381968	0.110621	7.17185	0.006725
VPS34	654	663	MDKLLRKENL			9	1259.71	complexI_Apo	5	1261.47	0.112599	1.05074	0.130945	7.2143	0.004471
VPS34	654	663	MDKLLRKENL			9	1259.71	complexI_Apo	50	1262.22	0.067096	1.79717	0.094711	7.14916	0.018189
VPS34	658	665	LRKENLDL			7	1000.58	ComplexI_Rab1	0	1001.01	0.021362	0	0	7.90918	0.033213
VPS34	658	665	LRKENLDL			7	1000.58	ComplexI_Rab1	0.05	1001.3	0.033749	0.292561	0.039942	7.83795	0.016233
VPS34	658	665	LRKENLDL			7	1000.58	ComplexI_Rab1	0.5	1001.6	0.030256	0.592804	0.037037	7.83232	0.005534
VPS34	658	665	LRKENLDL			7	1000.58	ComplexI_Rab1	5	1002.12	0.019606	1.1137	0.028995	7.83094	0.015786
VPS34	658	665	LRKENLDL			7	1000.58	ComplexI_Rab1	50	1002.96	0.06897	1.95256	0.072202	7.84894	0.020765
VPS34	658	665	LRKENLDL			7	1000.58	complexI_Apo	0	1001.01	0.021362	0	0	7.90918	0.033213
VPS34	658	665	LRKENLDL			7	1000.58	complexI_Apo	0.05	1001.4	0.03071	0.387459	0.037409	7.91183	0.013511
VPS34	658	665	LRKENLDL			7	1000.58	complexI_Apo	0.5	1001.63	0.02618	0.6175	0.033789	7.89073	0.009919
VPS34	658	665	LRKENLDL			7	1000.58	complexI_Apo	5	1002.16	0.046309	1.15497	0.050998	7.92198	0.007923
VPS34	658	665	LRKENLDL			7	1000.58	complexI_Apo	50	1002.95	0.027554	1.93731	0.034865	7.85956	0.022344
VPS34	666	673	KLTPYKVL			6	961.608	ComplexI_Rab1	0	962.103	0.032222	0	0	8.81553	0.028248
VPS34	666	673	KLTPYKVL			6	961.608	ComplexI_Rab1	0.05	962.148	0.080817	0.045116	0.087004	8.76688	0.01507
VPS34	666	673	KLTPYKVL			6	961.608	ComplexI_Rab1	0.5	962.473	0.030284	0.37023	0.04422	8.75689	0.00862
VPS34	666	673	KLTPYKVL			6	961.608	ComplexI_Rab1	5	963.123	0.044718	1.02046	0.055118	8.76023	0.015572
VPS34	666	673	KLTPYKVL			6	961.608	ComplexI_Rab1	50	963.852	0.032628	1.74942	0.045857	8.76622	0.021601
VPS34	666	673	KLTPYKVL			6	961.608	complexI_Apo	0	962.103	0.032222	0	0	8.81553	0.028248
VPS34	666	673	KLTPYKVL			6	961.608	complexI_Apo	0.05	962.232	0.055306	0.129707	0.064008	8.83148	0.028873
VPS34	666	673	KLTPYKVL			6	961.608	complexI_Apo	0.5	962.452	0.043717	0.34937	0.054309	8.79057	0.002837
VPS34	666	673	KLTPYKVL			6	961.608	complexI_Apo	5	963.043	0.032958	0.940761	0.046092	8.83242	0.005686
VPS34	666	673	KLTPYKVL			6	961.608	complexI_Apo	50	963.824	0.025753	1.72099	0.041249	8.75494	0.020313
VPS34	674	684	ATSTKHGFMQF			10	1254.59	ComplexI_Rab1	0	1255.21	0.042414	0	0	11.0661	0.020331
VPS34	674	684	ATSTKHGFMQF			10	1254.59	ComplexI_Rab1	0.05	1255.85	0.047218	0.635264	0.06347	11.0438	0.015382
VPS34	674	684	ATSTKHGFMQF			10	1254.59	ComplexI_Rab1	0.5	1255.97	0.05289	0.759381	0.067796	11.0377	0.018919
VPS34	674	684	ATSTKHGFMQF			10	1254.59	ComplexI_Rab1	5	1256.08	0.037682	0.867373	0.056735	11.0427	0.013213
VPS34	674	684	ATSTKHGFMQF			10	1254.59	ComplexI_Rab1	50	1256.54	0.03721	1.32596	0.056423	11.0489	0.018304
VPS34	674	684	ATSTKHGFMQF			10	1254.59	complexI_Apo	0	1255.21	0.042414	0	0	11.0661	0.020331
VPS34	674	684	ATSTKHGFMQF			10	1254.59	complexI_Apo	0.05	1255.95	0.048654	0.741383	0.064546	11.0849	0.02414
VPS34	674	684	ATSTKHGFMQF			10	1254.59	complexI_Apo	0.5	1255.99	0.036143	0.778681	0.055725	11.0602	0.008756
VPS34	674	684	ATSTKHGFMQF			10	1254.59	complexI_Apo	5	1256.12	0.05041	0.908125	0.06588	11.0944	0.00601
VPS34	674	684	ATSTKHGFMQF			10	1254.59	complexI_Apo	50	1256.53	0.061464	1.32119	0.074678	11.0165	0.01922
VPS34	685	691	IQSVPVA			5	713.419	ComplexI_Rab1	0	713.763	0.009537	0	0	7.16343	0.012774
VPS34	685	691	IQSVPVA			5	713.419	ComplexI_Rab1	0.05	714.42	0.034302	0.656616	0.035603	7.14926	0.004922
VPS34	685	691	IQSVPVA			5	713.419	ComplexI_Rab1	0.5	714.501	0.002863	0.737696	0.009957	7.14814	0.008323
VPS34	685	691	IQSVPVA			5	713.419	ComplexI_Rab1	5	714.538	0.025163	0.774455	0.02691	7.15575	0.003031
VPS34	685	691	IQSVPVA			5	713.419	ComplexI_Rab1	50	714.808	0.055207	1.04448	0.056025	7.14999	0.005445
VPS34	685	691	IQSVPVA			5	713.419	complexI_Apo	0	713.763	0.009537	0	0	7.16343	0.012774
VPS34	685	691	IQSVPVA			5	713.419	complexI_Apo	0.05	714.442	0.020605	0.678543	0.022705	7.17942	0.015346
VPS34	685	691	IQSVPVA			5	713.419	complexI_Apo	0.5	714.54	0.037383	0.776883	0.038581	7.16617	0.003296
VPS34	685	691	IQSVPVA			5	713.419	complexI_Apo	5	714.566	0.027238	0.80313	0.02886	7.18105	0.008982
VPS34	685	691	IQSVPVA			5	713.419	complexI_Apo	50	714.896	0.012685	1.1324	0.01587	7.1462	0.005739
VPS34	685	692	IQSVPVAE			6	842.462	ComplexI_Rab1	0	842.813	0.013021	0	0	6.98789	0.011494
VPS34	685	692	IQSVPVAE			6	842.462	ComplexI_Rab1	0.05	843.574	0.010026	0.761399	0.016434	6.9783	0.011704
VPS34	685	692	IQSVPVAE			6	842.462	ComplexI_Rab1	0.5	843.655	0.006387	0.84252	0.014503	6.98626	0.001435
VPS34	685	692	IQSVPVAE			6	842.462	ComplexI_Rab1	5	843.729	0.01728	0.916733	0.021637	6.98763	0.008317
VPS34	685	692	IQSVPVAE			6	842.462	ComplexI_Rab1	50	844.366	0.01986	1.55343	0.023748	6.99448	0.007859
VPS34	685	692	IQSVPVAE			6	842.462	complexI_Apo	0	842.813	0.013021	0	0	6.98789	0.011494
VPS34	685	692	IQSVPVAE			6	842.462	complexI_Apo	0.05	843.589	0.035445	0.775969	0.037761	7.00335	0.010591
VPS34	685	692	IQSVPVAE			6	842.462	complexI_Apo	0.5	843.64	0.029245	0.82709	0.032012	6.98401	0.003582
VPS34	685	692	IQSVPVAE			6	842.462	complexI_Apo	5	843.749	0.029349	0.936642	0.032108	7.01856	0.004075
VPS34	685	692	IQSVPVAE			6	842.462	complexI_Apo	50	844.369	0.015783	1.55674	0.020461	6.97931	0.016892
VPS34	685	694	IQSVPVAEVL			8	1054.61	ComplexI_Rab1	0	1055.1	0.087266	0	0	12.2742	0.007866
VPS34	685	694	IQSVPVAEVL			8	1054.61	ComplexI_Rab1	0.05	1055.75	0.017164	0.648445	0.088938	12.2986	0.012914
VPS34	685	694	IQSVPVAEVL			8	1054.61	ComplexI_Rab1	0.5	1055.81	0.052463	0.70571	0.101822	12.2907	0.005241
VPS34	685	694	IQSVPVAEVL			8	1054.61	ComplexI_Rab1	5	1055.87	0.029609	0.773131	0.092152	12.336	0.010573
VPS34	685	694	IQSVPVAEVL			8	1054.61	ComplexI_Rab1	50	1056.53	0.031207	1.42829	0.092678	12.3134	0.014681
VPS34	685	694	IQSVPVAEVL			8	1054.61	complexI_Apo	0	1055.1	0.087266	0	0	12.2742	0.007866
VPS34	685	694	IQSVPVAEVL			8	1054.61	complexI_Apo	0.05	1055.71	0.090743	0.612208	0.125895	12.3122	0.017537
VPS34	685	694	IQSVPVAEVL			8	1054.61	complexI_Apo	0.5	1055.82	0.041482	0.720653	0.096624	12.3011	0.005419
VPS34	685	694	IQSVPVAEVL			8	1054.61	complexI_Apo	5	1055.93	0.028481	0.824622	0.091796	12.3579	0.02368
VPS34	685	694	IQSVPVAEVL			8	1054.61	complexI_Apo	50	1056.49	0.06092	1.38491	0.106427	12.3018	0.008631
VPS34	693	703	VLDTEGSIQNF			10	1222.6	ComplexI_Rab1	0	1223.2	0.011659	0	0	11.7759	0.005182
VPS34	693	703	VLDTEGSIQNF			10	1222.6	ComplexI_Rab1	0.05	1224.12	0.021415	0.925319	0.024383	11.7675	0.015386
VPS34	693	703	VLDTEGSIQNF			10	1222.6	ComplexI_Rab1	0.5	1225.3	0.020986	2.10638	0.024007	11.7658	0.009894
VPS34	693	703	VLDTEGSIQNF			10	1222.6	ComplexI_Rab1	5	1226.63	0.030111	3.43427	0.03229	11.7848	0.008177
VPS34	693	703	VLDTEGSIQNF			10	1222.6	ComplexI_Rab1	50	1227.1	0.040341	3.90414	0.041992	11.7883	0.00775
VPS34	693	703	VLDTEGSIQNF			10	1222.6	complexI_Apo	0	1223.2	0.011659	0	0	11.7759	0.005182
VPS34	693	703	VLDTEGSIQNF			10	1222.6	complexI_Apo	0.05	1224.13	0.040747	0.934975	0.042383	11.7857	0.013817
VPS34	693	703	VLDTEGSIQNF			10	1222.6	complexI_Apo	0.5	1225.3	0.039505	2.10723	0.041189	11.7777	0.005042
VPS34	693	703	VLDTEGSIQNF			10	1222.6	complexI_Apo	5	1226.59	0.034535	3.393	0.03645	11.7993	0.009862
VPS34	693	703	VLDTEGSIQNF			10	1222.6	complexI_Apo	50	1227.14	0.045088	3.94841	0.046571	11.7705	0.010633
VPS34	704	718	FRKYAPSENGPNGIS			12	1636.81	ComplexI_Rab1	0	1637.68	0.027885	0	0	6.698	0.019927
VPS34	704	718	FRKYAPSENGPNGIS			12	1636.81	ComplexI_Rab1	0.05	1640.04	0.057554	2.35659	0.063953	6.6635	0.010152
VPS34	704	718	FRKYAPSENGPNGIS			12	1636.81	ComplexI_Rab1	0.5	1640.48	0.209763	2.79687	0.211609	6.66185	0.003407
VPS34	704	718	FRKYAPSENGPNGIS			12	1636.81	ComplexI_Rab1	5	1641.34	0.045347	3.65408	0.053234	6.65836	0.008722
VPS34	704	718	FRKYAPSENGPNGIS			12	1636.81	ComplexI_Rab1	50	1641.93	0.059184	4.24618	0.065424	6.67112	0.012164
VPS34	704	718	FRKYAPSENGPNGIS			12	1636.81	complexI_Apo	0	1637.68	0.027885	0	0	6.698	0.019927
VPS34	704	718	FRKYAPSENGPNGIS			12	1636.81	complexI_Apo	0.05	1640.05	0.142923	2.36512	0.145617	6.69531	0.009095
VPS34	704	718	FRKYAPSENGPNGIS			12	1636.81	complexI_Apo	0.5	1640.58	0.047346	2.89451	0.054947	6.67291	0.003937
VPS34	704	718	FRKYAPSENGPNGIS			12	1636.81	complexI_Apo	5	1641.39	0.076052	3.70277	0.081003	6.68885	0.012505
VPS34	704	718	FRKYAPSENGPNGIS			12	1636.81	complexI_Apo	50	1641.97	0.085109	4.28123	0.089561	6.65552	0.016197
VPS34	704	719	FRKYAPSENGPNGISA			13	1707.84	ComplexI_Rab1	0	1708.7	0.043662	0	0	7.23202	0.031822
VPS34	704	719	FRKYAPSENGPNGISA			13	1707.84	ComplexI_Rab1	0.05	1711.86	0.073982	3.15257	0.085905	7.17795	0.01077
VPS34	704	719	FRKYAPSENGPNGISA			13	1707.84	ComplexI_Rab1	0.5	1712.36	0.049566	3.66076	0.066054	7.17643	0.009651
VPS34	704	719	FRKYAPSENGPNGISA			13	1707.84	ComplexI_Rab1	5	1713.3	0.060194	4.59692	0.074362	7.1748	0.011773
VPS34	704	719	FRKYAPSENGPNGISA			13	1707.84	ComplexI_Rab1	50	1713.88	0.088175	5.18063	0.098393	7.18637	0.011068
VPS34	704	719	FRKYAPSENGPNGISA			13	1707.84	complexI_Apo	0	1708.7	0.043662	0	0	7.23202	0.031822
VPS34	704	719	FRKYAPSENGPNGISA			13	1707.84	complexI_Apo	0.05	1711.98	0.146655	3.2763	0.153017	7.22817	0.007848
VPS34	704	719	FRKYAPSENGPNGISA			13	1707.84	complexI_Apo	0.5	1712.49	0.035112	3.78389	0.056029	7.20133	0.006454
VPS34	704	719	FRKYAPSENGPNGISA			13	1707.84	complexI_Apo	5	1713.26	0.116038	4.55826	0.12398	7.22319	0.007865
VPS34	704	719	FRKYAPSENGPNGISA			13	1707.84	complexI_Apo	50	1713.88	0.063237	5.17836	0.076846	7.18138	0.017531
VPS34	704	720	FRKYAPSENGPNGISAE			14	1836.89	ComplexI_Rab1	0	1837.86	0.06699	0	0	7.08816	0.021098
VPS34	704	720	FRKYAPSENGPNGISAE			14	1836.89	ComplexI_Rab1	0.05	1841.61	0.062721	3.74819	0.091769	7.03856	0.015839
VPS34	704	720	FRKYAPSENGPNGISAE			14	1836.89	ComplexI_Rab1	0.5	1842.07	0.07554	4.21677	0.100965	7.03359	0.014252
VPS34	704	720	FRKYAPSENGPNGISAE			14	1836.89	ComplexI_Rab1	5	1843.03	0.115683	5.16788	0.13368	7.03161	0.014373
VPS34	704	720	FRKYAPSENGPNGISAE			14	1836.89	ComplexI_Rab1	50	1843.56	0.144619	5.69903	0.159381	7.03523	0.012889
VPS34	704	720	FRKYAPSENGPNGISAE			14	1836.89	complexI_Apo	0	1837.86	0.06699	0	0	7.08816	0.021098
VPS34	704	720	FRKYAPSENGPNGISAE			14	1836.89	complexI_Apo	0.05	1841.65	0.075806	3.79085	0.101164	7.08698	0.013659
VPS34	704	720	FRKYAPSENGPNGISAE			14	1836.89	complexI_Apo	0.5	1842.17	0.025995	4.31033	0.071856	7.06344	0.005174
VPS34	704	720	FRKYAPSENGPNGISAE			14	1836.89	complexI_Apo	5	1843.01	0.055384	5.15592	0.086919	7.06456	0.013704
VPS34	704	720	FRKYAPSENGPNGISAE			14	1836.89	complexI_Apo	50	1843.51	0.097951	5.64825	0.118668	7.03608	0.009697
VPS34	725	731	YVKSCAG			6	727.344	ComplexI_Rab1	0	727.748	0.042611	0	0	4.34905	0.009
VPS34	725	731	YVKSCAG			6	727.344	ComplexI_Rab1	0.05	727.811	0.072344	0.062735	0.083961	4.33914	0.00928
VPS34	725	731	YVKSCAG			6	727.344	ComplexI_Rab1	0.5	727.845	0.068057	0.096434	0.080296	4.3256	0.005807
VPS34	725	731	YVKSCAG			6	727.344	ComplexI_Rab1	5	727.859	0.065171	0.110532	0.077865	4.32733	0.009031
VPS34	725	731	YVKSCAG			6	727.344	ComplexI_Rab1	50	727.8	0.073496	0.052316	0.084955	4.32648	0.006139
VPS34	725	731	YVKSCAG			6	727.344	complexI_Apo	0	727.748	0.042611	0	0	4.34905	0.009
VPS34	725	731	YVKSCAG			6	727.344	complexI_Apo	0.05	727.867	0.072573	0.118504	0.084158	4.33797	0.009352
VPS34	725	731	YVKSCAG			6	727.344	complexI_Apo	0.5	727.814	0.065126	0.065826	0.077828	4.33741	0.004601
VPS34	725	731	YVKSCAG			6	727.344	complexI_Apo	5	727.889	0.064197	0.140611	0.077052	4.33808	0.005671
VPS34	725	731	YVKSCAG			6	727.344	complexI_Apo	50	727.867	0.068783	0.118439	0.080912	4.32485	0.009332
VPS34	725	732	YVKSCAGY			7	890.408	ComplexI_Rab1	0	890.81	0.042412	0	0	6.43119	0.010051
VPS34	725	732	YVKSCAGY			7	890.408	ComplexI_Rab1	0.05	890.984	0.057815	0.174405	0.071703	6.41245	0.00944
VPS34	725	732	YVKSCAGY			7	890.408	ComplexI_Rab1	0.5	890.984	0.052846	0.17476	0.067761	6.40641	0.008673
VPS34	725	732	YVKSCAGY			7	890.408	ComplexI_Rab1	5	891.053	0.028084	0.243466	0.050867	6.40044	0.013993
VPS34	725	732	YVKSCAGY			7	890.408	ComplexI_Rab1	50	891.04	0.031411	0.230134	0.052777	6.40314	0.01233
VPS34	725	732	YVKSCAGY			7	890.408	complexI_Apo	0	890.81	0.042412	0	0	6.43119	0.010051
VPS34	725	732	YVKSCAGY			7	890.408	complexI_Apo	0.05	890.901	0.081722	0.091409	0.092072	6.41937	0.019351
VPS34	725	732	YVKSCAGY			7	890.408	complexI_Apo	0.5	890.903	0.057673	0.093312	0.071589	6.40923	0.006565
VPS34	725	732	YVKSCAGY			7	890.408	complexI_Apo	5	891.023	0.087091	0.2134	0.096869	6.41977	0.018679
VPS34	725	732	YVKSCAGY			7	890.408	complexI_Apo	50	890.986	0.071818	0.176658	0.083406	6.39509	0.017713
VPS34	733	750	CVITYILGVGDRHLDNLL			17	2014.08	ComplexI_Rab1	0	2015.25	0.029891	0	0	17.3464	0.006004
VPS34	733	750	CVITYILGVGDRHLDNLL			17	2014.08	ComplexI_Rab1	0.05	2016.24	0.05297	0.988893	0.060822	17.3408	0.002608
VPS34	733	750	CVITYILGVGDRHLDNLL			17	2014.08	ComplexI_Rab1	0.5	2016.48	0.031163	1.22984	0.043181	17.3241	0.007116
VPS34	733	750	CVITYILGVGDRHLDNLL			17	2014.08	ComplexI_Rab1	5	2016.72	0.017979	1.46374	0.034881	17.338	0.005318
VPS34	733	750	CVITYILGVGDRHLDNLL			17	2014.08	ComplexI_Rab1	50	2017.68	0.007968	2.4306	0.030935	17.3206	0.006154
VPS34	733	750	CVITYILGVGDRHLDNLL			17	2014.08	complexI_Apo	0	2015.25	0.029891	0	0	17.3464	0.006004
VPS34	733	750	CVITYILGVGDRHLDNLL			17	2014.08	complexI_Apo	0.05	2016.19	0.026027	0.934399	0.039634	17.3505	0.003697
VPS34	733	750	CVITYILGVGDRHLDNLL			17	2014.08	complexI_Apo	0.5	2016.36	0.042617	1.10653	0.052054	17.3338	0.008788
VPS34	733	750	CVITYILGVGDRHLDNLL			17	2014.08	complexI_Apo	5	2016.67	0.028402	1.4183	0.041233	17.351	0.009513
VPS34	733	750	CVITYILGVGDRHLDNLL			17	2014.08	complexI_Apo	50	2017.71	0.032098	2.45789	0.04386	17.3154	0.004208
VPS34	736	750	TYILGVGDRHLDNLL			14	1698.92	ComplexI_Rab1	0	1699.81	0.050639	0	0	13.5337	0.014306
VPS34	736	750	TYILGVGDRHLDNLL			14	1698.92	ComplexI_Rab1	0.05	1700.57	0.027327	0.758777	0.057542	13.5359	0.02526
VPS34	736	750	TYILGVGDRHLDNLL			14	1698.92	ComplexI_Rab1	0.5	1700.55	0.035638	0.73589	0.061922	13.5229	0.009067
VPS34	736	750	TYILGVGDRHLDNLL			14	1698.92	ComplexI_Rab1	5	1700.7	0.045853	0.886098	0.068314	13.5647	0.017578
VPS34	736	750	TYILGVGDRHLDNLL			14	1698.92	ComplexI_Rab1	50	1701.58	0.04175	1.76615	0.06563	13.5451	0.00856
VPS34	736	750	TYILGVGDRHLDNLL			14	1698.92	complexI_Apo	0	1699.81	0.050639	0	0	13.5337	0.014306
VPS34	736	750	TYILGVGDRHLDNLL			14	1698.92	complexI_Apo	0.05	1700.56	0.033832	0.744052	0.060901	13.5716	0.01344
VPS34	736	750	TYILGVGDRHLDNLL			14	1698.92	complexI_Apo	0.5	1700.54	0.034855	0.728528	0.061475	13.5427	0.023723
VPS34	736	750	TYILGVGDRHLDNLL			14	1698.92	complexI_Apo	5	1700.78	0.032194	0.966912	0.060006	13.5998	0.019367
VPS34	736	750	TYILGVGDRHLDNLL			14	1698.92	complexI_Apo	50	1701.63	0.063389	1.81898	0.081132	13.5248	0.014024
VPS34	737	749	YILGVGDRHLDNL			12	1484.79	ComplexI_Rab1	0	1485.52	0.046058	0	0	11.5931	0.013266
VPS34	737	749	YILGVGDRHLDNL			12	1484.79	ComplexI_Rab1	0.05	1486.3	0.046993	0.781293	0.0658	11.5957	0.021118
VPS34	737	749	YILGVGDRHLDNL			12	1484.79	ComplexI_Rab1	0.5	1486.42	0.032955	0.900768	0.056634	11.5834	0.021061
VPS34	737	749	YILGVGDRHLDNL			12	1484.79	ComplexI_Rab1	5	1486.58	0.044876	1.05933	0.064305	11.6167	0.01673
VPS34	737	749	YILGVGDRHLDNL			12	1484.79	ComplexI_Rab1	50	1487.37	0.074077	1.85597	0.087228	11.5885	0.012958
VPS34	737	749	YILGVGDRHLDNL			12	1484.79	complexI_Apo	0	1485.52	0.046058	0	0	11.5931	0.013266
VPS34	737	749	YILGVGDRHLDNL			12	1484.79	complexI_Apo	0.05	1486.37	0.077622	0.850691	0.090258	11.6246	0.028083
VPS34	737	749	YILGVGDRHLDNL			12	1484.79	complexI_Apo	0.5	1486.42	0.055091	0.9073	0.071807	11.5983	0.017145
VPS34	737	749	YILGVGDRHLDNL			12	1484.79	complexI_Apo	5	1486.69	0.028019	1.17556	0.053911	11.6466	0.020188
VPS34	737	749	YILGVGDRHLDNL			12	1484.79	complexI_Apo	50	1487.45	0.09884	1.93391	0.109044	11.5722	0.015958
VPS34	737	750	YILGVGDRHLDNLL			13	1597.87	ComplexI_Rab1	0	1598.77	0.082162	0	0	13.3735	0.009691
VPS34	737	750	YILGVGDRHLDNLL			13	1597.87	ComplexI_Rab1	0.05	1599.46	0.062266	0.692475	0.10309	13.3993	0.023565
VPS34	737	750	YILGVGDRHLDNLL			13	1597.87	ComplexI_Rab1	0.5	1599.53	0.046321	0.762737	0.09432	13.3772	0.011282
VPS34	737	750	YILGVGDRHLDNLL			13	1597.87	ComplexI_Rab1	5	1599.71	0.054403	0.943728	0.098541	13.4104	0.011637
VPS34	737	750	YILGVGDRHLDNLL			13	1597.87	ComplexI_Rab1	50	1600.48	0.052356	1.70894	0.097425	13.3931	0.019763
VPS34	737	750	YILGVGDRHLDNLL			13	1597.87	complexI_Apo	0	1598.77	0.082162	0	0	13.3735	0.009691
VPS34	737	750	YILGVGDRHLDNLL			13	1597.87	complexI_Apo	0.05	1599.45	0.008854	0.682611	0.082638	13.4197	0.031719
VPS34	737	750	YILGVGDRHLDNLL			13	1597.87	complexI_Apo	0.5	1599.53	0.087198	0.761122	0.119808	13.4002	0.016624
VPS34	737	750	YILGVGDRHLDNLL			13	1597.87	complexI_Apo	5	1599.76	0.07978	0.991043	0.114523	13.4538	0.018561
VPS34	737	750	YILGVGDRHLDNLL			13	1597.87	complexI_Apo	50	1600.51	0.070326	1.74439	0.10815	13.3868	0.011971
VPS34	738	750	ILGVGDRHLDNLL			12	1434.81	ComplexI_Rab1	0	1435.45	0.098374	0	0	12.5487	0.015478
VPS34	738	750	ILGVGDRHLDNLL			12	1434.81	ComplexI_Rab1	0.05	1436.14	0.061775	0.686836	0.116162	12.5521	0.010035
VPS34	738	750	ILGVGDRHLDNLL			12	1434.81	ComplexI_Rab1	0.5	1436.2	0.051142	0.750921	0.110873	12.5255	0.006954
VPS34	738	750	ILGVGDRHLDNLL			12	1434.81	ComplexI_Rab1	5	1436.36	0.064895	0.908859	0.117851	12.5795	0.012546
VPS34	738	750	ILGVGDRHLDNLL			12	1434.81	ComplexI_Rab1	50	1437.2	0.024007	1.75482	0.101261	12.5534	0.01681
VPS34	738	750	ILGVGDRHLDNLL			12	1434.81	complexI_Apo	0	1435.45	0.098374	0	0	12.5487	0.015478
VPS34	738	750	ILGVGDRHLDNLL			12	1434.81	complexI_Apo	0.05	1436.26	0.039134	0.805446	0.105872	12.575	0.024833
VPS34	738	750	ILGVGDRHLDNLL			12	1434.81	complexI_Apo	0.5	1436.2	0.047259	0.753493	0.109137	12.5524	0.007212
VPS34	738	750	ILGVGDRHLDNLL			12	1434.81	complexI_Apo	5	1436.43	0.065749	0.98458	0.118323	12.6073	0.018683
VPS34	738	750	ILGVGDRHLDNLL			12	1434.81	complexI_Apo	50	1437.24	0.057218	1.7868	0.113803	12.5399	0.009997
VPS34	739	750	LGVGDRHLDNLL			11	1321.72	ComplexI_Rab1	0	1322.36	0.044505	0	0	13.3727	0.003388
VPS34	739	750	LGVGDRHLDNLL			11	1321.72	ComplexI_Rab1	0.05	1323.15	0.032702	0.793947	0.055228	13.388	0.009347
VPS34	739	750	LGVGDRHLDNLL			11	1321.72	ComplexI_Rab1	0.5	1323.1	0.114976	0.739781	0.123289	13.3702	0.004068
VPS34	739	750	LGVGDRHLDNLL			11	1321.72	ComplexI_Rab1	5	1323.41	0.040646	1.04671	0.060273	13.4098	0.007242
VPS34	739	750	LGVGDRHLDNLL			11	1321.72	ComplexI_Rab1	50	1324.12	0.091326	1.76333	0.101593	13.3825	0.015006
VPS34	739	750	LGVGDRHLDNLL			11	1321.72	complexI_Apo	0	1322.36	0.044505	0	0	13.3727	0.003388
VPS34	739	750	LGVGDRHLDNLL			11	1321.72	complexI_Apo	0.05	1323.19	0.014266	0.830571	0.046736	13.4163	0.027361
VPS34	739	750	LGVGDRHLDNLL			11	1321.72	complexI_Apo	0.5	1323.06	0.080724	0.702199	0.09218	13.397	0.008156
VPS34	739	750	LGVGDRHLDNLL			11	1321.72	complexI_Apo	5	1323.4	0.063116	1.04035	0.077229	13.4454	0.019058
VPS34	739	750	LGVGDRHLDNLL			11	1321.72	complexI_Apo	50	1324.18	0.024393	1.81674	0.050752	13.384	0.013062
VPS34	750	757	LLTKTGKL			7	873.577	ComplexI_Rab1	0	873.995	0.048002	0	0	6.1422	0.011751
VPS34	750	757	LLTKTGKL			7	873.577	ComplexI_Rab1	0.05	875.108	0.169369	1.1132	0.17604	6.11681	0.010584
VPS34	750	757	LLTKTGKL			7	873.577	ComplexI_Rab1	0.5	875.045	0.071356	1.0498	0.085999	6.10704	0.009189
VPS34	750	757	LLTKTGKL			7	873.577	ComplexI_Rab1	5	875.07	0.062527	1.07554	0.078828	6.11436	0.013368
VPS34	750	757	LLTKTGKL			7	873.577	ComplexI_Rab1	50	875.067	0.075511	1.07215	0.089476	6.11236	0.010983
VPS34	750	757	LLTKTGKL			7	873.577	complexI_Apo	0	873.995	0.048002	0	0	6.1422	0.011751
VPS34	750	757	LLTKTGKL			7	873.577	complexI_Apo	0.05	875.102	0.083791	1.10682	0.096566	6.14907	0.016167
VPS34	750	757	LLTKTGKL			7	873.577	complexI_Apo	0.5	875.115	0.081058	1.11992	0.094205	6.13046	0.002245
VPS34	750	757	LLTKTGKL			7	873.577	complexI_Apo	5	875.042	0.084588	1.04747	0.097259	6.1589	0.005038
VPS34	750	757	LLTKTGKL			7	873.577	complexI_Apo	50	875.081	0.077954	1.08635	0.091548	6.10227	0.011601
VPS34	750	762	LLTKTGKLFHIDF			12	1532.88	ComplexI_Rab1	0	1533.58	0.022953	0	0	12.5534	0.0175
VPS34	750	762	LLTKTGKLFHIDF			12	1532.88	ComplexI_Rab1	0.05	1534.41	0.026495	0.831478	0.035055	12.5518	0.019951
VPS34	750	762	LLTKTGKLFHIDF			12	1532.88	ComplexI_Rab1	0.5	1534.3	0.08561	0.726427	0.088633	12.5374	0.012856
VPS34	750	762	LLTKTGKLFHIDF			12	1532.88	ComplexI_Rab1	5	1534.45	0.029229	0.871276	0.037164	12.585	0.016761
VPS34	750	762	LLTKTGKLFHIDF			12	1532.88	ComplexI_Rab1	50	1534.53	0.106982	0.949519	0.109417	12.5667	0.024369
VPS34	750	762	LLTKTGKLFHIDF			12	1532.88	complexI_Apo	0	1533.58	0.022953	0	0	12.5534	0.0175
VPS34	750	762	LLTKTGKLFHIDF			12	1532.88	complexI_Apo	0.05	1534.35	0.080815	0.770279	0.084011	12.6033	0.024964
VPS34	750	762	LLTKTGKLFHIDF			12	1532.88	complexI_Apo	0.5	1534.4	0.077436	0.818543	0.080766	12.5578	0.01404
VPS34	750	762	LLTKTGKLFHIDF			12	1532.88	complexI_Apo	5	1534.39	0.044322	0.810893	0.049912	12.626	0.027817
VPS34	750	762	LLTKTGKLFHIDF			12	1532.88	complexI_Apo	50	1534.62	0.041815	1.04172	0.047701	12.5436	0.011225
VPS34	751	757	LTKTGKL			6	760.493	ComplexI_Rab1	0	760.796	0.045124	0	0	4.59907	0.008142
VPS34	751	757	LTKTGKL			6	760.493	ComplexI_Rab1	0.05	761.889	0.069676	1.09321	0.083012	4.59218	0.006306
VPS34	751	757	LTKTGKL			6	760.493	ComplexI_Rab1	0.5	761.914	0.055035	1.11879	0.071169	4.57932	0.00778
VPS34	751	757	LTKTGKL			6	760.493	ComplexI_Rab1	5	761.887	0.05581	1.0912	0.07177	4.58035	0.005174
VPS34	751	757	LTKTGKL			6	760.493	ComplexI_Rab1	50	761.934	0.051918	1.13811	0.068787	4.58006	0.00504
VPS34	751	757	LTKTGKL			6	760.493	complexI_Apo	0	760.796	0.045124	0	0	4.59907	0.008142
VPS34	751	757	LTKTGKL			6	760.493	complexI_Apo	0.05	761.901	0.073038	1.10576	0.085853	4.59326	0.00659
VPS34	751	757	LTKTGKL			6	760.493	complexI_Apo	0.5	761.905	0.082359	1.10976	0.09391	4.58395	0.006004
VPS34	751	757	LTKTGKL			6	760.493	complexI_Apo	5	761.894	0.068264	1.09865	0.08183	4.59568	0.005822
VPS34	751	757	LTKTGKL			6	760.493	complexI_Apo	50	761.93	0.055608	1.13477	0.071613	4.57994	0.006486
VPS34	751	762	LTKTGKLFHIDF			11	1419.8	ComplexI_Rab1	0	1420.57	0.069085	0	0	12.0097	0.010433
VPS34	751	762	LTKTGKLFHIDF			11	1419.8	ComplexI_Rab1	0.05	1421.02	0.060315	0.452344	0.09171	12.0109	0.019259
VPS34	751	762	LTKTGKLFHIDF			11	1419.8	ComplexI_Rab1	0.5	1420.98	0.084247	0.414815	0.108951	11.9891	0.00271
VPS34	751	762	LTKTGKLFHIDF			11	1419.8	ComplexI_Rab1	5	1421.08	0.099348	0.512601	0.121007	12.0244	0.013644
VPS34	751	762	LTKTGKLFHIDF			11	1419.8	ComplexI_Rab1	50	1421.32	0.205463	0.75345	0.216767	12.0192	0.013581
VPS34	751	762	LTKTGKLFHIDF			11	1419.8	complexI_Apo	0	1420.57	0.069085	0	0	12.0097	0.010433
VPS34	751	762	LTKTGKLFHIDF			11	1419.8	complexI_Apo	0.05	1421.17	0.066379	0.599515	0.095807	12.0493	0.023512
VPS34	751	762	LTKTGKLFHIDF			11	1419.8	complexI_Apo	0.5	1420.97	0.10031	0.402163	0.121798	12.0332	0.007829
VPS34	751	762	LTKTGKLFHIDF			11	1419.8	complexI_Apo	5	1421.11	0.067566	0.545814	0.096633	12.0863	0.016863
VPS34	751	762	LTKTGKLFHIDF			11	1419.8	complexI_Apo	50	1421.38	0.117389	0.808066	0.136209	12.0004	0.016159
VPS34	763	779	GYILGRDPKPLPPPMKL			11	1892.08	ComplexI_Rab1	0	1893.18	0.057447	0	0	10.7543	0.128177
VPS34	763	779	GYILGRDPKPLPPPMKL			11	1892.08	ComplexI_Rab1	0.05	1894.86	0.041258	1.67783	0.070727	10.775	0.143744
VPS34	763	779	GYILGRDPKPLPPPMKL			11	1892.08	ComplexI_Rab1	0.5	1896.05	0.050656	2.86789	0.076591	10.7729	0.168584
VPS34	763	779	GYILGRDPKPLPPPMKL			11	1892.08	ComplexI_Rab1	5	1897.53	0.079375	4.34488	0.097982	10.769	0.021646
VPS34	763	779	GYILGRDPKPLPPPMKL			11	1892.08	ComplexI_Rab1	50	1899.18	0.076413	5.99779	0.095598	10.7894	0.129639
VPS34	763	779	GYILGRDPKPLPPPMKL			11	1892.08	complexI_Apo	0	1893.18	0.057447	0	0	10.7543	0.128177
VPS34	763	779	GYILGRDPKPLPPPMKL			11	1892.08	complexI_Apo	0.05	1894.92	0.074214	1.73383	0.09385	10.8966	0.101477
VPS34	763	779	GYILGRDPKPLPPPMKL			11	1892.08	complexI_Apo	0.5	1896.11	0.055738	2.92343	0.080043	10.8291	0.130433
VPS34	763	779	GYILGRDPKPLPPPMKL			11	1892.08	complexI_Apo	5	1897.51	0.020295	4.3303	0.060927	10.8452	0.114969
VPS34	763	779	GYILGRDPKPLPPPMKL			11	1892.08	complexI_Apo	50	1899.03	0.038939	5.84688	0.0694	10.8323	0.178676
VPS34	780	794	NKEMVEGMGGTQSEQ			14	1624.69	ComplexI_Rab1	0	1625.59	0.024132	0	0	6.85935	0.007636
VPS34	780	794	NKEMVEGMGGTQSEQ			14	1624.69	ComplexI_Rab1	0.05	1628.68	0.024034	3.09174	0.034059	6.83288	0.009875
VPS34	780	794	NKEMVEGMGGTQSEQ			14	1624.69	ComplexI_Rab1	0.5	1629.25	0.055223	3.66284	0.060266	6.82802	0.0099
VPS34	780	794	NKEMVEGMGGTQSEQ			14	1624.69	ComplexI_Rab1	5	1629.63	0.059676	4.04147	0.064371	6.82543	0.007856
VPS34	780	794	NKEMVEGMGGTQSEQ			14	1624.69	ComplexI_Rab1	50	1630.69	0.060688	5.09984	0.06531	6.82207	0.013192
VPS34	780	794	NKEMVEGMGGTQSEQ			14	1624.69	complexI_Apo	0	1625.59	0.024132	0	0	6.85935	0.007636
VPS34	780	794	NKEMVEGMGGTQSEQ			14	1624.69	complexI_Apo	0.05	1628.69	0.090555	3.10064	0.093715	6.84445	0.011179
VPS34	780	794	NKEMVEGMGGTQSEQ			14	1624.69	complexI_Apo	0.5	1629.33	0.05371	3.74011	0.058882	6.83992	0.003572
VPS34	780	794	NKEMVEGMGGTQSEQ			14	1624.69	complexI_Apo	5	1629.72	0.071776	4.12786	0.075725	6.83237	0.010681
VPS34	780	794	NKEMVEGMGGTQSEQ			14	1624.69	complexI_Apo	50	1630.73	0.03268	5.141	0.040625	6.81372	0.013641
VPS34	783	794	MVEGMGGTQSEQ			11	1253.51	ComplexI_Rab1	0	1254.19	0.022797	0	0	6.82855	0.007485
VPS34	783	794	MVEGMGGTQSEQ			11	1253.51	ComplexI_Rab1	0.05	1257.13	0.05878	2.94283	0.063047	6.81076	0.008456
VPS34	783	794	MVEGMGGTQSEQ			11	1253.51	ComplexI_Rab1	0.5	1257.54	0.08178	3.34924	0.084898	6.8118	0.005657
VPS34	783	794	MVEGMGGTQSEQ			11	1253.51	ComplexI_Rab1	5	1257.76	0.051682	3.56546	0.056486	6.80756	0.00704
VPS34	783	794	MVEGMGGTQSEQ			11	1253.51	ComplexI_Rab1	50	1258.41	0.017063	4.21517	0.028476	6.80999	0.008933
VPS34	783	794	MVEGMGGTQSEQ			11	1253.51	complexI_Apo	0	1254.19	0.022797	0	0	6.82855	0.007485
VPS34	783	794	MVEGMGGTQSEQ			11	1253.51	complexI_Apo	0.05	1257.19	0.062561	3.00081	0.066586	6.81302	0.013283
VPS34	783	794	MVEGMGGTQSEQ			11	1253.51	complexI_Apo	0.5	1257.55	0.056632	3.35564	0.061048	6.81361	0.003264
VPS34	783	794	MVEGMGGTQSEQ			11	1253.51	complexI_Apo	5	1257.76	0.044649	3.568	0.050132	6.80478	0.012559
VPS34	783	794	MVEGMGGTQSEQ			11	1253.51	complexI_Apo	50	1258.37	0.063172	4.17758	0.067159	6.80046	0.013029
VPS34	795	803	YQEFRKQCY			8	1264.58	ComplexI_Rab1	0	1265.28	0.026864	0	0	7.36882	0.021611
VPS34	795	803	YQEFRKQCY			8	1264.58	ComplexI_Rab1	0.05	1265.37	0.022599	0.097237	0.035105	7.31906	0.011562
VPS34	795	803	YQEFRKQCY			8	1264.58	ComplexI_Rab1	0.5	1265.4	0.035763	0.123669	0.044729	7.31244	0.008274
VPS34	795	803	YQEFRKQCY			8	1264.58	ComplexI_Rab1	5	1265.4	0.059154	0.125495	0.064968	7.30201	0.015061
VPS34	795	803	YQEFRKQCY			8	1264.58	ComplexI_Rab1	50	1265.54	0.033777	0.258698	0.043157	7.31808	0.019011
VPS34	795	803	YQEFRKQCY			8	1264.58	complexI_Apo	0	1265.28	0.026864	0	0	7.36882	0.021611
VPS34	795	803	YQEFRKQCY			8	1264.58	complexI_Apo	0.05	1265.42	0.025246	0.139317	0.036865	7.35363	0.016212
VPS34	795	803	YQEFRKQCY			8	1264.58	complexI_Apo	0.5	1265.44	0.015419	0.159458	0.030974	7.33721	0.004065
VPS34	795	803	YQEFRKQCY			8	1264.58	complexI_Apo	5	1265.45	0.00831	0.169595	0.02812	7.33925	0.021115
VPS34	795	803	YQEFRKQCY			8	1264.58	complexI_Apo	50	1265.64	0.062837	0.367082	0.068338	7.30591	0.018946
VPS34	807	815	LHLRRYSNL			8	1171.67	ComplexI_Rab1	0	1172.23	0.019871	0	0	7.32597	0.015644
VPS34	807	815	LHLRRYSNL			8	1171.67	ComplexI_Rab1	0.05	1172.74	0.064687	0.514134	0.06767	7.27885	0.003401
VPS34	807	815	LHLRRYSNL			8	1171.67	ComplexI_Rab1	0.5	1173.04	0.024582	0.81145	0.031609	7.25052	0.026819
VPS34	807	815	LHLRRYSNL			8	1171.67	ComplexI_Rab1	5	1173.97	0.053873	1.73971	0.057421	7.24623	0.006341
VPS34	807	815	LHLRRYSNL			8	1171.67	ComplexI_Rab1	50	1174.37	0.036157	2.1456	0.041257	7.25252	0.013486
VPS34	807	815	LHLRRYSNL			8	1171.67	complexI_Apo	0	1172.23	0.019871	0	0	7.32597	0.015644
VPS34	807	815	LHLRRYSNL			8	1171.67	complexI_Apo	0.05	1172.8	0.029143	0.573578	0.035273	7.33273	0.03474
VPS34	807	815	LHLRRYSNL			8	1171.67	complexI_Apo	0.5	1173.09	0.004097	0.857314	0.020289	7.29429	0.002513
VPS34	807	815	LHLRRYSNL			8	1171.67	complexI_Apo	5	1174.06	0.117313	1.83109	0.118984	7.3016	0.001746
VPS34	807	815	LHLRRYSNL			8	1171.67	complexI_Apo	50	1174.3	0.090961	2.07164	0.093106	7.23757	0.01439
VPS34	824	846	VDANIPDIALEPDKTVKKVQDKF			20	2583.4	ComplexI_Rab1	0	2584.8	0.005954	0	0	11.2843	0.013279
VPS34	824	846	VDANIPDIALEPDKTVKKVQDKF			20	2583.4	ComplexI_Rab1	0.05	2586.77	0.060259	1.97769	0.060552	11.2718	0.010069
VPS34	824	846	VDANIPDIALEPDKTVKKVQDKF			20	2583.4	ComplexI_Rab1	0.5	2587.94	0.09518	3.14297	0.095366	11.2614	0.00945
VPS34	824	846	VDANIPDIALEPDKTVKKVQDKF			20	2583.4	ComplexI_Rab1	5	2589.48	0.034497	4.68299	0.035007	11.2803	0.014357
VPS34	824	846	VDANIPDIALEPDKTVKKVQDKF			20	2583.4	ComplexI_Rab1	50	2591.98	0.149877	7.18139	0.149996	11.2373	0.015275
VPS34	824	846	VDANIPDIALEPDKTVKKVQDKF			20	2583.4	complexI_Apo	0	2584.8	0.005954	0	0	11.2843	0.013279
VPS34	824	846	VDANIPDIALEPDKTVKKVQDKF			20	2583.4	complexI_Apo	0.05	2586.81	0.071052	2.01438	0.071301	11.2938	0.014167
VPS34	824	846	VDANIPDIALEPDKTVKKVQDKF			20	2583.4	complexI_Apo	0.5	2587.87	0.150459	3.07148	0.150576	11.2957	0.092883
VPS34	824	846	VDANIPDIALEPDKTVKKVQDKF			20	2583.4	complexI_Apo	5	2589.47	0.133589	4.67702	0.133721	11.2985	0.019655
VPS34	824	846	VDANIPDIALEPDKTVKKVQDKF			20	2583.4	complexI_Apo	50	2591.82	0.071818	7.02278	0.072065	11.2312	0.008008
VPS34	829	837	PDIALEPDK			6	997.52	ComplexI_Rab1	0	998.087	0.066873	0	0	9.84693	0.013336
VPS34	829	837	PDIALEPDK			6	997.52	ComplexI_Rab1	0.05	1002.68	0.039744	4.58821	0.077792	9.83658	0.007641
VPS34	829	837	PDIALEPDK			6	997.52	ComplexI_Rab1	0.5	1002.58	0.033357	4.48912	0.074731	9.82362	0.011912
VPS34	829	837	PDIALEPDK			6	997.52	ComplexI_Rab1	5	1002.54	0.015923	4.44958	0.068743	9.83763	0.007868
VPS34	829	837	PDIALEPDK			6	997.52	ComplexI_Rab1	50	1002.55	0.034386	4.46032	0.075196	9.83416	0.014804
VPS34	829	837	PDIALEPDK			6	997.52	complexI_Apo	0	998.087	0.066873	0	0	9.84693	0.013336
VPS34	829	837	PDIALEPDK			6	997.52	complexI_Apo	0.05	1002.61	0.046775	4.52316	0.081608	9.85326	0.018285
VPS34	829	837	PDIALEPDK			6	997.52	complexI_Apo	0.5	1002.56	0.064449	4.47489	0.092875	9.83202	0.004483
VPS34	829	837	PDIALEPDK			6	997.52	complexI_Apo	5	1002.61	0.066763	4.52455	0.094495	9.86357	0.006136
VPS34	829	837	PDIALEPDK			6	997.52	complexI_Apo	50	1002.56	0.034317	4.46839	0.075164	9.81171	0.009071
VPS34	847	853	RLDLSDE			6	847.416	ComplexI_Rab1	0	847.802	0.012734	0	0	7.59373	0.014239
VPS34	847	853	RLDLSDE			6	847.416	ComplexI_Rab1	0.05	848.951	0.021516	1.14853	0.025002	7.55326	0.011917
VPS34	847	853	RLDLSDE			6	847.416	ComplexI_Rab1	0.5	849.277	0.017401	1.47423	0.021563	7.54075	0.006653
VPS34	847	853	RLDLSDE			6	847.416	ComplexI_Rab1	5	849.267	0.037444	1.46467	0.03955	7.54463	0.010623
VPS34	847	853	RLDLSDE			6	847.416	ComplexI_Rab1	50	849.272	0.023204	1.46963	0.026468	7.5522	0.011681
VPS34	847	853	RLDLSDE			6	847.416	complexI_Apo	0	847.802	0.012734	0	0	7.59373	0.014239
VPS34	847	853	RLDLSDE			6	847.416	complexI_Apo	0.05	848.955	0.013719	1.15235	0.018719	7.5826	0.004046
VPS34	847	853	RLDLSDE			6	847.416	complexI_Apo	0.5	849.307	0.028489	1.50475	0.031206	7.57817	0.001501
VPS34	847	853	RLDLSDE			6	847.416	complexI_Apo	5	849.319	0.030732	1.51657	0.033266	7.58458	0.001272
VPS34	847	853	RLDLSDE			6	847.416	complexI_Apo	50	849.259	0.003351	1.45646	0.013168	7.54621	0.00984
VPS34	853	862	EEAVHYMQSL			9	1206.55	ComplexI_Rab1	0	1207.19	0.040931	0	0	11.034	0.012107
VPS34	853	862	EEAVHYMQSL			9	1206.55	ComplexI_Rab1	0.05	1207.3	0.021381	0.112716	0.046179	11.0279	0.011775
VPS34	853	862	EEAVHYMQSL			9	1206.55	ComplexI_Rab1	0.5	1207.28	0.035788	0.09139	0.05437	11.0242	0.017726
VPS34	853	862	EEAVHYMQSL			9	1206.55	ComplexI_Rab1	5	1207.43	0.030701	0.233924	0.051165	11.0354	0.009769
VPS34	853	862	EEAVHYMQSL			9	1206.55	ComplexI_Rab1	50	1207.87	0.034237	0.681895	0.053362	11.0401	0.015796
VPS34	853	862	EEAVHYMQSL			9	1206.55	complexI_Apo	0	1207.19	0.040931	0	0	11.034	0.012107
VPS34	853	862	EEAVHYMQSL			9	1206.55	complexI_Apo	0.05	1207.27	0.032473	0.077135	0.052248	11.0425	0.02212
VPS34	853	862	EEAVHYMQSL			9	1206.55	complexI_Apo	0.5	1207.29	0.040024	0.099265	0.057247	11.0359	0.004761
VPS34	853	862	EEAVHYMQSL			9	1206.55	complexI_Apo	5	1207.44	0.054089	0.24407	0.067831	11.0595	0.007591
VPS34	853	862	EEAVHYMQSL			9	1206.55	complexI_Apo	50	1207.9	0.074363	0.705382	0.084883	11.0106	0.011842
VPS34	863	870	IDESVHAL			7	883.452	ComplexI_Rab1	0	883.774	0.054963	0	0	8.2678	0.013372
VPS34	863	870	IDESVHAL			7	883.452	ComplexI_Rab1	0.05	884.891	0.032419	1.11713	0.063812	8.20368	0.014145
VPS34	863	870	IDESVHAL			7	883.452	ComplexI_Rab1	0.5	885.469	0.026465	1.69485	0.061003	8.19219	0.008935
VPS34	863	870	IDESVHAL			7	883.452	ComplexI_Rab1	5	886.066	0.030081	2.29253	0.062656	8.18988	0.010649
VPS34	863	870	IDESVHAL			7	883.452	ComplexI_Rab1	50	886.979	0.031745	3.20557	0.063472	8.20594	0.014451
VPS34	863	870	IDESVHAL			7	883.452	complexI_Apo	0	883.774	0.054963	0	0	8.2678	0.013372
VPS34	863	870	IDESVHAL			7	883.452	complexI_Apo	0.05	884.877	0.031213	1.1034	0.063208	8.27683	0.011142
VPS34	863	870	IDESVHAL			7	883.452	complexI_Apo	0.5	885.499	0.024245	1.7249	0.060073	8.25453	0.008217
VPS34	863	870	IDESVHAL			7	883.452	complexI_Apo	5	885.992	0.020182	2.21841	0.058551	8.27023	0.001117
VPS34	863	870	IDESVHAL			7	883.452	complexI_Apo	50	886.908	0.049099	3.1342	0.0737	8.22435	0.017334
VPS34	863	871	IDESVHALF			8	1030.52	ComplexI_Rab1	0	1030.98	0.041495	0	0	12.5334	0.011532
VPS34	863	871	IDESVHALF			8	1030.52	ComplexI_Rab1	0.05	1032.86	0.056624	1.88	0.0702	12.539	0.009141
VPS34	863	871	IDESVHALF			8	1030.52	ComplexI_Rab1	0.5	1033.7	0.075958	2.72281	0.086553	12.5077	0.007132
VPS34	863	871	IDESVHALF			8	1030.52	ComplexI_Rab1	5	1034.23	0.07504	3.25377	0.085748	12.5478	0.006491
VPS34	863	871	IDESVHALF			8	1030.52	ComplexI_Rab1	50	1035.05	0.054042	4.06754	0.068135	12.5339	0.016141
VPS34	863	871	IDESVHALF			8	1030.52	complexI_Apo	0	1030.98	0.041495	0	0	12.5334	0.011532
VPS34	863	871	IDESVHALF			8	1030.52	complexI_Apo	0.05	1032.91	0.18081	1.92816	0.18551	12.5534	0.019198
VPS34	863	871	IDESVHALF			8	1030.52	complexI_Apo	0.5	1033.72	0.056194	2.74472	0.069854	12.5333	0.004428
VPS34	863	871	IDESVHALF			8	1030.52	complexI_Apo	5	1034.26	0.06024	3.27777	0.073148	12.5702	0.009703
VPS34	863	871	IDESVHALF			8	1030.52	complexI_Apo	50	1035.02	0.045434	4.04451	0.061531	12.522	0.012678
VPS34	863	872	IDESVHALFA			9	1101.56	ComplexI_Rab1	0	1102.15	0.043339	0	0	12.2125	0.003744
VPS34	863	872	IDESVHALFA			9	1101.56	ComplexI_Rab1	0.05	1104.54	0.036439	2.39317	0.056622	12.1981	0.014053
VPS34	863	872	IDESVHALFA			9	1101.56	ComplexI_Rab1	0.5	1105.32	0.013241	3.17318	0.045316	12.181	0.005706
VPS34	863	872	IDESVHALFA			9	1101.56	ComplexI_Rab1	5	1105.87	0.032688	3.71591	0.054284	12.2108	0.010692
VPS34	863	872	IDESVHALFA			9	1101.56	ComplexI_Rab1	50	1106.82	0.07355	4.67266	0.085369	12.1966	0.010651
VPS34	863	872	IDESVHALFA			9	1101.56	complexI_Apo	0	1102.15	0.043339	0	0	12.2125	0.003744
VPS34	863	872	IDESVHALFA			9	1101.56	complexI_Apo	0.05	1104.48	0.044065	2.331	0.061806	12.2219	0.017568
VPS34	863	872	IDESVHALFA			9	1101.56	complexI_Apo	0.5	1105.35	0.058536	3.20478	0.072834	12.1941	0.005014
VPS34	863	872	IDESVHALFA			9	1101.56	complexI_Apo	5	1105.88	0.118984	3.73388	0.126631	12.2329	0.008083
VPS34	863	872	IDESVHALFA			9	1101.56	complexI_Apo	50	1106.75	0.011472	4.59826	0.044831	12.1782	0.010316
VPS34	872	883	AAVVEQIHKFAQ			11	1340.73	ComplexI_Rab1	0	1341.48	0.246874	0	0	8.77124	0.014961
VPS34	872	883	AAVVEQIHKFAQ			11	1340.73	ComplexI_Rab1	0.05	1348.72	0.094006	7.24129	0.264167	8.64058	0.00798
VPS34	872	883	AAVVEQIHKFAQ			11	1340.73	ComplexI_Rab1	0.5	1348.53	0.205034	7.05052	0.320914	8.62691	0.013378
VPS34	872	883	AAVVEQIHKFAQ			11	1340.73	ComplexI_Rab1	5	1348.63	0.017169	7.15065	0.24747	8.6405	0.009435
VPS34	872	883	AAVVEQIHKFAQ			11	1340.73	ComplexI_Rab1	50	1348.69	0.053524	7.21205	0.25261	8.64009	0.012712
VPS34	872	883	AAVVEQIHKFAQ			11	1340.73	complexI_Apo	0	1341.48	0.246874	0	0	8.77124	0.014961
VPS34	872	883	AAVVEQIHKFAQ			11	1340.73	complexI_Apo	0.05	1348.7	0.09591	7.22415	0.26485	8.6738	0.011468
VPS34	872	883	AAVVEQIHKFAQ			11	1340.73	complexI_Apo	0.5	1348.6	0.039236	7.1172	0.249973	8.65665	0.002435
VPS34	872	883	AAVVEQIHKFAQ			11	1340.73	complexI_Apo	5	1348.51	0.141187	7.02635	0.284395	8.69208	0.010297
VPS34	872	883	AAVVEQIHKFAQ			11	1340.73	complexI_Apo	50	1348.59	0.110909	7.10851	0.270643	8.63371	0.009212
VPS34	872	885	AAVVEQIHKFAQYW			13	1689.87	ComplexI_Rab1	0	1690.89	0.054321	0	0	14.4356	0.013416
VPS34	872	885	AAVVEQIHKFAQYW			13	1689.87	ComplexI_Rab1	0.05	1698.93	0.106583	8.04133	0.119628	14.3072	0.014675
VPS34	872	885	AAVVEQIHKFAQYW			13	1689.87	ComplexI_Rab1	0.5	1699.2	0.023987	8.31299	0.059382	14.2956	0.009633
VPS34	872	885	AAVVEQIHKFAQYW			13	1689.87	ComplexI_Rab1	5	1699.26	0.085176	8.37883	0.101023	14.3385	0.014329
VPS34	872	885	AAVVEQIHKFAQYW			13	1689.87	ComplexI_Rab1	50	1699.18	0.06785	8.29526	0.086916	14.3173	0.016575
VPS34	872	885	AAVVEQIHKFAQYW			13	1689.87	complexI_Apo	0	1690.89	0.054321	0	0	14.4356	0.013416
VPS34	872	885	AAVVEQIHKFAQYW			13	1689.87	complexI_Apo	0.05	1699.01	0.101382	8.12764	0.115018	14.3245	0.016078
VPS34	872	885	AAVVEQIHKFAQYW			13	1689.87	complexI_Apo	0.5	1699.34	0.096828	8.45537	0.111025	14.3039	0.020172
VPS34	872	885	AAVVEQIHKFAQYW			13	1689.87	complexI_Apo	5	1699.31	0.018809	8.42836	0.057486	14.3594	0.018373
VPS34	872	885	AAVVEQIHKFAQYW			13	1689.87	complexI_Apo	50	1699.3	0.031261	8.41244	0.062675	14.2986	0.010976
VPS34	873	884	AVVEQIHKFAQY			11	1432.76	ComplexI_Rab1	0	1433.45	0.086399	0	0	9.88993	0.017346
VPS34	873	884	AVVEQIHKFAQY			11	1432.76	ComplexI_Rab1	0.05	1440.54	0.069004	7.08847	0.110572	9.78664	0.010318
VPS34	873	884	AVVEQIHKFAQY			11	1432.76	ComplexI_Rab1	0.5	1440.46	0.142671	7.00735	0.166793	9.77398	0.02041
VPS34	873	884	AVVEQIHKFAQY			11	1432.76	ComplexI_Rab1	5	1440.35	0.08794	6.90162	0.123281	9.79687	0.00954
VPS34	873	884	AVVEQIHKFAQY			11	1432.76	ComplexI_Rab1	50	1440.49	0.073932	7.04353	0.113713	9.78909	0.013595
VPS34	873	884	AVVEQIHKFAQY			11	1432.76	complexI_Apo	0	1433.45	0.086399	0	0	9.88993	0.017346
VPS34	873	884	AVVEQIHKFAQY			11	1432.76	complexI_Apo	0.05	1440.57	0.108445	7.12294	0.138654	9.81522	0.018604
VPS34	873	884	AVVEQIHKFAQY			11	1432.76	complexI_Apo	0.5	1440.46	0.064514	7.00664	0.107828	9.79803	0.008435
VPS34	873	884	AVVEQIHKFAQY			11	1432.76	complexI_Apo	5	1440.36	0.083848	6.91282	0.120396	9.8309	0.005822
VPS34	873	884	AVVEQIHKFAQY			11	1432.76	complexI_Apo	50	1440.42	0.08122	6.97044	0.11858	9.7759	0.012793
VPS34	874	884	VVEQIHKFAQY			10	1361.72	ComplexI_Rab1	0	1362.39	0.046294	0	0	8.75139	0.017991
VPS34	874	884	VVEQIHKFAQY			10	1361.72	ComplexI_Rab1	0.05	1367.97	0.011674	5.57751	0.047744	8.6924	0.013477
VPS34	874	884	VVEQIHKFAQY			10	1361.72	ComplexI_Rab1	0.5	1367.8	0.093352	5.41244	0.104201	8.67329	0.010884
VPS34	874	884	VVEQIHKFAQY			10	1361.72	ComplexI_Rab1	5	1367.87	0.109265	5.48086	0.118667	8.68928	0.008665
VPS34	874	884	VVEQIHKFAQY			10	1361.72	ComplexI_Rab1	50	1367.66	0.086266	5.27053	0.097903	8.68634	0.016433
VPS34	874	884	VVEQIHKFAQY			10	1361.72	complexI_Apo	0	1362.39	0.046294	0	0	8.75139	0.017991
VPS34	874	884	VVEQIHKFAQY			10	1361.72	complexI_Apo	0.05	1367.98	0.085109	5.59362	0.096885	8.73755	0.011685
VPS34	874	884	VVEQIHKFAQY			10	1361.72	complexI_Apo	0.5	1367.84	0.123327	5.4454	0.13173	8.7095	0.004086
VPS34	874	884	VVEQIHKFAQY			10	1361.72	complexI_Apo	5	1367.71	0.024639	5.3187	0.052443	8.74489	0.00691
VPS34	874	884	VVEQIHKFAQY			10	1361.72	complexI_Apo	50	1367.81	0.081758	5.41937	0.093955	8.68266	0.012206
Protein	Start	End	Sequence	Modification	Fragment	MaxUptake	MHP	State	Exposure	Center	Center SD	Uptake	Uptake SD	RT	RT SD
VPS15	20	27	FSDIHDFE			7	1009.43	ComplexI_Apo	0	1010.91	0.021903	0	0	10.4188	0.013543
VPS15	20	27	FSDIHDFE			7	1009.43	ComplexI_Apo	0.05	1011.72	0.021431	0.809831	0.030643	10.4207	0.013639
VPS15	20	27	FSDIHDFE			7	1009.43	ComplexI_Apo	0.5	1012.87	0.018545	1.9632	0.0287	10.4093	0.00744
VPS15	20	27	FSDIHDFE			7	1009.43	ComplexI_Apo	5	1013.97	0.047127	3.06051	0.051968	10.4128	0.002923
VPS15	20	27	FSDIHDFE			7	1009.43	ComplexI_Apo	50	1014.31	0.012551	3.39559	0.025244	10.3924	0.007653
VPS15	20	27	FSDIHDFE			7	1009.43	ComplexI_Rab1	0	1010.91	0.021903	0	0	10.4188	0.013543
VPS15	20	27	FSDIHDFE			7	1009.43	ComplexI_Rab1	0.05	1011.74	0.008509	0.826165	0.023498	10.4004	0.00772
VPS15	20	27	FSDIHDFE			7	1009.43	ComplexI_Rab1	0.5	1012.87	0.006508	1.96054	0.022849	10.4018	0.012886
VPS15	20	27	FSDIHDFE			7	1009.43	ComplexI_Rab1	5	1013.97	0.033482	3.06489	0.04001	10.4025	0.002446
VPS15	20	27	FSDIHDFE			7	1009.43	ComplexI_Rab1	50	1014.27	0.015057	3.35803	0.026579	10.4147	0.010198
VPS15	26	37	FEYDKSLGSTRF			11	1449.7	ComplexI_Apo	0	1450.35	0.039315	0	0	10.6856	0.015796
VPS15	26	37	FEYDKSLGSTRF			11	1449.7	ComplexI_Apo	0.05	1453.36	0.096401	3.00685	0.10411	10.6968	0.020931
VPS15	26	37	FEYDKSLGSTRF			11	1449.7	ComplexI_Apo	0.5	1453.75	0.066394	3.39125	0.077162	10.6771	0.010485
VPS15	26	37	FEYDKSLGSTRF			11	1449.7	ComplexI_Apo	5	1454.23	0.107336	3.87312	0.11431	10.7093	0.011206
VPS15	26	37	FEYDKSLGSTRF			11	1449.7	ComplexI_Apo	50	1454.8	0.061614	4.44289	0.073089	10.6451	0.014643
VPS15	26	37	FEYDKSLGSTRF			11	1449.7	ComplexI_Rab1	0	1450.35	0.039315	0	0	10.6856	0.015796
VPS15	26	37	FEYDKSLGSTRF			11	1449.7	ComplexI_Rab1	0.05	1453.28	0.076381	2.92888	0.085906	10.6624	0.019269
VPS15	26	37	FEYDKSLGSTRF			11	1449.7	ComplexI_Rab1	0.5	1453.63	0.072664	3.27863	0.082618	10.661	0.017243
VPS15	26	37	FEYDKSLGSTRF			11	1449.7	ComplexI_Rab1	5	1454.09	0.11295	3.74005	0.119597	10.6736	0.012095
VPS15	26	37	FEYDKSLGSTRF			11	1449.7	ComplexI_Rab1	50	1454.72	0.058485	4.36618	0.070471	10.6751	0.01211
VPS15	28	37	YDKSLGSTRF			9	1173.59	ComplexI_Apo	0	1174.15	0.018238	0	0	8.21959	0.01696
VPS15	28	37	YDKSLGSTRF			9	1173.59	ComplexI_Apo	0.05	1176.67	0.040561	2.513	0.044472	8.21027	0.021784
VPS15	28	37	YDKSLGSTRF			9	1173.59	ComplexI_Apo	0.5	1176.96	0.048471	2.80792	0.051789	8.20119	0.007218
VPS15	28	37	YDKSLGSTRF			9	1173.59	ComplexI_Apo	5	1177.41	0.061397	3.25902	0.064048	8.21208	0.002661
VPS15	28	37	YDKSLGSTRF			9	1173.59	ComplexI_Apo	50	1177.99	0.021168	3.83448	0.027941	8.15339	0.013193
VPS15	28	37	YDKSLGSTRF			9	1173.59	ComplexI_Rab1	0	1174.15	0.018238	0	0	8.21959	0.01696
VPS15	28	37	YDKSLGSTRF			9	1173.59	ComplexI_Rab1	0.05	1176.6	0.103226	2.44346	0.104825	8.14983	0.015036
VPS15	28	37	YDKSLGSTRF			9	1173.59	ComplexI_Rab1	0.5	1176.92	0.03363	2.76844	0.038257	8.13291	0.013426
VPS15	28	37	YDKSLGSTRF			9	1173.59	ComplexI_Rab1	5	1177.42	0.065415	3.26862	0.067909	8.13647	0.011739
VPS15	28	37	YDKSLGSTRF			9	1173.59	ComplexI_Rab1	50	1177.94	0.048483	3.78309	0.0518	8.14795	0.018349
VPS15	55	62	FAIQDPTL			6	904.477	ComplexI_Apo	0	904.948	0.015372	0	0	12.4829	0.002361
VPS15	55	62	FAIQDPTL			6	904.477	ComplexI_Apo	0.05	907.181	0.044579	2.23336	0.047155	12.5054	0.01373
VPS15	55	62	FAIQDPTL			6	904.477	ComplexI_Apo	0.5	907.49	0.008669	2.54274	0.017648	12.4922	0.012977
VPS15	55	62	FAIQDPTL			6	904.477	ComplexI_Apo	5	907.763	0.022745	2.8155	0.027453	12.5339	0.013563
VPS15	55	62	FAIQDPTL			6	904.477	ComplexI_Apo	50	908.14	0.012065	3.1922	0.019541	12.4887	0.009311
VPS15	55	62	FAIQDPTL			6	904.477	ComplexI_Rab1	0	904.948	0.015372	0	0	12.4829	0.002361
VPS15	55	62	FAIQDPTL			6	904.477	ComplexI_Rab1	0.05	907.111	0.00634	2.16282	0.016629	12.4875	0.02007
VPS15	55	62	FAIQDPTL			6	904.477	ComplexI_Rab1	0.5	907.416	0.004067	2.4686	0.015901	12.4845	0.004066
VPS15	55	62	FAIQDPTL			6	904.477	ComplexI_Rab1	5	907.736	0.022991	2.78864	0.027656	12.5224	0.010283
VPS15	55	62	FAIQDPTL			6	904.477	ComplexI_Rab1	50	908.123	0.043602	3.17534	0.046233	12.5068	0.005708
VPS15	55	66	FAIQDPTLPLTS			9	1302.69	ComplexI_Apo	0	1303.35	0.029843	0	0	13.0553	0.002402
VPS15	55	66	FAIQDPTLPLTS			9	1302.69	ComplexI_Apo	0.05	1307.74	0.062758	4.39239	0.069493	13.0752	0.016561
VPS15	55	66	FAIQDPTLPLTS			9	1302.69	ComplexI_Apo	0.5	1308.09	0.019603	4.74246	0.035706	13.068	0.00928
VPS15	55	66	FAIQDPTLPLTS			9	1302.69	ComplexI_Apo	5	1308.29	0.007578	4.9366	0.030791	13.1225	0.019859
VPS15	55	66	FAIQDPTLPLTS			9	1302.69	ComplexI_Apo	50	1308.64	0.036097	5.2898	0.046836	13.0704	0.011521
VPS15	55	66	FAIQDPTLPLTS			9	1302.69	ComplexI_Rab1	0	1303.35	0.029843	0	0	13.0553	0.002402
VPS15	55	66	FAIQDPTLPLTS			9	1302.69	ComplexI_Rab1	0.05	1307.59	0.061676	4.24132	0.068517	13.0723	0.020788
VPS15	55	66	FAIQDPTLPLTS			9	1302.69	ComplexI_Rab1	0.5	1307.95	0.011524	4.59866	0.031991	13.0573	0.002928
VPS15	55	66	FAIQDPTLPLTS			9	1302.69	ComplexI_Rab1	5	1308.28	0.083972	4.92574	0.089118	13.1021	0.007796
VPS15	55	66	FAIQDPTLPLTS			9	1302.69	ComplexI_Rab1	50	1308.64	0.021829	5.28748	0.036975	13.0812	0.007729
VPS15	55	67	FAIQDPTLPLTSY			10	1465.76	ComplexI_Apo	0	1466.43	0.029198	0	0	14.5258	0.005515
VPS15	55	67	FAIQDPTLPLTSY			10	1465.76	ComplexI_Apo	0.05	1470.88	0.073547	4.44872	0.079131	14.5458	0.011468
VPS15	55	67	FAIQDPTLPLTSY			10	1465.76	ComplexI_Apo	0.5	1471.18	0.047985	4.75224	0.05617	14.5421	0.015177
VPS15	55	67	FAIQDPTLPLTSY			10	1465.76	ComplexI_Apo	5	1471.67	0.126518	5.24076	0.129843	14.601	0.022576
VPS15	55	67	FAIQDPTLPLTSY			10	1465.76	ComplexI_Apo	50	1472.01	0.029362	5.58222	0.041408	14.5556	0.00576
VPS15	55	67	FAIQDPTLPLTSY			10	1465.76	ComplexI_Rab1	0	1466.43	0.029198	0	0	14.5258	0.005515
VPS15	55	67	FAIQDPTLPLTSY			10	1465.76	ComplexI_Rab1	0.05	1470.84	0.147719	4.40996	0.150577	14.5399	0.01899
VPS15	55	67	FAIQDPTLPLTSY			10	1465.76	ComplexI_Rab1	0.5	1471.25	0.1001	4.81666	0.104272	14.5358	0.007909
VPS15	55	67	FAIQDPTLPLTSY			10	1465.76	ComplexI_Rab1	5	1471.69	0.049067	5.25769	0.057097	14.5829	0.015152
VPS15	55	67	FAIQDPTLPLTSY			10	1465.76	ComplexI_Rab1	50	1472	0.058567	5.56962	0.065442	14.5663	0.009715
VPS15	55	71	FAIQDPTLPLTSYKQEL			14	1964.04	ComplexI_Apo	0	1965.13	0.033583	0	0	13.7747	0.005243
VPS15	55	71	FAIQDPTLPLTSYKQEL			14	1964.04	ComplexI_Apo	0.05	1970.47	0.120883	5.33344	0.125461	13.7988	0.011601
VPS15	55	71	FAIQDPTLPLTSYKQEL			14	1964.04	ComplexI_Apo	0.5	1971.4	0.083494	6.26952	0.089995	13.7819	0.018513
VPS15	55	71	FAIQDPTLPLTSYKQEL			14	1964.04	ComplexI_Apo	5	1972.46	0.145947	7.32303	0.149761	13.8349	0.024986
VPS15	55	71	FAIQDPTLPLTSYKQEL			14	1964.04	ComplexI_Apo	50	1973.06	0.096025	7.92701	0.101728	13.7818	0.010453
VPS15	55	71	FAIQDPTLPLTSYKQEL			14	1964.04	ComplexI_Rab1	0	1965.13	0.033583	0	0	13.7747	0.005243
VPS15	55	71	FAIQDPTLPLTSYKQEL			14	1964.04	ComplexI_Rab1	0.05	1970.36	0.065456	5.2223	0.073569	13.7742	0.019189
VPS15	55	71	FAIQDPTLPLTSYKQEL			14	1964.04	ComplexI_Rab1	0.5	1971.26	0.065034	6.12563	0.073193	13.7694	0.009673
VPS15	55	71	FAIQDPTLPLTSYKQEL			14	1964.04	ComplexI_Rab1	5	1972.4	0.071934	7.26699	0.079387	13.8154	0.011748
VPS15	55	71	FAIQDPTLPLTSYKQEL			14	1964.04	ComplexI_Rab1	50	1973.01	0.137646	7.87893	0.141684	13.7937	0.012174
VPS15	56	67	AIQDPTLPLTSY			9	1318.69	ComplexI_Apo	0	1319.33	0.022358	0	0	12.8218	0.008001
VPS15	56	67	AIQDPTLPLTSY			9	1318.69	ComplexI_Apo	0.05	1323.54	0.109196	4.21584	0.111462	12.8239	0.008929
VPS15	56	67	AIQDPTLPLTSY			9	1318.69	ComplexI_Apo	0.5	1323.92	0.123515	4.59316	0.125523	12.8225	0.007707
VPS15	56	67	AIQDPTLPLTSY			9	1318.69	ComplexI_Apo	5	1323.83	0.026921	4.50326	0.034995	12.8666	0.019787
VPS15	56	67	AIQDPTLPLTSY			9	1318.69	ComplexI_Apo	50	1323.88	0.065811	4.55052	0.069506	12.8311	0.00823
VPS15	56	67	AIQDPTLPLTSY			9	1318.69	ComplexI_Rab1	0	1319.33	0.022358	0	0	12.8218	0.008001
VPS15	56	67	AIQDPTLPLTSY			9	1318.69	ComplexI_Rab1	0.05	1323.6	0.046152	4.27	0.051283	12.8172	0.013106
VPS15	56	67	AIQDPTLPLTSY			9	1318.69	ComplexI_Rab1	0.5	1323.88	0.099205	4.55688	0.101694	12.8129	0.005325
VPS15	56	67	AIQDPTLPLTSY			9	1318.69	ComplexI_Rab1	5	1323.97	0.105023	4.64016	0.107377	12.8565	0.010872
VPS15	56	67	AIQDPTLPLTSY			9	1318.69	ComplexI_Rab1	50	1323.82	0.050207	4.49145	0.05496	12.8426	0.015832
VPS15	67	73	YKQELEE			6	938.447	ComplexI_Apo	0	938.841	0.077805	0	0	6.04981	0.013205
VPS15	67	73	YKQELEE			6	938.447	ComplexI_Apo	0.05	939.265	0.079806	0.423913	0.111456	6.03497	0.016163
VPS15	67	73	YKQELEE			6	938.447	ComplexI_Apo	0.5	939.745	0.029904	0.903865	0.083353	6.03316	0.00368
VPS15	67	73	YKQELEE			6	938.447	ComplexI_Apo	5	940.385	0.064709	1.54476	0.101197	6.03838	0.01503
VPS15	67	73	YKQELEE			6	938.447	ComplexI_Apo	50	940.998	0.084209	2.15777	0.114651	6.00941	0.011871
VPS15	67	73	YKQELEE			6	938.447	ComplexI_Rab1	0	938.841	0.077805	0	0	6.04981	0.013205
VPS15	67	73	YKQELEE			6	938.447	ComplexI_Rab1	0.05	939.212	0.076704	0.371477	0.109257	6.02366	0.011416
VPS15	67	73	YKQELEE			6	938.447	ComplexI_Rab1	0.5	939.741	0.027374	0.900647	0.082479	6.01445	0.003458
VPS15	67	73	YKQELEE			6	938.447	ComplexI_Rab1	5	940.403	0.030486	1.56196	0.083564	6.01467	0.00842
VPS15	67	73	YKQELEE			6	938.447	ComplexI_Rab1	50	941.034	0.045555	2.19307	0.09016	6.01853	0.010117
VPS15	75	82	KIRLNSAQ			7	929.553	ComplexI_Apo	0	929.936	0.053798	0	0	4.6909	0.005244
VPS15	75	82	KIRLNSAQ			7	929.553	ComplexI_Apo	0.05	931.891	0.062658	1.95489	0.082584	4.68618	0.004764
VPS15	75	82	KIRLNSAQ			7	929.553	ComplexI_Apo	0.5	932.475	0.058181	2.5384	0.079241	4.67538	0.01028
VPS15	75	82	KIRLNSAQ			7	929.553	ComplexI_Apo	5	932.586	0.032043	2.64979	0.062617	4.68797	0.006453
VPS15	75	82	KIRLNSAQ			7	929.553	ComplexI_Apo	50	933.199	0.080765	3.26232	0.097042	4.66613	0.011976
VPS15	75	82	KIRLNSAQ			7	929.553	ComplexI_Rab1	0	929.936	0.053798	0	0	4.6909	0.005244
VPS15	75	82	KIRLNSAQ			7	929.553	ComplexI_Rab1	0.05	931.937	0.027953	2.00079	0.060626	4.67975	0.007803
VPS15	75	82	KIRLNSAQ			7	929.553	ComplexI_Rab1	0.5	932.48	0.042689	2.54334	0.068677	4.67066	0.012159
VPS15	75	82	KIRLNSAQ			7	929.553	ComplexI_Rab1	5	932.583	0.058477	2.6472	0.079459	4.66862	0.007809
VPS15	75	82	KIRLNSAQ			7	929.553	ComplexI_Rab1	50	933.261	0.15364	3.3252	0.162786	4.66221	0.001484
VPS15	75	92	KIRLNSAQNCLPFQKASE			16	2047.08	ComplexI_Apo	0	2048.21	0.027974	0	0	9.65428	0.015159
VPS15	75	92	KIRLNSAQNCLPFQKASE			16	2047.08	ComplexI_Apo	0.05	2052.25	0.032431	4.04418	0.042829	9.66364	0.024532
VPS15	75	92	KIRLNSAQNCLPFQKASE			16	2047.08	ComplexI_Apo	0.5	2053.27	0.083673	5.05929	0.088226	9.62725	0.006284
VPS15	75	92	KIRLNSAQNCLPFQKASE			16	2047.08	ComplexI_Apo	5	2054.39	0.087627	6.18372	0.091984	9.66171	0.011777
VPS15	75	92	KIRLNSAQNCLPFQKASE			16	2047.08	ComplexI_Apo	50	2055.81	0.075116	7.59583	0.080156	9.5866	0.009545
VPS15	75	92	KIRLNSAQNCLPFQKASE			16	2047.08	ComplexI_Rab1	0	2048.21	0.027974	0	0	9.65428	0.015159
VPS15	75	92	KIRLNSAQNCLPFQKASE			16	2047.08	ComplexI_Rab1	0.05	2052.19	0.072222	3.97603	0.07745	9.61463	0.013595
VPS15	75	92	KIRLNSAQNCLPFQKASE			16	2047.08	ComplexI_Rab1	0.5	2053.18	0.025374	4.97173	0.037767	9.59436	0.01663
VPS15	75	92	KIRLNSAQNCLPFQKASE			16	2047.08	ComplexI_Rab1	5	2054.24	0.107985	6.03272	0.111549	9.61103	0.011217
VPS15	75	92	KIRLNSAQNCLPFQKASE			16	2047.08	ComplexI_Rab1	50	2055.78	0.111205	7.56993	0.114669	9.59923	0.017993
VPS15	79	96	NSAQNCLPFQKASEKASE			16	1951.92	ComplexI_Apo	0	1952.95	0.049963	0	0	9.02219	0.019079
VPS15	79	96	NSAQNCLPFQKASEKASE			16	1951.92	ComplexI_Apo	0.05	1958.78	0.143602	5.83166	0.152046	9.00739	0.020408
VPS15	79	96	NSAQNCLPFQKASEKASE			16	1951.92	ComplexI_Apo	0.5	1959.47	0.064877	6.51776	0.081887	8.97298	0.005633
VPS15	79	96	NSAQNCLPFQKASEKASE			16	1951.92	ComplexI_Apo	5	1960.09	0.104188	7.14041	0.115549	9.00419	0.005527
VPS15	79	96	NSAQNCLPFQKASEKASE			16	1951.92	ComplexI_Apo	50	1961.25	0.067212	8.29965	0.083749	8.94306	0.016202
VPS15	79	96	NSAQNCLPFQKASEKASE			16	1951.92	ComplexI_Rab1	0	1952.95	0.049963	0	0	9.02219	0.019079
VPS15	79	96	NSAQNCLPFQKASEKASE			16	1951.92	ComplexI_Rab1	0.05	1958.59	0.111848	5.64173	0.122501	8.97857	0.01369
VPS15	79	96	NSAQNCLPFQKASEKASE			16	1951.92	ComplexI_Rab1	0.5	1959.3	0.085322	6.34563	0.098874	8.95819	0.007781
VPS15	79	96	NSAQNCLPFQKASEKASE			16	1951.92	ComplexI_Rab1	5	1960.06	0.101563	7.10295	0.113187	8.96418	0.014908
VPS15	79	96	NSAQNCLPFQKASEKASE			16	1951.92	ComplexI_Rab1	50	1961.26	0.143558	8.30726	0.152004	8.96467	0.017413
VPS15	93	101	KASEKAAML			8	948.518	ComplexI_Apo	0	949.041	0.071159	0	0	5.85279	0.016534
VPS15	93	101	KASEKAAML			8	948.518	ComplexI_Apo	0.05	950.755	0.133368	1.71417	0.151164	5.86577	0.016389
VPS15	93	101	KASEKAAML			8	948.518	ComplexI_Apo	0.5	951.221	0.092789	2.18045	0.116933	5.83302	0.006445
VPS15	93	101	KASEKAAML			8	948.518	ComplexI_Apo	5	952.026	0.1681	2.9848	0.182541	5.8688	0.005544
VPS15	93	101	KASEKAAML			8	948.518	ComplexI_Apo	50	952.722	0.124082	3.68129	0.143038	5.79927	0.014839
VPS15	93	101	KASEKAAML			8	948.518	ComplexI_Rab1	0	949.041	0.071159	0	0	5.85279	0.016534
VPS15	93	101	KASEKAAML			8	948.518	ComplexI_Rab1	0.05	950.682	0.093747	1.64095	0.117695	5.83064	0.01289
VPS15	93	101	KASEKAAML			8	948.518	ComplexI_Rab1	0.5	951.192	0.109803	2.1515	0.130845	5.81759	0.002296
VPS15	93	101	KASEKAAML			8	948.518	ComplexI_Rab1	5	952.022	0.152757	2.98097	0.168518	5.81596	0.012823
VPS15	93	101	KASEKAAML			8	948.518	ComplexI_Rab1	50	952.708	0.14623	3.66733	0.162625	5.81651	0.009309
VPS15	111	122	YDRISTRPFLNN			10	1495.77	ComplexI_Apo	0	1496.47	0.09686	0	0	9.95893	0.089276
VPS15	111	122	YDRISTRPFLNN			10	1495.77	ComplexI_Apo	0.05	1498.04	0.105361	1.57925	0.143118	10.1323	0.160374
VPS15	111	122	YDRISTRPFLNN			10	1495.77	ComplexI_Apo	0.5	1498.25	0.126674	1.78211	0.159462	10.0254	0.187075
VPS15	111	122	YDRISTRPFLNN			10	1495.77	ComplexI_Apo	5	1498.9	0.08771	2.43168	0.130671	9.85844	0.11801
VPS15	111	122	YDRISTRPFLNN			10	1495.77	ComplexI_Apo	50	1499.89	0.284913	3.42011	0.300927	9.96121	0.26001
VPS15	111	122	YDRISTRPFLNN			10	1495.77	ComplexI_Rab1	0	1496.47	0.09686	0	0	9.95893	0.089276
VPS15	111	122	YDRISTRPFLNN			10	1495.77	ComplexI_Rab1	0.05	1497.99	0.263677	1.52535	0.280904	9.94196	0.226608
VPS15	111	122	YDRISTRPFLNN			10	1495.77	ComplexI_Rab1	0.5	1498.21	0.290245	1.74565	0.305981	9.8673	0.091973
VPS15	111	122	YDRISTRPFLNN			10	1495.77	ComplexI_Rab1	5	1499.09	0.134582	2.62535	0.165814	9.76241	0.220095
VPS15	111	122	YDRISTRPFLNN			10	1495.77	ComplexI_Rab1	50	1499.79	0.430891	3.3208	0.441644	10.0685	0.092839
VPS15	123	130	IEKRWIAF			7	1062.61	ComplexI_Apo	0	1063.13	0.016212	0	0	12.1175	0.027878
VPS15	123	130	IEKRWIAF			7	1062.61	ComplexI_Apo	0.05	1063.17	0.027472	0.036019	0.031898	12.1558	0.024977
VPS15	123	130	IEKRWIAF			7	1062.61	ComplexI_Apo	0.5	1063.15	0.024686	0.019948	0.029533	12.1096	0.005974
VPS15	123	130	IEKRWIAF			7	1062.61	ComplexI_Apo	5	1063.15	0.040065	0.014518	0.043221	12.1603	0.014765
VPS15	123	130	IEKRWIAF			7	1062.61	ComplexI_Apo	50	1063.22	0.047378	0.084353	0.050075	12.0827	0.010916
VPS15	123	130	IEKRWIAF			7	1062.61	ComplexI_Rab1	0	1063.13	0.016212	0	0	12.1175	0.027878
VPS15	123	130	IEKRWIAF			7	1062.61	ComplexI_Rab1	0.05	1063.18	0.032622	0.044438	0.036428	12.1007	0.015827
VPS15	123	130	IEKRWIAF			7	1062.61	ComplexI_Rab1	0.5	1063.18	0.045194	0.042354	0.048014	12.0795	0.015895
VPS15	123	130	IEKRWIAF			7	1062.61	ComplexI_Rab1	5	1063.23	0.02918	0.09459	0.033381	12.1143	0.017067
VPS15	123	130	IEKRWIAF			7	1062.61	ComplexI_Rab1	50	1063.2	0.014995	0.069303	0.022083	12.1132	0.028882
VPS15	124	130	EKRWIAF			6	949.525	ComplexI_Apo	0	950.14	0.074863	0	0	12.1133	0.019734
VPS15	124	130	EKRWIAF			6	949.525	ComplexI_Apo	0.05	950.028	0.015819	-0.11132	0.076516	12.1331	0.026124
VPS15	124	130	EKRWIAF			6	949.525	ComplexI_Apo	0.5	950.052	0.047431	-0.087999	0.088624	12.106	0.003435
VPS15	124	130	EKRWIAF			6	949.525	ComplexI_Apo	5	950.048	0.014367	-0.091575	0.076229	12.1526	0.015444
VPS15	124	130	EKRWIAF			6	949.525	ComplexI_Apo	50	950.017	0.073404	-0.122221	0.104846	12.0766	0.011185
VPS15	124	130	EKRWIAF			6	949.525	ComplexI_Rab1	0	950.14	0.074863	0	0	12.1133	0.019734
VPS15	124	130	EKRWIAF			6	949.525	ComplexI_Rab1	0.05	950.084	0.038147	-0.055301	0.084022	12.103	0.016364
VPS15	124	130	EKRWIAF			6	949.525	ComplexI_Rab1	0.5	950.078	0.052186	-0.061191	0.091257	12.0707	0.009794
VPS15	124	130	EKRWIAF			6	949.525	ComplexI_Rab1	5	950.094	0.06562	-0.04605	0.099551	12.1172	0.019448
VPS15	124	130	EKRWIAF			6	949.525	ComplexI_Rab1	50	950.047	0.037383	-0.092276	0.083678	12.0987	0.031264
VPS15	156	163	VTSWNWVL			7	1004.52	ComplexI_Apo	0	1005.04	0.0277	0	0	17.5466	0.00251
VPS15	156	163	VTSWNWVL			7	1004.52	ComplexI_Apo	0.05	1005.08	0.026479	0.0416	0.03832	17.561	0.006921
VPS15	156	163	VTSWNWVL			7	1004.52	ComplexI_Apo	0.5	1005.11	0.019008	0.067174	0.033595	17.554	0.008891
VPS15	156	163	VTSWNWVL			7	1004.52	ComplexI_Apo	5	1005.13	0.043456	0.091548	0.051534	17.5807	0.010996
VPS15	156	163	VTSWNWVL			7	1004.52	ComplexI_Apo	50	1005.36	0.12134	0.322216	0.124461	17.556	0.007365
VPS15	156	163	VTSWNWVL			7	1004.52	ComplexI_Rab1	0	1005.04	0.0277	0	0	17.5466	0.00251
VPS15	156	163	VTSWNWVL			7	1004.52	ComplexI_Rab1	0.05	1005.06	0.053073	0.014867	0.059867	17.5558	0.011921
VPS15	156	163	VTSWNWVL			7	1004.52	ComplexI_Rab1	0.5	1005.1	0.107802	0.060318	0.111304	17.5503	0.006873
VPS15	156	163	VTSWNWVL			7	1004.52	ComplexI_Rab1	5	1005.17	0.083334	0.132654	0.087817	17.5747	0.007545
VPS15	156	163	VTSWNWVL			7	1004.52	ComplexI_Rab1	50	1005.39	0.080283	0.350124	0.084927	17.564	0.00559
VPS15	167	183	FASFKPTYLPEDNPADF			13	1958.92	ComplexI_Apo	0	1960.02	0.018906	0	0	13.7134	0.010757
VPS15	167	183	FASFKPTYLPEDNPADF			13	1958.92	ComplexI_Apo	0.05	1961.47	0.021805	1.44912	0.02886	13.7365	0.003435
VPS15	167	183	FASFKPTYLPEDNPADF			13	1958.92	ComplexI_Apo	0.5	1962.36	0.040519	2.33179	0.044713	13.7275	0.012755
VPS15	167	183	FASFKPTYLPEDNPADF			13	1958.92	ComplexI_Apo	5	1963.38	0.055436	3.35237	0.058571	13.774	0.015949
VPS15	167	183	FASFKPTYLPEDNPADF			13	1958.92	ComplexI_Apo	50	1964.53	0.028661	4.50364	0.034335	13.7284	0.009793
VPS15	167	183	FASFKPTYLPEDNPADF			13	1958.92	ComplexI_Rab1	0	1960.02	0.018906	0	0	13.7134	0.010757
VPS15	167	183	FASFKPTYLPEDNPADF			13	1958.92	ComplexI_Rab1	0.05	1961.46	0.015298	1.43516	0.02432	13.7102	0.009467
VPS15	167	183	FASFKPTYLPEDNPADF			13	1958.92	ComplexI_Rab1	0.5	1962.29	0.081568	2.2659	0.08373	13.7131	0.018406
VPS15	167	183	FASFKPTYLPEDNPADF			13	1958.92	ComplexI_Rab1	5	1963.33	0.041001	3.30037	0.04515	13.7538	0.016608
VPS15	167	183	FASFKPTYLPEDNPADF			13	1958.92	ComplexI_Rab1	50	1964.5	0.088929	4.47917	0.090916	13.7446	0.018853
VPS15	168	182	ASFKPTYLPEDNPAD			11	1664.78	ComplexI_Apo	0	1665.64	0.035634	0	0	10.021	0.009369
VPS15	168	182	ASFKPTYLPEDNPAD			11	1664.78	ComplexI_Apo	0.05	1667.04	0.034385	1.39328	0.049519	10.0275	0.011792
VPS15	168	182	ASFKPTYLPEDNPAD			11	1664.78	ComplexI_Apo	0.5	1667.68	0.01859	2.04014	0.040192	10.0134	0.010404
VPS15	168	182	ASFKPTYLPEDNPAD			11	1664.78	ComplexI_Apo	5	1668.37	0.026449	2.7327	0.044377	10.0424	0.005846
VPS15	168	182	ASFKPTYLPEDNPAD			11	1664.78	ComplexI_Apo	50	1669.17	0.022617	3.52674	0.042206	9.99791	0.006841
VPS15	168	182	ASFKPTYLPEDNPAD			11	1664.78	ComplexI_Rab1	0	1665.64	0.035634	0	0	10.021	0.009369
VPS15	168	182	ASFKPTYLPEDNPAD			11	1664.78	ComplexI_Rab1	0.05	1667	0.053793	1.36145	0.064525	10.0096	0.011586
VPS15	168	182	ASFKPTYLPEDNPAD			11	1664.78	ComplexI_Rab1	0.5	1667.61	0.093511	1.96771	0.10007	9.99102	0.01976
VPS15	168	182	ASFKPTYLPEDNPAD			11	1664.78	ComplexI_Rab1	5	1668.27	0.013686	2.62937	0.038172	10.0172	0.012678
VPS15	168	182	ASFKPTYLPEDNPAD			11	1664.78	ComplexI_Rab1	50	1669.21	0.028257	3.56662	0.045478	9.99955	0.013617
VPS15	171	183	KPTYLPEDNPADF			9	1506.71	ComplexI_Apo	0	1507.51	0.028941	0	0	11.264	0.012567
VPS15	171	183	KPTYLPEDNPADF			9	1506.71	ComplexI_Apo	0.05	1508.82	0.046767	1.30973	0.054998	11.2698	0.018512
VPS15	171	183	KPTYLPEDNPADF			9	1506.71	ComplexI_Apo	0.5	1509.36	0.025859	1.85613	0.038811	11.2639	0.007966
VPS15	171	183	KPTYLPEDNPADF			9	1506.71	ComplexI_Apo	5	1510.06	0.04254	2.54928	0.051451	11.2897	0.004109
VPS15	171	183	KPTYLPEDNPADF			9	1506.71	ComplexI_Apo	50	1510.92	0.038133	3.41077	0.047872	11.2453	0.00972
VPS15	171	183	KPTYLPEDNPADF			9	1506.71	ComplexI_Rab1	0	1507.51	0.028941	0	0	11.264	0.012567
VPS15	171	183	KPTYLPEDNPADF			9	1506.71	ComplexI_Rab1	0.05	1508.76	0.052243	1.24976	0.059724	11.2577	0.011115
VPS15	171	183	KPTYLPEDNPADF			9	1506.71	ComplexI_Rab1	0.5	1509.3	0.033604	1.79155	0.044349	11.2512	0.014152
VPS15	171	183	KPTYLPEDNPADF			9	1506.71	ComplexI_Rab1	5	1510.06	0.014686	2.55113	0.032454	11.2714	0.006364
VPS15	171	183	KPTYLPEDNPADF			9	1506.71	ComplexI_Rab1	50	1510.85	0.020698	3.34631	0.035581	11.2672	0.015351
VPS15	187	196	FDTSRRRTCY			9	1304.62	ComplexI_Apo	0	1305.32	0.040731	0	0	5.53794	0.016976
VPS15	187	196	FDTSRRRTCY			9	1304.62	ComplexI_Apo	0.05	1305.99	0.051627	0.676575	0.06576	5.52064	0.011729
VPS15	187	196	FDTSRRRTCY			9	1304.62	ComplexI_Apo	0.5	1306.36	0.078477	1.04694	0.088417	5.50975	0.003032
VPS15	187	196	FDTSRRRTCY			9	1304.62	ComplexI_Apo	5	1307.06	0.066483	1.7401	0.077968	5.52251	0.012179
VPS15	187	196	FDTSRRRTCY			9	1304.62	ComplexI_Apo	50	1307.95	0.014847	2.63457	0.043352	5.49243	0.010733
VPS15	187	196	FDTSRRRTCY			9	1304.62	ComplexI_Rab1	0	1305.32	0.040731	0	0	5.53794	0.016976
VPS15	187	196	FDTSRRRTCY			9	1304.62	ComplexI_Rab1	0.05	1305.88	0.074338	0.565707	0.084765	5.50827	0.009214
VPS15	187	196	FDTSRRRTCY			9	1304.62	ComplexI_Rab1	0.5	1306.35	0.036376	1.03673	0.054609	5.48534	0.011579
VPS15	187	196	FDTSRRRTCY			9	1304.62	ComplexI_Rab1	5	1307.09	0.061312	1.77652	0.073608	5.49835	0.006971
VPS15	187	196	FDTSRRRTCY			9	1304.62	ComplexI_Rab1	50	1307.89	0.056736	2.57665	0.069842	5.50139	0.002738
VPS15	197	207	IAPERFVDGGM			9	1191.58	ComplexI_Apo	0	1192.19	0.053532	0	0	10.5668	0.01183
VPS15	197	207	IAPERFVDGGM			9	1191.58	ComplexI_Apo	0.05	1194.44	0.050321	2.24366	0.073471	10.5687	0.012422
VPS15	197	207	IAPERFVDGGM			9	1191.58	ComplexI_Apo	0.5	1194.29	0.080219	2.10027	0.09644	10.4733	0.175504
VPS15	197	207	IAPERFVDGGM			9	1191.58	ComplexI_Apo	5	1194.41	0.045838	2.21703	0.070476	10.5894	0.004653
VPS15	197	207	IAPERFVDGGM			9	1191.58	ComplexI_Apo	50	1194.39	0.02732	2.19807	0.060101	10.5415	0.01012
VPS15	197	207	IAPERFVDGGM			9	1191.58	ComplexI_Rab1	0	1192.19	0.053532	0	0	10.5668	0.01183
VPS15	197	207	IAPERFVDGGM			9	1191.58	ComplexI_Rab1	0.05	1194.41	0.03224	2.21338	0.062491	10.5471	0.011733
VPS15	197	207	IAPERFVDGGM			9	1191.58	ComplexI_Rab1	0.5	1194.37	0.038756	2.1811	0.066089	10.5441	0.021841
VPS15	197	207	IAPERFVDGGM			9	1191.58	ComplexI_Rab1	5	1194.33	0.038911	2.13975	0.06618	10.5587	0.006703
VPS15	197	207	IAPERFVDGGM			9	1191.58	ComplexI_Rab1	50	1194.46	0.038315	2.26699	0.065831	10.5485	0.013646
VPS15	197	208	IAPERFVDGGMF			10	1338.65	ComplexI_Apo	0	1339.4	0.025345	0	0	13.5238	0.009376
VPS15	197	208	IAPERFVDGGMF			10	1338.65	ComplexI_Apo	0.05	1341.98	0.088936	2.57608	0.092477	13.5462	0.011995
VPS15	197	208	IAPERFVDGGMF			10	1338.65	ComplexI_Apo	0.5	1342.01	0.039446	2.60972	0.046887	13.5314	0.012939
VPS15	197	208	IAPERFVDGGMF			10	1338.65	ComplexI_Apo	5	1341.93	0.027614	2.52946	0.037482	13.5823	0.015995
VPS15	197	208	IAPERFVDGGMF			10	1338.65	ComplexI_Apo	50	1342.09	0.017677	2.68629	0.030901	13.5273	0.012827
VPS15	197	208	IAPERFVDGGMF			10	1338.65	ComplexI_Rab1	0	1339.4	0.025345	0	0	13.5238	0.009376
VPS15	197	208	IAPERFVDGGMF			10	1338.65	ComplexI_Rab1	0.05	1342.02	0.056734	2.6149	0.062138	13.5155	0.010353
VPS15	197	208	IAPERFVDGGMF			10	1338.65	ComplexI_Rab1	0.5	1341.99	0.052394	2.58907	0.058202	13.5077	0.010536
VPS15	197	208	IAPERFVDGGMF			10	1338.65	ComplexI_Rab1	5	1341.96	0.046876	2.55431	0.053289	13.5449	0.012559
VPS15	197	208	IAPERFVDGGMF			10	1338.65	ComplexI_Rab1	50	1342.04	0.039934	2.63572	0.047298	13.5324	0.023474
VPS15	212	225	LEYMRDPSTPLVDL			11	1648.83	ComplexI_Apo	0	1649.76	0.008212	0	0	13.5911	0.002405
VPS15	212	225	LEYMRDPSTPLVDL			11	1648.83	ComplexI_Apo	0.05	1655.7	0.06478	5.94314	0.065298	13.6052	0.012154
VPS15	212	225	LEYMRDPSTPLVDL			11	1648.83	ComplexI_Apo	0.5	1655.59	0.063191	5.8331	0.063723	13.5925	0.017078
VPS15	212	225	LEYMRDPSTPLVDL			11	1648.83	ComplexI_Apo	5	1655.46	0.057487	5.70492	0.05807	13.6475	0.020297
VPS15	212	225	LEYMRDPSTPLVDL			11	1648.83	ComplexI_Apo	50	1655.45	0.00886	5.69394	0.01208	13.5836	0.009407
VPS15	212	225	LEYMRDPSTPLVDL			11	1648.83	ComplexI_Rab1	0	1649.76	0.008212	0	0	13.5911	0.002405
VPS15	212	225	LEYMRDPSTPLVDL			11	1648.83	ComplexI_Rab1	0.05	1655.62	0.036692	5.85719	0.0376	13.5792	0.0176
VPS15	212	225	LEYMRDPSTPLVDL			11	1648.83	ComplexI_Rab1	0.5	1655.54	0.06426	5.77846	0.064783	13.5663	0.005492
VPS15	212	225	LEYMRDPSTPLVDL			11	1648.83	ComplexI_Rab1	5	1655.46	0.087257	5.70164	0.087643	13.6072	0.014425
VPS15	212	225	LEYMRDPSTPLVDL			11	1648.83	ComplexI_Rab1	50	1655.52	0.015857	5.76151	0.017857	13.5949	0.010145
VPS15	213	225	EYMRDPSTPLVDL			10	1535.74	ComplexI_Apo	0	1536.58	0.027721	0	0	12.7887	0.01587
VPS15	213	225	EYMRDPSTPLVDL			10	1535.74	ComplexI_Apo	0.05	1541.66	0.099582	5.07391	0.103369	12.7914	0.014644
VPS15	213	225	EYMRDPSTPLVDL			10	1535.74	ComplexI_Apo	0.5	1541.65	0.045362	5.06677	0.053162	12.7828	0.00536
VPS15	213	225	EYMRDPSTPLVDL			10	1535.74	ComplexI_Apo	5	1541.45	0.022662	4.86591	0.035806	12.8358	0.018078
VPS15	213	225	EYMRDPSTPLVDL			10	1535.74	ComplexI_Apo	50	1541.47	0.043693	4.89026	0.051745	12.7813	0.007371
VPS15	213	225	EYMRDPSTPLVDL			10	1535.74	ComplexI_Rab1	0	1536.58	0.027721	0	0	12.7887	0.01587
VPS15	213	225	EYMRDPSTPLVDL			10	1535.74	ComplexI_Rab1	0.05	1541.62	0.091897	5.03728	0.095988	12.7775	0.007106
VPS15	213	225	EYMRDPSTPLVDL			10	1535.74	ComplexI_Rab1	0.5	1541.59	0.045989	5.01089	0.053698	12.7627	0.008033
VPS15	213	225	EYMRDPSTPLVDL			10	1535.74	ComplexI_Rab1	5	1541.44	0.04339	4.8623	0.051489	12.8102	0.01061
VPS15	213	225	EYMRDPSTPLVDL			10	1535.74	ComplexI_Rab1	50	1541.48	0.027589	4.89888	0.039111	12.7948	0.01701
VPS15	214	225	YMRDPSTPLVDL			9	1406.7	ComplexI_Apo	0	1407.4	0.01254	0	0	12.5422	0.015672
VPS15	214	225	YMRDPSTPLVDL			9	1406.7	ComplexI_Apo	0.05	1412.1	0.084393	4.69291	0.08532	12.5502	0.020376
VPS15	214	225	YMRDPSTPLVDL			9	1406.7	ComplexI_Apo	0.5	1412.07	0.062627	4.66958	0.06387	12.5325	0.002509
VPS15	214	225	YMRDPSTPLVDL			9	1406.7	ComplexI_Apo	5	1411.92	0.04052	4.51739	0.042416	12.5912	0.016511
VPS15	214	225	YMRDPSTPLVDL			9	1406.7	ComplexI_Apo	50	1411.91	0.026478	4.51051	0.029297	12.5322	0.008998
VPS15	214	225	YMRDPSTPLVDL			9	1406.7	ComplexI_Rab1	0	1407.4	0.01254	0	0	12.5422	0.015672
VPS15	214	225	YMRDPSTPLVDL			9	1406.7	ComplexI_Rab1	0.05	1412.03	0.04814	4.62649	0.049746	12.5329	0.008234
VPS15	214	225	YMRDPSTPLVDL			9	1406.7	ComplexI_Rab1	0.5	1412.03	0.089776	4.627	0.090648	12.5289	0.014886
VPS15	214	225	YMRDPSTPLVDL			9	1406.7	ComplexI_Rab1	5	1411.9	0.089908	4.50118	0.090778	12.5698	0.006487
VPS15	214	225	YMRDPSTPLVDL			9	1406.7	ComplexI_Rab1	50	1411.89	0.027486	4.48665	0.030211	12.5471	0.015688
VPS15	215	225	MRDPSTPLVDL			8	1243.64	ComplexI_Apo	0	1244.29	0.059567	0	0	11.9681	0.014521
VPS15	215	225	MRDPSTPLVDL			8	1243.64	ComplexI_Apo	0.05	1248.38	0.102809	4.08508	0.118819	11.9904	0.020542
VPS15	215	225	MRDPSTPLVDL			8	1243.64	ComplexI_Apo	0.5	1248.32	0.028734	4.02491	0.066136	11.9733	0.010854
VPS15	215	225	MRDPSTPLVDL			8	1243.64	ComplexI_Apo	5	1248.27	0.015168	3.97758	0.061468	12.0213	0.011675
VPS15	215	225	MRDPSTPLVDL			8	1243.64	ComplexI_Apo	50	1248.31	0.012419	4.01655	0.060848	11.9597	0.005895
VPS15	215	225	MRDPSTPLVDL			8	1243.64	ComplexI_Rab1	0	1244.29	0.059567	0	0	11.9681	0.014521
VPS15	215	225	MRDPSTPLVDL			8	1243.64	ComplexI_Rab1	0.05	1248.36	0.046794	4.07045	0.075749	11.9517	0.015202
VPS15	215	225	MRDPSTPLVDL			8	1243.64	ComplexI_Rab1	0.5	1248.28	0.039965	3.98498	0.071732	11.9398	0.011065
VPS15	215	225	MRDPSTPLVDL			8	1243.64	ComplexI_Rab1	5	1248.25	0.094526	3.96165	0.111729	11.9777	0.00916
VPS15	215	225	MRDPSTPLVDL			8	1243.64	ComplexI_Rab1	50	1248.21	0.031594	3.91961	0.067427	11.9677	0.018832
VPS15	226	235	NSNQRTRGEL			9	1174.59	ComplexI_Apo	0	1175.07	0.05159	0	0	4.68761	0.008702
VPS15	226	235	NSNQRTRGEL			9	1174.59	ComplexI_Apo	0.05	1179.56	0.132485	4.49083	0.142175	4.67413	0.010274
VPS15	226	235	NSNQRTRGEL			9	1174.59	ComplexI_Apo	0.5	1179.72	0.047642	4.65395	0.070223	4.66817	0.006421
VPS15	226	235	NSNQRTRGEL			9	1174.59	ComplexI_Apo	5	1179.53	0.070251	4.46652	0.087159	4.67388	0.003359
VPS15	226	235	NSNQRTRGEL			9	1174.59	ComplexI_Apo	50	1179.57	0.054941	4.50053	0.075366	4.66398	0.005492
VPS15	226	235	NSNQRTRGEL			9	1174.59	ComplexI_Rab1	0	1175.07	0.05159	0	0	4.68761	0.008702
VPS15	226	235	NSNQRTRGEL			9	1174.59	ComplexI_Rab1	0.05	1179.47	0.10202	4.39925	0.114323	4.67671	0.005989
VPS15	226	235	NSNQRTRGEL			9	1174.59	ComplexI_Rab1	0.5	1179.64	0.057769	4.57007	0.077452	4.66588	0.006539
VPS15	226	235	NSNQRTRGEL			9	1174.59	ComplexI_Rab1	5	1179.5	0.039779	4.43727	0.065146	4.66338	0.00421
VPS15	226	235	NSNQRTRGEL			9	1174.59	ComplexI_Rab1	50	1179.56	0.062369	4.49571	0.080941	4.6666	0.004848
VPS15	236	242	KRAMDIF			6	880.471	ComplexI_Apo	0	880.947	0.041419	0	0	10.2002	0.020272
VPS15	236	242	KRAMDIF			6	880.471	ComplexI_Apo	0.05	881.398	0.024101	0.450528	0.047921	10.2158	0.024818
VPS15	236	242	KRAMDIF			6	880.471	ComplexI_Apo	0.5	881.45	0.040824	0.502485	0.058156	10.1854	0.007902
VPS15	236	242	KRAMDIF			6	880.471	ComplexI_Apo	5	881.572	0.069181	0.624591	0.080632	10.2238	0.008036
VPS15	236	242	KRAMDIF			6	880.471	ComplexI_Apo	50	881.737	0.069348	0.790013	0.080776	10.1361	0.018386
VPS15	236	242	KRAMDIF			6	880.471	ComplexI_Rab1	0	880.947	0.041419	0	0	10.2002	0.020272
VPS15	236	242	KRAMDIF			6	880.471	ComplexI_Rab1	0.05	881.449	0.05612	0.50191	0.06975	10.1621	0.019678
VPS15	236	242	KRAMDIF			6	880.471	ComplexI_Rab1	0.5	881.407	0.064638	0.459647	0.07677	10.1553	0.019917
VPS15	236	242	KRAMDIF			6	880.471	ComplexI_Rab1	5	881.479	0.073046	0.531518	0.083972	10.1551	0.012114
VPS15	236	242	KRAMDIF			6	880.471	ComplexI_Rab1	50	881.658	0.03058	0.710848	0.051485	10.1742	0.022378
VPS15	252	259	FTEGVPLF			6	909.472	ComplexI_Apo	0	909.996	0.029583	0	0	15.192	0.005586
VPS15	252	259	FTEGVPLF			6	909.472	ComplexI_Apo	0.05	910.085	0.008283	0.088568	0.030721	15.215	0.010929
VPS15	252	259	FTEGVPLF			6	909.472	ComplexI_Apo	0.5	910.289	0.016652	0.292765	0.033948	15.2085	0.012903
VPS15	252	259	FTEGVPLF			6	909.472	ComplexI_Apo	5	910.895	0.00773	0.898154	0.030577	15.2707	0.021742
VPS15	252	259	FTEGVPLF			6	909.472	ComplexI_Apo	50	911.687	0.020881	1.69111	0.03621	15.2121	0.009781
VPS15	252	259	FTEGVPLF			6	909.472	ComplexI_Rab1	0	909.996	0.029583	0	0	15.192	0.005586
VPS15	252	259	FTEGVPLF			6	909.472	ComplexI_Rab1	0.05	910.109	0.024705	0.113082	0.038542	15.2068	0.019022
VPS15	252	259	FTEGVPLF			6	909.472	ComplexI_Rab1	0.5	910.274	0.024716	0.277699	0.03855	15.2032	0.006069
VPS15	252	259	FTEGVPLF			6	909.472	ComplexI_Rab1	5	910.895	0.009895	0.898595	0.031194	15.2469	0.01301
VPS15	252	259	FTEGVPLF			6	909.472	ComplexI_Rab1	50	911.649	0.019452	1.65263	0.035406	15.2221	0.005177
VPS15	252	260	FTEGVPLFD			7	1024.5	ComplexI_Apo	0	1025.04	0.025492	0	0	14.3719	0.003332
VPS15	252	260	FTEGVPLFD			7	1024.5	ComplexI_Apo	0.05	1025.18	0.022519	0.14035	0.034015	14.4027	0.015517
VPS15	252	260	FTEGVPLFD			7	1024.5	ComplexI_Apo	0.5	1025.35	0.034123	0.307389	0.042594	14.4016	0.010203
VPS15	252	260	FTEGVPLFD			7	1024.5	ComplexI_Apo	5	1025.87	0.041115	0.826227	0.048377	14.4422	0.01932
VPS15	252	260	FTEGVPLFD			7	1024.5	ComplexI_Apo	50	1026.51	0.086307	1.46854	0.089993	14.3982	0.012521
VPS15	252	260	FTEGVPLFD			7	1024.5	ComplexI_Rab1	0	1025.04	0.025492	0	0	14.3719	0.003332
VPS15	252	260	FTEGVPLFD			7	1024.5	ComplexI_Rab1	0.05	1025.18	0.025921	0.139963	0.036356	14.4004	0.013571
VPS15	252	260	FTEGVPLFD			7	1024.5	ComplexI_Rab1	0.5	1025.32	0.040498	0.277978	0.047853	14.3886	0.00288
VPS15	252	260	FTEGVPLFD			7	1024.5	ComplexI_Rab1	5	1025.84	0.037232	0.802121	0.045123	14.426	0.010078
VPS15	252	260	FTEGVPLFD			7	1024.5	ComplexI_Rab1	50	1026.53	0.022188	1.48896	0.033796	14.4068	0.009784
VPS15	265	278	LAYRNGHFFPEQVL			12	1690.87	ComplexI_Apo	0	1691.81	0.181508	0	0	12.4749	0.01729
VPS15	265	278	LAYRNGHFFPEQVL			12	1690.87	ComplexI_Apo	0.05	1693.59	0.072935	1.78157	0.195614	12.49	0.018633
VPS15	265	278	LAYRNGHFFPEQVL			12	1690.87	ComplexI_Apo	0.5	1694.44	0.105191	2.63065	0.209786	12.4566	0.028822
VPS15	265	278	LAYRNGHFFPEQVL			12	1690.87	ComplexI_Apo	5	1694.89	0.066843	3.08724	0.193425	12.5208	0.021714
VPS15	265	278	LAYRNGHFFPEQVL			12	1690.87	ComplexI_Apo	50	1694.8	0.036627	2.99502	0.185167	12.4308	0.013548
VPS15	265	278	LAYRNGHFFPEQVL			12	1690.87	ComplexI_Rab1	0	1691.81	0.181508	0	0	12.4749	0.01729
VPS15	265	278	LAYRNGHFFPEQVL			12	1690.87	ComplexI_Rab1	0.05	1693.56	0.053052	1.75273	0.189102	12.478	0.032224
VPS15	265	278	LAYRNGHFFPEQVL			12	1690.87	ComplexI_Rab1	0.5	1694.36	0.061579	2.55274	0.191669	12.4491	0.012418
VPS15	265	278	LAYRNGHFFPEQVL			12	1690.87	ComplexI_Rab1	5	1694.75	0.069705	2.93937	0.194432	12.4802	0.014917
VPS15	265	278	LAYRNGHFFPEQVL			12	1690.87	ComplexI_Rab1	50	1694.81	0.017483	3.0031	0.182348	12.4596	0.012631
VPS15	265	279	LAYRNGHFFPEQVLN			13	1804.91	ComplexI_Apo	0	1805.93	0.020983	0	0	11.5955	0.008325
VPS15	265	279	LAYRNGHFFPEQVLN			13	1804.91	ComplexI_Apo	0.05	1807.82	0.095355	1.88752	0.097637	11.6208	0.021307
VPS15	265	279	LAYRNGHFFPEQVLN			13	1804.91	ComplexI_Apo	0.5	1808.73	0.035308	2.7996	0.041073	11.5978	0.007459
VPS15	265	279	LAYRNGHFFPEQVLN			13	1804.91	ComplexI_Apo	5	1809.19	0.083214	3.26087	0.085818	11.634	0.016736
VPS15	265	279	LAYRNGHFFPEQVLN			13	1804.91	ComplexI_Apo	50	1809.63	0.082716	3.6936	0.085336	11.5776	0.012794
VPS15	265	279	LAYRNGHFFPEQVLN			13	1804.91	ComplexI_Rab1	0	1805.93	0.020983	0	0	11.5955	0.008325
VPS15	265	279	LAYRNGHFFPEQVLN			13	1804.91	ComplexI_Rab1	0.05	1807.78	0.024029	1.85167	0.031901	11.6	0.017896
VPS15	265	279	LAYRNGHFFPEQVLN			13	1804.91	ComplexI_Rab1	0.5	1808.64	0.01098	2.71199	0.023682	11.5755	0.009486
VPS15	265	279	LAYRNGHFFPEQVLN			13	1804.91	ComplexI_Rab1	5	1809.23	0.07431	3.29853	0.077216	11.6049	0.012639
VPS15	265	279	LAYRNGHFFPEQVLN			13	1804.91	ComplexI_Rab1	50	1809.49	0.104651	3.5576	0.106733	11.5958	0.014856
VPS15	267	278	YRNGHFFPEQVL			10	1506.75	ComplexI_Apo	0	1507.53	0.046519	0	0	12.1614	0.016223
VPS15	267	278	YRNGHFFPEQVL			10	1506.75	ComplexI_Apo	0.05	1509.01	0.064265	1.48321	0.079335	12.224	0.061371
VPS15	267	278	YRNGHFFPEQVL			10	1506.75	ComplexI_Apo	0.5	1509.92	0.066944	2.38797	0.08152	12.1424	0.017688
VPS15	267	278	YRNGHFFPEQVL			10	1506.75	ComplexI_Apo	5	1510.29	0.060891	2.75816	0.076627	12.1937	0.014416
VPS15	267	278	YRNGHFFPEQVL			10	1506.75	ComplexI_Apo	50	1510.11	0.062202	2.57782	0.077673	12.1206	0.012818
VPS15	267	278	YRNGHFFPEQVL			10	1506.75	ComplexI_Rab1	0	1507.53	0.046519	0	0	12.1614	0.016223
VPS15	267	278	YRNGHFFPEQVL			10	1506.75	ComplexI_Rab1	0.05	1509.06	0.069547	1.53529	0.08367	12.1491	0.029401
VPS15	267	278	YRNGHFFPEQVL			10	1506.75	ComplexI_Rab1	0.5	1509.79	0.075748	2.26329	0.088892	12.1233	0.011012
VPS15	267	278	YRNGHFFPEQVL			10	1506.75	ComplexI_Rab1	5	1510.15	0.116169	2.62317	0.125137	12.1577	0.013682
VPS15	267	278	YRNGHFFPEQVL			10	1506.75	ComplexI_Rab1	50	1510.14	0.082093	2.61077	0.094357	12.1466	0.014296
VPS15	279	288	NKIEDHSIRE			9	1240.63	ComplexI_Apo	0	1241.26	0.057237	0	0	4.79059	0.004017
VPS15	279	288	NKIEDHSIRE			9	1240.63	ComplexI_Apo	0.05	1242.41	0.087301	1.15053	0.104391	4.78178	0.007756
VPS15	279	288	NKIEDHSIRE			9	1240.63	ComplexI_Apo	0.5	1242.51	0.116525	1.25151	0.129823	4.7747	0.006003
VPS15	279	288	NKIEDHSIRE			9	1240.63	ComplexI_Apo	5	1243.01	0.116448	1.75046	0.129755	4.77617	0.005783
VPS15	279	288	NKIEDHSIRE			9	1240.63	ComplexI_Apo	50	1243.83	0.088716	2.5707	0.105577	4.77117	0.0041
VPS15	279	288	NKIEDHSIRE			9	1240.63	ComplexI_Rab1	0	1241.26	0.057237	0	0	4.79059	0.004017
VPS15	279	288	NKIEDHSIRE			9	1240.63	ComplexI_Rab1	0.05	1242.36	0.069119	1.09883	0.089742	4.76704	0.008397
VPS15	279	288	NKIEDHSIRE			9	1240.63	ComplexI_Rab1	0.5	1242.47	0.047049	1.2065	0.074092	4.75078	0.008288
VPS15	279	288	NKIEDHSIRE			9	1240.63	ComplexI_Rab1	5	1243	0.099972	1.74149	0.115198	4.75802	0.005028
VPS15	279	288	NKIEDHSIRE			9	1240.63	ComplexI_Rab1	50	1243.88	0.099299	2.61711	0.114614	4.75955	0.004661
VPS15	281	288	IEDHSIRE			7	998.49	ComplexI_Apo	0	998.98	0.032263	0	0	4.79448	0.003276
VPS15	281	288	IEDHSIRE			7	998.49	ComplexI_Apo	0.05	999.847	0.036684	0.866732	0.048853	4.77592	0.006273
VPS15	281	288	IEDHSIRE			7	998.49	ComplexI_Apo	0.5	999.861	0.073667	0.88113	0.080423	4.77771	0.000908
VPS15	281	288	IEDHSIRE			7	998.49	ComplexI_Apo	5	1000.42	0.094957	1.44334	0.100289	4.78239	0.003739
VPS15	281	288	IEDHSIRE			7	998.49	ComplexI_Apo	50	1001.34	0.018773	2.36005	0.037327	4.76788	0.007841
VPS15	281	288	IEDHSIRE			7	998.49	ComplexI_Rab1	0	998.98	0.032263	0	0	4.79448	0.003276
VPS15	281	288	IEDHSIRE			7	998.49	ComplexI_Rab1	0.05	999.971	0.046892	0.990316	0.056919	4.76654	0.008332
VPS15	281	288	IEDHSIRE			7	998.49	ComplexI_Rab1	0.5	999.847	0.055217	0.866922	0.063952	4.75732	0.006785
VPS15	281	288	IEDHSIRE			7	998.49	ComplexI_Rab1	5	1000.36	0.092398	1.38408	0.097869	4.75699	0.008034
VPS15	281	288	IEDHSIRE			7	998.49	ComplexI_Rab1	50	1001.22	0.032041	2.24109	0.04547	4.75443	0.001489
VPS15	294	306	IHREPDKRLEAED			11	1607.81	ComplexI_Apo	0	1608.67	0.060543	0	0	4.55358	0.006086
VPS15	294	306	IHREPDKRLEAED			11	1607.81	ComplexI_Apo	0.05	1609.28	0.068849	0.604982	0.091682	4.53874	0.007547
VPS15	294	306	IHREPDKRLEAED			11	1607.81	ComplexI_Apo	0.5	1609.57	0.04267	0.897916	0.074069	4.541	0.002722
VPS15	294	306	IHREPDKRLEAED			11	1607.81	ComplexI_Apo	5	1610.14	0.062614	1.46284	0.087097	4.53839	0.004643
VPS15	294	306	IHREPDKRLEAED			11	1607.81	ComplexI_Apo	50	1611.47	0.041936	2.79513	0.073648	4.53138	0.003792
VPS15	294	306	IHREPDKRLEAED			11	1607.81	ComplexI_Rab1	0	1608.67	0.060543	0	0	4.55358	0.006086
VPS15	294	306	IHREPDKRLEAED			11	1607.81	ComplexI_Rab1	0.05	1609.23	0.062864	0.56191	0.087277	4.54065	0.004064
VPS15	294	306	IHREPDKRLEAED			11	1607.81	ComplexI_Rab1	0.5	1609.52	0.050242	0.846376	0.078675	4.52901	0.004697
VPS15	294	306	IHREPDKRLEAED			11	1607.81	ComplexI_Rab1	5	1610.23	0.076427	1.55506	0.097502	4.5307	0.005313
VPS15	294	306	IHREPDKRLEAED			11	1607.81	ComplexI_Rab1	50	1611.45	0.055939	2.77452	0.082429	4.52845	0.003766
VPS15	307	316	YLKQQRGNAF			9	1224.65	ComplexI_Apo	0	1225.23	0.058617	0	0	6.50218	0.025843
VPS15	307	316	YLKQQRGNAF			9	1224.65	ComplexI_Apo	0.05	1225.81	0.070014	0.583233	0.091313	6.50875	0.016124
VPS15	307	316	YLKQQRGNAF			9	1224.65	ComplexI_Apo	0.5	1226.34	0.035939	1.10548	0.068757	6.47195	0.004267
VPS15	307	316	YLKQQRGNAF			9	1224.65	ComplexI_Apo	5	1226.82	0.043021	1.59316	0.07271	6.49853	0.011847
VPS15	307	316	YLKQQRGNAF			9	1224.65	ComplexI_Apo	50	1228.09	0.088838	2.85906	0.106434	6.45634	0.019024
VPS15	307	316	YLKQQRGNAF			9	1224.65	ComplexI_Rab1	0	1225.23	0.058617	0	0	6.50218	0.025843
VPS15	307	316	YLKQQRGNAF			9	1224.65	ComplexI_Rab1	0.05	1225.77	0.044736	0.545144	0.073738	6.46389	0.011275
VPS15	307	316	YLKQQRGNAF			9	1224.65	ComplexI_Rab1	0.5	1226.29	0.061933	1.05672	0.085274	6.46001	0.004111
VPS15	307	316	YLKQQRGNAF			9	1224.65	ComplexI_Rab1	5	1226.78	0.054404	1.5488	0.079974	6.45984	0.013295
VPS15	307	316	YLKQQRGNAF			9	1224.65	ComplexI_Rab1	50	1228.02	0.055491	2.78631	0.080717	6.47291	0.011932
VPS15	307	320	YLKQQRGNAFPEIF			12	1710.9	ComplexI_Apo	0	1711.84	0.042083	0	0	13.0922	0.013533
VPS15	307	320	YLKQQRGNAFPEIF			12	1710.9	ComplexI_Apo	0.05	1713.56	0.056886	1.71555	0.07076	13.1411	0.022634
VPS15	307	320	YLKQQRGNAFPEIF			12	1710.9	ComplexI_Apo	0.5	1714	0.057127	2.15694	0.070954	13.1092	0.045575
VPS15	307	320	YLKQQRGNAFPEIF			12	1710.9	ComplexI_Apo	5	1714.39	0.055689	2.55108	0.069801	13.1594	0.01673
VPS15	307	320	YLKQQRGNAFPEIF			12	1710.9	ComplexI_Apo	50	1715.45	0.087918	3.61071	0.097471	13.0803	0.007686
VPS15	307	320	YLKQQRGNAFPEIF			12	1710.9	ComplexI_Rab1	0	1711.84	0.042083	0	0	13.0922	0.013533
VPS15	307	320	YLKQQRGNAFPEIF			12	1710.9	ComplexI_Rab1	0.05	1713.51	0.069873	1.67144	0.081567	13.1022	0.021356
VPS15	307	320	YLKQQRGNAFPEIF			12	1710.9	ComplexI_Rab1	0.5	1713.95	0.059539	2.11055	0.07291	13.0688	0.012838
VPS15	307	320	YLKQQRGNAFPEIF			12	1710.9	ComplexI_Rab1	5	1714.4	0.032866	2.56285	0.053396	13.1154	0.014728
VPS15	307	320	YLKQQRGNAFPEIF			12	1710.9	ComplexI_Rab1	50	1715.37	0.063395	3.52948	0.076091	13.1074	0.025187
VPS15	321	330	YTFLQPYMAQ			8	1261.59	ComplexI_Apo	0	1262.27	0.047313	0	0	14.4899	0.006052
VPS15	321	330	YTFLQPYMAQ			8	1261.59	ComplexI_Apo	0.05	1262.91	0.06463	0.647012	0.080098	14.5122	0.011695
VPS15	321	330	YTFLQPYMAQ			8	1261.59	ComplexI_Apo	0.5	1263.55	0.042075	1.28108	0.063315	14.5049	0.014566
VPS15	321	330	YTFLQPYMAQ			8	1261.59	ComplexI_Apo	5	1263.96	0.050558	1.68918	0.069244	14.5421	0.011551
VPS15	321	330	YTFLQPYMAQ			8	1261.59	ComplexI_Apo	50	1264.44	0.11954	2.17742	0.128562	14.5083	0.009929
VPS15	321	330	YTFLQPYMAQ			8	1261.59	ComplexI_Rab1	0	1262.27	0.047313	0	0	14.4899	0.006052
VPS15	321	330	YTFLQPYMAQ			8	1261.59	ComplexI_Rab1	0.05	1262.82	0.030315	0.555766	0.056192	14.5035	0.015079
VPS15	321	330	YTFLQPYMAQ			8	1261.59	ComplexI_Rab1	0.5	1263.53	0.059127	1.262	0.075727	14.495	0.00924
VPS15	321	330	YTFLQPYMAQ			8	1261.59	ComplexI_Rab1	5	1263.93	0.069893	1.65816	0.084401	14.5376	0.011783
VPS15	321	330	YTFLQPYMAQ			8	1261.59	ComplexI_Rab1	50	1264.46	0.107242	2.19324	0.117215	14.523	0.013782
VPS15	321	331	YTFLQPYMAQF			9	1408.66	ComplexI_Apo	0	1409.46	0.030428	0	0	17.2167	0.006959
VPS15	321	331	YTFLQPYMAQF			9	1408.66	ComplexI_Apo	0.05	1410	0.085744	0.534104	0.090983	17.2403	0.013369
VPS15	321	331	YTFLQPYMAQF			9	1408.66	ComplexI_Apo	0.5	1410.58	0.036418	1.11354	0.047456	17.2334	0.013434
VPS15	321	331	YTFLQPYMAQF			9	1408.66	ComplexI_Apo	5	1411.02	0.10216	1.55996	0.106595	17.2808	0.012928
VPS15	321	331	YTFLQPYMAQF			9	1408.66	ComplexI_Apo	50	1411.62	0.093572	2.15807	0.098395	17.241	0.011568
VPS15	321	331	YTFLQPYMAQF			9	1408.66	ComplexI_Rab1	0	1409.46	0.030428	0	0	17.2167	0.006959
VPS15	321	331	YTFLQPYMAQF			9	1408.66	ComplexI_Rab1	0.05	1410.08	0.073955	0.612455	0.07997	17.2325	0.017195
VPS15	321	331	YTFLQPYMAQF			9	1408.66	ComplexI_Rab1	0.5	1410.62	0.018684	1.15063	0.035706	17.2303	0.00765
VPS15	321	331	YTFLQPYMAQF			9	1408.66	ComplexI_Rab1	5	1411.05	0.064195	1.58725	0.071041	17.2725	0.0087
VPS15	321	331	YTFLQPYMAQF			9	1408.66	ComplexI_Rab1	50	1411.55	0.027075	2.08989	0.04073	17.2553	0.01395
VPS15	322	330	TFLQPYMAQ			7	1098.53	ComplexI_Apo	0	1099.13	0.023648	0	0	13.0195	0.014674
VPS15	322	330	TFLQPYMAQ			7	1098.53	ComplexI_Apo	0.05	1099.55	0.011085	0.413079	0.026117	13.0311	0.006913
VPS15	322	330	TFLQPYMAQ			7	1098.53	ComplexI_Apo	0.5	1099.93	0.018807	0.800907	0.030215	13.0304	0.003222
VPS15	322	330	TFLQPYMAQ			7	1098.53	ComplexI_Apo	5	1100.31	0.056963	1.17497	0.061677	13.0667	0.004432
VPS15	322	330	TFLQPYMAQ			7	1098.53	ComplexI_Apo	50	1100.9	0.01384	1.76851	0.0274	13.0338	0.006631
VPS15	322	330	TFLQPYMAQ			7	1098.53	ComplexI_Rab1	0	1099.13	0.023648	0	0	13.0195	0.014674
VPS15	322	330	TFLQPYMAQ			7	1098.53	ComplexI_Rab1	0.05	1099.57	0.024435	0.435781	0.034004	13.0308	0.007588
VPS15	322	330	TFLQPYMAQ			7	1098.53	ComplexI_Rab1	0.5	1099.91	0.036	0.773107	0.043072	13.021	0.013759
VPS15	322	330	TFLQPYMAQ			7	1098.53	ComplexI_Rab1	5	1100.29	0.008604	1.15909	0.025165	13.055	0.010112
VPS15	322	330	TFLQPYMAQ			7	1098.53	ComplexI_Rab1	50	1100.87	0.037777	1.73388	0.044568	13.0497	0.016887
VPS15	331	337	FAKETFL			6	855.461	ComplexI_Apo	0	855.827	0.044899	0	0	11.3073	0.014426
VPS15	331	337	FAKETFL			6	855.461	ComplexI_Apo	0.05	857.702	0.08451	1.8748	0.095697	11.3297	0.023966
VPS15	331	337	FAKETFL			6	855.461	ComplexI_Apo	0.5	858.266	0.028346	2.43862	0.053098	11.3135	0.010907
VPS15	331	337	FAKETFL			6	855.461	ComplexI_Apo	5	858.695	0.041941	2.86768	0.061441	11.3427	0.005579
VPS15	331	337	FAKETFL			6	855.461	ComplexI_Apo	50	858.609	0.042216	2.78145	0.061629	11.2721	0.014755
VPS15	331	337	FAKETFL			6	855.461	ComplexI_Rab1	0	855.827	0.044899	0	0	11.3073	0.014426
VPS15	331	337	FAKETFL			6	855.461	ComplexI_Rab1	0.05	857.625	0.032731	1.7973	0.055563	11.2986	0.011692
VPS15	331	337	FAKETFL			6	855.461	ComplexI_Rab1	0.5	858.202	0.036108	2.37438	0.057617	11.2828	0.01469
VPS15	331	337	FAKETFL			6	855.461	ComplexI_Rab1	5	858.653	0.043431	2.82581	0.062467	11.3072	0.00779
VPS15	331	337	FAKETFL			6	855.461	ComplexI_Rab1	50	858.646	0.061545	2.81879	0.076182	11.3104	0.01897
VPS15	331	339	FAKETFLSA			8	1013.53	ComplexI_Apo	0	1013.97	0.08763	0	0	10.7825	0.013421
VPS15	331	339	FAKETFLSA			8	1013.53	ComplexI_Apo	0.05	1016.75	0.078783	2.77865	0.117838	10.7872	0.019868
VPS15	331	339	FAKETFLSA			8	1013.53	ComplexI_Apo	0.5	1017.49	0.053439	3.51816	0.102639	10.769	0.008321
VPS15	331	339	FAKETFLSA			8	1013.53	ComplexI_Apo	5	1017.76	0.06489	3.78668	0.10904	10.8002	0.004516
VPS15	331	339	FAKETFLSA			8	1013.53	ComplexI_Apo	50	1017.67	0.067724	3.69516	0.11075	10.7377	0.012357
VPS15	331	339	FAKETFLSA			8	1013.53	ComplexI_Rab1	0	1013.97	0.08763	0	0	10.7825	0.013421
VPS15	331	339	FAKETFLSA			8	1013.53	ComplexI_Rab1	0.05	1016.69	0.012405	2.72407	0.088504	10.7616	0.012552
VPS15	331	339	FAKETFLSA			8	1013.53	ComplexI_Rab1	0.5	1017.44	0.013124	3.46703	0.088608	10.7469	0.017927
VPS15	331	339	FAKETFLSA			8	1013.53	ComplexI_Rab1	5	1017.75	0.034754	3.783	0.094271	10.7621	0.0133
VPS15	331	339	FAKETFLSA			8	1013.53	ComplexI_Rab1	50	1017.7	0.049468	3.73219	0.100629	10.7643	0.015139
VPS15	379	385	VSVITSC			6	708.36	ComplexI_Apo	0	708.729	0.009762	0	0	8.73491	0.018376
VPS15	379	385	VSVITSC			6	708.36	ComplexI_Apo	0.05	708.768	0.021012	0.03846	0.023169	8.74841	0.014361
VPS15	379	385	VSVITSC			6	708.36	ComplexI_Apo	0.5	708.798	0.003744	0.068984	0.010456	8.72832	0.005925
VPS15	379	385	VSVITSC			6	708.36	ComplexI_Apo	5	708.924	0.004882	0.194983	0.010915	8.75392	0.002457
VPS15	379	385	VSVITSC			6	708.36	ComplexI_Apo	50	709.493	0.019121	0.763173	0.021469	8.72247	0.018443
VPS15	379	385	VSVITSC			6	708.36	ComplexI_Rab1	0	708.729	0.009762	0	0	8.73491	0.018376
VPS15	379	385	VSVITSC			6	708.36	ComplexI_Rab1	0.05	708.782	0.011938	0.053127	0.015421	8.71295	0.010338
VPS15	379	385	VSVITSC			6	708.36	ComplexI_Rab1	0.5	708.793	0.016658	0.063234	0.019308	8.70997	0.003232
VPS15	379	385	VSVITSC			6	708.36	ComplexI_Rab1	5	708.932	0.005751	0.202405	0.01133	8.71777	0.015049
VPS15	379	385	VSVITSC			6	708.36	ComplexI_Rab1	50	709.429	0.039692	0.700007	0.040875	8.73163	0.012191
VPS15	379	386	VSVITSCL			7	821.444	ComplexI_Apo	0	821.809	0.013336	0	0	13.0874	0.010772
VPS15	379	386	VSVITSCL			7	821.444	ComplexI_Apo	0.05	821.879	0.018071	0.070324	0.022459	13.1121	0.017419
VPS15	379	386	VSVITSCL			7	821.444	ComplexI_Apo	0.5	821.917	0.031291	0.10791	0.034015	13.1075	0.003453
VPS15	379	386	VSVITSCL			7	821.444	ComplexI_Apo	5	822.139	0.034615	0.330444	0.037095	13.1556	0.014496
VPS15	379	386	VSVITSCL			7	821.444	ComplexI_Apo	50	822.697	0.075625	0.887676	0.076791	13.1013	0.006935
VPS15	379	386	VSVITSCL			7	821.444	ComplexI_Rab1	0	821.809	0.013336	0	0	13.0874	0.010772
VPS15	379	386	VSVITSCL			7	821.444	ComplexI_Rab1	0.05	821.889	0.011736	0.07951	0.017764	13.1043	0.007424
VPS15	379	386	VSVITSCL			7	821.444	ComplexI_Rab1	0.5	821.91	0.017278	0.101143	0.021826	13.097	0.008092
VPS15	379	386	VSVITSCL			7	821.444	ComplexI_Rab1	5	822.108	0.02854	0.299349	0.031502	13.1329	0.009906
VPS15	379	386	VSVITSCL			7	821.444	ComplexI_Rab1	50	822.673	0.075647	0.863553	0.076813	13.1133	0.014277
VPS15	386	396	LQTLKYCDSKL			10	1311.7	ComplexI_Apo	0	1312.41	0.017417	0	0	9.602	0.014386
VPS15	386	396	LQTLKYCDSKL			10	1311.7	ComplexI_Apo	0.05	1313.19	0.042323	0.777239	0.045767	9.61421	0.019685
VPS15	386	396	LQTLKYCDSKL			10	1311.7	ComplexI_Apo	0.5	1314	0.097259	1.58932	0.098806	9.58481	0.005479
VPS15	386	396	LQTLKYCDSKL			10	1311.7	ComplexI_Apo	5	1315.26	0.082251	2.85605	0.084074	9.61086	0.005989
VPS15	386	396	LQTLKYCDSKL			10	1311.7	ComplexI_Apo	50	1315.75	0.080159	3.33849	0.082029	9.54182	0.017073
VPS15	386	396	LQTLKYCDSKL			10	1311.7	ComplexI_Rab1	0	1312.41	0.017417	0	0	9.602	0.014386
VPS15	386	396	LQTLKYCDSKL			10	1311.7	ComplexI_Rab1	0.05	1313.29	0.020881	0.885335	0.027192	9.58027	0.01239
VPS15	386	396	LQTLKYCDSKL			10	1311.7	ComplexI_Rab1	0.5	1313.88	0.074974	1.47069	0.076971	9.55698	0.010996
VPS15	386	396	LQTLKYCDSKL			10	1311.7	ComplexI_Rab1	5	1315.15	0.011538	2.74413	0.020892	9.57249	0.016265
VPS15	386	396	LQTLKYCDSKL			10	1311.7	ComplexI_Rab1	50	1315.69	0.079699	3.28513	0.08158	9.56306	0.018891
VPS15	387	396	QTLKYCDSKL			9	1198.61	ComplexI_Apo	0	1199.13	0.05003	0	0	8.22925	0.016028
VPS15	387	396	QTLKYCDSKL			9	1198.61	ComplexI_Apo	0.05	1200.08	0.02021	0.947476	0.053958	8.232	0.013971
VPS15	387	396	QTLKYCDSKL			9	1198.61	ComplexI_Apo	0.5	1200.59	0.071003	1.46689	0.086859	8.21434	0.012536
VPS15	387	396	QTLKYCDSKL			9	1198.61	ComplexI_Apo	5	1201.5	0.058276	2.37252	0.076805	8.23088	0.002823
VPS15	387	396	QTLKYCDSKL			9	1198.61	ComplexI_Apo	50	1202.06	0.030935	2.92898	0.058822	8.16446	0.018882
VPS15	387	396	QTLKYCDSKL			9	1198.61	ComplexI_Rab1	0	1199.13	0.05003	0	0	8.22925	0.016028
VPS15	387	396	QTLKYCDSKL			9	1198.61	ComplexI_Rab1	0.05	1200.04	0.036636	0.910158	0.06201	8.16833	0.011793
VPS15	387	396	QTLKYCDSKL			9	1198.61	ComplexI_Rab1	0.5	1200.52	0.074678	1.39357	0.089888	8.14947	0.010888
VPS15	387	396	QTLKYCDSKL			9	1198.61	ComplexI_Rab1	5	1201.45	0.091854	2.32094	0.104595	8.15225	0.013431
VPS15	387	396	QTLKYCDSKL			9	1198.61	ComplexI_Rab1	50	1202.04	0.072445	2.91008	0.088041	8.16599	0.020126
VPS15	387	398	QTLKYCDSKLAA			11	1340.69	ComplexI_Apo	0	1341.39	0.045909	0	0	7.84839	0.027454
VPS15	387	398	QTLKYCDSKLAA			11	1340.69	ComplexI_Apo	0.05	1342.2	0.024531	0.812917	0.052052	7.85312	0.017351
VPS15	387	398	QTLKYCDSKLAA			11	1340.69	ComplexI_Apo	0.5	1342.76	0.101869	1.37019	0.111736	7.82267	0.005335
VPS15	387	398	QTLKYCDSKLAA			11	1340.69	ComplexI_Apo	5	1343.6	0.063527	2.21411	0.078379	7.84284	0.00409
VPS15	387	398	QTLKYCDSKLAA			11	1340.69	ComplexI_Apo	50	1344.21	0.032182	2.81603	0.056065	7.79476	0.021067
VPS15	387	398	QTLKYCDSKLAA			11	1340.69	ComplexI_Rab1	0	1341.39	0.045909	0	0	7.84839	0.027454
VPS15	387	398	QTLKYCDSKLAA			11	1340.69	ComplexI_Rab1	0.05	1342.15	0.024607	0.763636	0.052088	7.79598	0.011016
VPS15	387	398	QTLKYCDSKLAA			11	1340.69	ComplexI_Rab1	0.5	1342.7	0.048875	1.31094	0.067055	7.79037	0.006332
VPS15	387	398	QTLKYCDSKLAA			11	1340.69	ComplexI_Rab1	5	1343.58	0.033382	2.18949	0.056763	7.78323	0.015826
VPS15	387	398	QTLKYCDSKLAA			11	1340.69	ComplexI_Rab1	50	1344.18	0.044463	2.79176	0.063911	7.79319	0.018446
VPS15	401	411	LILHLAPRLSV			9	1231.79	ComplexI_Apo	0	1232.44	0.06753	0	0	11.982	0.012806
VPS15	401	411	LILHLAPRLSV			9	1231.79	ComplexI_Apo	0.05	1233.86	0.075064	1.41953	0.10097	12.0256	0.028816
VPS15	401	411	LILHLAPRLSV			9	1231.79	ComplexI_Apo	0.5	1233.98	0.043987	1.53696	0.080592	11.9931	0.013105
VPS15	401	411	LILHLAPRLSV			9	1231.79	ComplexI_Apo	5	1234	0.047584	1.56197	0.082611	12.0596	0.024203
VPS15	401	411	LILHLAPRLSV			9	1231.79	ComplexI_Apo	50	1234.46	0.01281	2.02442	0.068734	11.9689	0.012479
VPS15	401	411	LILHLAPRLSV			9	1231.79	ComplexI_Rab1	0	1232.44	0.06753	0	0	11.982	0.012806
VPS15	401	411	LILHLAPRLSV			9	1231.79	ComplexI_Rab1	0.05	1233.93	0.082316	1.48626	0.106472	11.9763	0.019127
VPS15	401	411	LILHLAPRLSV			9	1231.79	ComplexI_Rab1	0.5	1233.97	0.02924	1.53279	0.073589	11.9601	0.008448
VPS15	401	411	LILHLAPRLSV			9	1231.79	ComplexI_Rab1	5	1234.05	0.07655	1.61283	0.10208	12.0106	0.013565
VPS15	401	411	LILHLAPRLSV			9	1231.79	ComplexI_Rab1	50	1234.43	0.051433	1.99223	0.084886	11.9872	0.015162
VPS15	402	411	ILHLAPRLSV			8	1118.7	ComplexI_Apo	0	1119.22	0.027014	0	0	10.4902	0.009774
VPS15	402	411	ILHLAPRLSV			8	1118.7	ComplexI_Apo	0.05	1120.76	0.10325	1.54414	0.106725	10.5044	0.030427
VPS15	402	411	ILHLAPRLSV			8	1118.7	ComplexI_Apo	0.5	1120.87	0.105355	1.65366	0.108763	10.4827	0.012355
VPS15	402	411	ILHLAPRLSV			8	1118.7	ComplexI_Apo	5	1120.87	0.044133	1.64823	0.051744	10.5304	0.016249
VPS15	402	411	ILHLAPRLSV			8	1118.7	ComplexI_Apo	50	1121.23	0.060893	2.01215	0.066616	10.4494	0.014886
VPS15	402	411	ILHLAPRLSV			8	1118.7	ComplexI_Rab1	0	1119.22	0.027014	0	0	10.4902	0.009774
VPS15	402	411	ILHLAPRLSV			8	1118.7	ComplexI_Rab1	0.05	1120.76	0.018956	1.53921	0.033001	10.463	0.017346
VPS15	402	411	ILHLAPRLSV			8	1118.7	ComplexI_Rab1	0.5	1120.82	0.078044	1.59914	0.082587	10.4623	0.020966
VPS15	402	411	ILHLAPRLSV			8	1118.7	ComplexI_Rab1	5	1120.83	0.08077	1.61494	0.085167	10.4844	0.018566
VPS15	402	411	ILHLAPRLSV			8	1118.7	ComplexI_Rab1	50	1121.19	0.031107	1.96923	0.041199	10.4743	0.019107
VPS15	403	411	LHLAPRLSV			7	1005.62	ComplexI_Apo	0	1006.08	0.024361	0	0	10.4889	0.010701
VPS15	403	411	LHLAPRLSV			7	1005.62	ComplexI_Apo	0.05	1007.4	0.057139	1.32367	0.062115	10.5119	0.025742
VPS15	403	411	LHLAPRLSV			7	1005.62	ComplexI_Apo	0.5	1007.38	0.086922	1.30686	0.090272	10.483	0.010506
VPS15	403	411	LHLAPRLSV			7	1005.62	ComplexI_Apo	5	1007.43	0.033573	1.34932	0.041481	10.5327	0.016413
VPS15	403	411	LHLAPRLSV			7	1005.62	ComplexI_Apo	50	1007.77	0.03193	1.68969	0.040163	10.4506	0.015257
VPS15	403	411	LHLAPRLSV			7	1005.62	ComplexI_Rab1	0	1006.08	0.024361	0	0	10.4889	0.010701
VPS15	403	411	LHLAPRLSV			7	1005.62	ComplexI_Rab1	0.05	1007.37	0.017923	1.29392	0.030244	10.4832	0.007262
VPS15	403	411	LHLAPRLSV			7	1005.62	ComplexI_Rab1	0.5	1007.43	0.033981	1.35427	0.041811	10.4613	0.020924
VPS15	403	411	LHLAPRLSV			7	1005.62	ComplexI_Rab1	5	1007.41	0.055426	1.33014	0.060544	10.4888	0.018257
VPS15	403	411	LHLAPRLSV			7	1005.62	ComplexI_Rab1	50	1007.68	0.022395	1.60716	0.033091	10.4703	0.014598
VPS15	404	411	HLAPRLSV			6	892.536	ComplexI_Apo	0	892.956	0.04123	0	0	7.49948	0.018086
VPS15	404	411	HLAPRLSV			6	892.536	ComplexI_Apo	0.05	894.486	0.035468	1.52933	0.054386	7.5218	0.025169
VPS15	404	411	HLAPRLSV			6	892.536	ComplexI_Apo	0.5	894.572	0.022017	1.61505	0.04674	7.47936	0.005594
VPS15	404	411	HLAPRLSV			6	892.536	ComplexI_Apo	5	894.588	0.037814	1.63113	0.055945	7.51066	0.006839
VPS15	404	411	HLAPRLSV			6	892.536	ComplexI_Apo	50	894.9	0.041098	1.94333	0.058214	7.44057	0.018028
VPS15	404	411	HLAPRLSV			6	892.536	ComplexI_Rab1	0	892.956	0.04123	0	0	7.49948	0.018086
VPS15	404	411	HLAPRLSV			6	892.536	ComplexI_Rab1	0.05	894.465	0.021975	1.50889	0.046721	7.45424	0.014184
VPS15	404	411	HLAPRLSV			6	892.536	ComplexI_Rab1	0.5	894.53	0.028425	1.57342	0.050079	7.43849	0.010167
VPS15	404	411	HLAPRLSV			6	892.536	ComplexI_Rab1	5	894.584	0.026871	1.62721	0.049213	7.4373	0.012413
VPS15	404	411	HLAPRLSV			6	892.536	ComplexI_Rab1	50	894.884	0.019478	1.92725	0.045599	7.4438	0.016878
VPS15	415	422	LDRITPYL			6	990.562	ComplexI_Apo	0	991.031	0.038078	0	0	11.886	0.006535
VPS15	415	422	LDRITPYL			6	990.562	ComplexI_Apo	0.05	991.114	0.05254	0.083224	0.064888	11.9043	0.020361
VPS15	415	422	LDRITPYL			6	990.562	ComplexI_Apo	0.5	991.06	0.033329	0.029154	0.050604	11.8872	0.012847
VPS15	415	422	LDRITPYL			6	990.562	ComplexI_Apo	5	991.111	0.089857	0.080266	0.097592	11.9331	0.011389
VPS15	415	422	LDRITPYL			6	990.562	ComplexI_Apo	50	991.203	0.050518	0.172421	0.063262	11.8647	0.017898
VPS15	415	422	LDRITPYL			6	990.562	ComplexI_Rab1	0	991.031	0.038078	0	0	11.886	0.006535
VPS15	415	422	LDRITPYL			6	990.562	ComplexI_Rab1	0.05	991.143	0.031907	0.112582	0.049679	11.8732	0.028673
VPS15	415	422	LDRITPYL			6	990.562	ComplexI_Rab1	0.5	991.056	0.043196	0.024937	0.057584	11.8579	0.011385
VPS15	415	422	LDRITPYL			6	990.562	ComplexI_Rab1	5	991.107	0.105637	0.076651	0.112291	11.8778	0.004347
VPS15	415	422	LDRITPYL			6	990.562	ComplexI_Rab1	50	991.147	0.033361	0.116404	0.050625	11.8789	0.014118
VPS15	415	425	LDRITPYLLHF			9	1387.77	ComplexI_Apo	0	1388.5	0.074206	0	0	14.5464	0.012211
VPS15	415	425	LDRITPYLLHF			9	1387.77	ComplexI_Apo	0.05	1388.62	0.059857	0.116267	0.095338	14.5986	0.020098
VPS15	415	425	LDRITPYLLHF			9	1387.77	ComplexI_Apo	0.5	1388.67	0.069329	0.174103	0.101552	14.579	0.022203
VPS15	415	425	LDRITPYLLHF			9	1387.77	ComplexI_Apo	5	1388.87	0.040262	0.373716	0.084424	14.6306	0.030907
VPS15	415	425	LDRITPYLLHF			9	1387.77	ComplexI_Apo	50	1389.07	0.070205	0.569615	0.102153	14.5569	0.013701
VPS15	415	425	LDRITPYLLHF			9	1387.77	ComplexI_Rab1	0	1388.5	0.074206	0	0	14.5464	0.012211
VPS15	415	425	LDRITPYLLHF			9	1387.77	ComplexI_Rab1	0.05	1388.6	0.102753	0.094956	0.126746	14.5823	0.019874
VPS15	415	425	LDRITPYLLHF			9	1387.77	ComplexI_Rab1	0.5	1388.66	0.041944	0.160825	0.085239	14.5496	0.008671
VPS15	415	425	LDRITPYLLHF			9	1387.77	ComplexI_Rab1	5	1388.84	0.033078	0.33992	0.081244	14.6001	0.023891
VPS15	415	425	LDRITPYLLHF			9	1387.77	ComplexI_Rab1	50	1389.09	0.039143	0.589869	0.083896	14.5804	0.012528
VPS15	423	437	LHFSNDSVPRVRAEA			13	1697.87	ComplexI_Apo	0	1698.78	0.032687	0	0	8.03465	0.015555
VPS15	423	437	LHFSNDSVPRVRAEA			13	1697.87	ComplexI_Apo	0.05	1699.73	0.04812	0.95036	0.058172	8.05584	0.021647
VPS15	423	437	LHFSNDSVPRVRAEA			13	1697.87	ComplexI_Apo	0.5	1700.07	0.039872	1.29596	0.051558	8.02838	0.00948
VPS15	423	437	LHFSNDSVPRVRAEA			13	1697.87	ComplexI_Apo	5	1700.24	0.023242	1.4638	0.040108	8.04968	0.005382
VPS15	423	437	LHFSNDSVPRVRAEA			13	1697.87	ComplexI_Apo	50	1700.74	0.020869	1.96238	0.038781	7.99564	0.016313
VPS15	423	437	LHFSNDSVPRVRAEA			13	1697.87	ComplexI_Rab1	0	1698.78	0.032687	0	0	8.03465	0.015555
VPS15	423	437	LHFSNDSVPRVRAEA			13	1697.87	ComplexI_Rab1	0.05	1699.6	0.09031	0.825357	0.096043	8.0106	0.011245
VPS15	423	437	LHFSNDSVPRVRAEA			13	1697.87	ComplexI_Rab1	0.5	1700	0.071309	1.22129	0.078444	8.00038	0.010357
VPS15	423	437	LHFSNDSVPRVRAEA			13	1697.87	ComplexI_Rab1	5	1700.21	0.051881	1.42896	0.06132	7.99748	0.012556
VPS15	423	437	LHFSNDSVPRVRAEA			13	1697.87	ComplexI_Rab1	50	1700.67	0.061506	1.89395	0.069652	8.00325	0.017992
VPS15	426	435	SNDSVPRVRA			8	1100.58	ComplexI_Apo	0	1101.1	0.033537	0	0	5.4492	0.009431
VPS15	426	435	SNDSVPRVRA			8	1100.58	ComplexI_Apo	0.05	1101.91	0.059971	0.806396	0.068711	5.45336	0.006299
VPS15	426	435	SNDSVPRVRA			8	1100.58	ComplexI_Apo	0.5	1102.28	0.018099	1.1838	0.038109	5.43951	0.002472
VPS15	426	435	SNDSVPRVRA			8	1100.58	ComplexI_Apo	5	1102.38	0.044461	1.28476	0.055691	5.45815	0.00394
VPS15	426	435	SNDSVPRVRA			8	1100.58	ComplexI_Apo	50	1102.84	0.094095	1.74088	0.099893	5.42475	0.008138
VPS15	426	435	SNDSVPRVRA			8	1100.58	ComplexI_Rab1	0	1101.1	0.033537	0	0	5.4492	0.009431
VPS15	426	435	SNDSVPRVRA			8	1100.58	ComplexI_Rab1	0.05	1101.92	0.042195	0.82288	0.053899	5.43159	0.008701
VPS15	426	435	SNDSVPRVRA			8	1100.58	ComplexI_Rab1	0.5	1102.29	0.021459	1.18984	0.039815	5.42045	0.007393
VPS15	426	435	SNDSVPRVRA			8	1100.58	ComplexI_Rab1	5	1102.39	0.011619	1.29028	0.035493	5.42703	0.009156
VPS15	426	435	SNDSVPRVRA			8	1100.58	ComplexI_Rab1	50	1102.82	0.083028	1.72315	0.089546	5.42793	0.006531
VPS15	426	437	SNDSVPRVRAEA			10	1300.66	ComplexI_Apo	0	1301.2	0.072872	0	0	5.62098	0.014534
VPS15	426	437	SNDSVPRVRAEA			10	1300.66	ComplexI_Apo	0.05	1302.11	0.055245	0.907331	0.091445	5.63286	0.00892
VPS15	426	437	SNDSVPRVRAEA			10	1300.66	ComplexI_Apo	0.5	1302.51	0.111224	1.30523	0.13297	5.60428	0.013032
VPS15	426	437	SNDSVPRVRAEA			10	1300.66	ComplexI_Apo	5	1302.58	0.07266	1.38363	0.102906	5.63279	0.003852
VPS15	426	437	SNDSVPRVRAEA			10	1300.66	ComplexI_Apo	50	1303.12	0.066419	1.92032	0.098599	5.58902	0.019153
VPS15	426	437	SNDSVPRVRAEA			10	1300.66	ComplexI_Rab1	0	1301.2	0.072872	0	0	5.62098	0.014534
VPS15	426	437	SNDSVPRVRAEA			10	1300.66	ComplexI_Rab1	0.05	1302.02	0.078594	0.822513	0.107179	5.61149	0.019352
VPS15	426	437	SNDSVPRVRAEA			10	1300.66	ComplexI_Rab1	0.5	1302.41	0.109439	1.20749	0.13148	5.60535	0.008842
VPS15	426	437	SNDSVPRVRAEA			10	1300.66	ComplexI_Rab1	5	1302.61	0.1121	1.40887	0.133704	5.60651	0.009941
VPS15	426	437	SNDSVPRVRAEA			10	1300.66	ComplexI_Rab1	50	1303.12	0.093292	1.91543	0.118379	5.60518	0.012395
VPS15	426	438	SNDSVPRVRAEAL			11	1413.74	ComplexI_Apo	0	1414.45	0.05742	0	0	7.89843	0.026302
VPS15	426	438	SNDSVPRVRAEAL			11	1413.74	ComplexI_Apo	0.05	1415.25	0.091574	0.807776	0.108088	7.90777	0.012994
VPS15	426	438	SNDSVPRVRAEAL			11	1413.74	ComplexI_Apo	0.5	1415.7	0.041157	1.25859	0.070647	7.88216	0.004712
VPS15	426	438	SNDSVPRVRAEAL			11	1413.74	ComplexI_Apo	5	1415.8	0.057135	1.353	0.081003	7.91385	0.007313
VPS15	426	438	SNDSVPRVRAEAL			11	1413.74	ComplexI_Apo	50	1416.24	0.050509	1.79689	0.076474	7.85885	0.020919
VPS15	426	438	SNDSVPRVRAEAL			11	1413.74	ComplexI_Rab1	0	1414.45	0.05742	0	0	7.89843	0.026302
VPS15	426	438	SNDSVPRVRAEAL			11	1413.74	ComplexI_Rab1	0.05	1415.26	0.05209	0.818129	0.077527	7.85274	0.011515
VPS15	426	438	SNDSVPRVRAEAL			11	1413.74	ComplexI_Rab1	0.5	1415.66	0.069389	1.21517	0.090066	7.84726	0.003802
VPS15	426	438	SNDSVPRVRAEAL			11	1413.74	ComplexI_Rab1	5	1415.77	0.038255	1.32745	0.068997	7.85045	0.014766
VPS15	426	438	SNDSVPRVRAEAL			11	1413.74	ComplexI_Rab1	50	1416.19	0.050319	1.74501	0.076349	7.85954	0.015594
VPS15	438	446	LRTLTKVLA			8	1014.67	ComplexI_Apo	0	1015.15	0.029957	0	0	7.72242	0.020909
VPS15	438	446	LRTLTKVLA			8	1014.67	ComplexI_Apo	0.05	1015.19	0.034992	0.035847	0.046064	7.74732	0.030058
VPS15	438	446	LRTLTKVLA			8	1014.67	ComplexI_Apo	0.5	1015.21	0.047697	0.055325	0.056324	7.7107	0.006564
VPS15	438	446	LRTLTKVLA			8	1014.67	ComplexI_Apo	5	1015.2	0.038443	0.04555	0.048737	7.75413	0.013093
VPS15	438	446	LRTLTKVLA			8	1014.67	ComplexI_Apo	50	1015.47	0.050356	0.319927	0.058593	7.67395	0.017318
VPS15	438	446	LRTLTKVLA			8	1014.67	ComplexI_Rab1	0	1015.15	0.029957	0	0	7.72242	0.020909
VPS15	438	446	LRTLTKVLA			8	1014.67	ComplexI_Rab1	0.05	1015.2	0.02855	0.04722	0.041382	7.67995	0.011032
VPS15	438	446	LRTLTKVLA			8	1014.67	ComplexI_Rab1	0.5	1015.21	0.02749	0.054014	0.040658	7.67479	0.009781
VPS15	438	446	LRTLTKVLA			8	1014.67	ComplexI_Rab1	5	1015.25	0.050625	0.101588	0.058825	7.67888	0.010448
VPS15	438	446	LRTLTKVLA			8	1014.67	ComplexI_Rab1	50	1015.45	0.029735	0.299096	0.042209	7.68407	0.015275
VPS15	438	447	LRTLTKVLAL			9	1127.75	ComplexI_Apo	0	1128.27	0.058462	0	0	10.9948	0.017078
VPS15	438	447	LRTLTKVLAL			9	1127.75	ComplexI_Apo	0.05	1128.35	0.068098	0.080081	0.089751	11.0242	0.026419
VPS15	438	447	LRTLTKVLAL			9	1127.75	ComplexI_Apo	0.5	1128.43	0.032181	0.160849	0.066734	10.9964	0.009309
VPS15	438	447	LRTLTKVLAL			9	1127.75	ComplexI_Apo	5	1129.02	0.021401	0.74307	0.062256	11.0439	0.021056
VPS15	438	447	LRTLTKVLAL			9	1127.75	ComplexI_Apo	50	1129.36	0.043653	1.09065	0.072962	10.9508	0.015848
VPS15	438	447	LRTLTKVLAL			9	1127.75	ComplexI_Rab1	0	1128.27	0.058462	0	0	10.9948	0.017078
VPS15	438	447	LRTLTKVLAL			9	1127.75	ComplexI_Rab1	0.05	1128.35	0.045198	0.082336	0.073896	10.9884	0.013341
VPS15	438	447	LRTLTKVLAL			9	1127.75	ComplexI_Rab1	0.5	1128.43	0.054831	0.15332	0.080152	10.9753	0.019306
VPS15	438	447	LRTLTKVLAL			9	1127.75	ComplexI_Rab1	5	1129.03	0.035367	0.758186	0.068328	10.999	0.01132
VPS15	438	447	LRTLTKVLAL			9	1127.75	ComplexI_Rab1	50	1129.4	0.043521	1.12465	0.072883	10.9818	0.021401
VPS15	439	447	RTLTKVLAL			8	1014.67	ComplexI_Apo	0	1015.07	0.071963	0	0	9.6293	0.025218
VPS15	439	447	RTLTKVLAL			8	1014.67	ComplexI_Apo	0.05	1015.25	0.01034	0.172071	0.072702	9.66638	0.032011
VPS15	439	447	RTLTKVLAL			8	1014.67	ComplexI_Apo	0.5	1015.36	0.049659	0.282314	0.087434	9.62563	0.00663
VPS15	439	447	RTLTKVLAL			8	1014.67	ComplexI_Apo	5	1015.89	0.067599	0.819751	0.098733	9.67131	0.016837
VPS15	439	447	RTLTKVLAL			8	1014.67	ComplexI_Apo	50	1016.21	0.036105	1.13216	0.080512	9.56949	0.017289
VPS15	439	447	RTLTKVLAL			8	1014.67	ComplexI_Rab1	0	1015.07	0.071963	0	0	9.6293	0.025218
VPS15	439	447	RTLTKVLAL			8	1014.67	ComplexI_Rab1	0.05	1015.16	0.073138	0.081629	0.102605	9.59837	0.01494
VPS15	439	447	RTLTKVLAL			8	1014.67	ComplexI_Rab1	0.5	1015.28	0.101214	0.205141	0.124189	9.57063	0.018435
VPS15	439	447	RTLTKVLAL			8	1014.67	ComplexI_Rab1	5	1015.86	0.013257	0.782259	0.073174	9.59083	0.012175
VPS15	439	447	RTLTKVLAL			8	1014.67	ComplexI_Rab1	50	1016.21	0.023586	1.14039	0.07573	9.58676	0.024461
VPS15	447	462	LVKEVPRNDINIYPEY			13	1962.03	ComplexI_Apo	0	1963.09	0.040816	0	0	10.5399	0.009713
VPS15	447	462	LVKEVPRNDINIYPEY			13	1962.03	ComplexI_Apo	0.05	1965.89	0.101971	2.79946	0.109837	10.5554	0.016665
VPS15	447	462	LVKEVPRNDINIYPEY			13	1962.03	ComplexI_Apo	0.5	1967.21	0.16936	4.12257	0.174209	10.5362	0.007251
VPS15	447	462	LVKEVPRNDINIYPEY			13	1962.03	ComplexI_Apo	5	1968.24	0.034616	5.15562	0.053519	10.5618	0.004415
VPS15	447	462	LVKEVPRNDINIYPEY			13	1962.03	ComplexI_Apo	50	1969.48	0.144411	6.38636	0.150069	10.4945	0.016501
VPS15	447	462	LVKEVPRNDINIYPEY			13	1962.03	ComplexI_Rab1	0	1963.09	0.040816	0	0	10.5399	0.009713
VPS15	447	462	LVKEVPRNDINIYPEY			13	1962.03	ComplexI_Rab1	0.05	1965.88	0.091427	2.78925	0.100125	10.5341	0.013786
VPS15	447	462	LVKEVPRNDINIYPEY			13	1962.03	ComplexI_Rab1	0.5	1967.08	0.188087	3.98599	0.192464	10.5168	0.01679
VPS15	447	462	LVKEVPRNDINIYPEY			13	1962.03	ComplexI_Rab1	5	1968.3	0.06828	5.20902	0.07955	10.5319	0.010357
VPS15	447	462	LVKEVPRNDINIYPEY			13	1962.03	ComplexI_Rab1	50	1969.53	0.077163	6.44428	0.087294	10.5232	0.016908
VPS15	448	462	VKEVPRNDINIYPEY			12	1848.95	ComplexI_Apo	0	1850	0.020646	0	0	10.2264	0.012237
VPS15	448	462	VKEVPRNDINIYPEY			12	1848.95	ComplexI_Apo	0.05	1852.31	0.07037	2.31602	0.073336	10.2425	0.018716
VPS15	448	462	VKEVPRNDINIYPEY			12	1848.95	ComplexI_Apo	0.5	1853.39	0.02855	3.39796	0.035233	10.2193	0.003289
VPS15	448	462	VKEVPRNDINIYPEY			12	1848.95	ComplexI_Apo	5	1854.53	0.033127	4.53597	0.039034	10.2501	0.005471
VPS15	448	462	VKEVPRNDINIYPEY			12	1848.95	ComplexI_Apo	50	1855.75	0.023509	5.75319	0.031288	10.1823	0.012563
VPS15	448	462	VKEVPRNDINIYPEY			12	1848.95	ComplexI_Rab1	0	1850	0.020646	0	0	10.2264	0.012237
VPS15	448	462	VKEVPRNDINIYPEY			12	1848.95	ComplexI_Rab1	0.05	1852.26	0.035494	2.26451	0.041062	10.2286	0.011072
VPS15	448	462	VKEVPRNDINIYPEY			12	1848.95	ComplexI_Rab1	0.5	1853.34	0.030192	3.34141	0.036576	10.2114	0.014579
VPS15	448	462	VKEVPRNDINIYPEY			12	1848.95	ComplexI_Rab1	5	1854.43	0.060151	4.43034	0.063595	10.222	0.012505
VPS15	448	462	VKEVPRNDINIYPEY			12	1848.95	ComplexI_Rab1	50	1855.69	0.066714	5.69742	0.069835	10.2165	0.015707
VPS15	448	464	VKEVPRNDINIYPEYIL			14	2075.12	ComplexI_Apo	0	2076.25	0.04441	0	0	13.6179	0.004484
VPS15	448	464	VKEVPRNDINIYPEYIL			14	2075.12	ComplexI_Apo	0.05	2078.5	0.068395	2.25702	0.081548	13.6528	0.019061
VPS15	448	464	VKEVPRNDINIYPEYIL			14	2075.12	ComplexI_Apo	0.5	2079.59	0.067964	3.34561	0.081187	13.6283	0.019165
VPS15	448	464	VKEVPRNDINIYPEYIL			14	2075.12	ComplexI_Apo	5	2080.66	0.16542	4.41353	0.171278	13.6823	0.020678
VPS15	448	464	VKEVPRNDINIYPEYIL			14	2075.12	ComplexI_Apo	50	2082.14	0.024166	5.89311	0.050559	13.6024	0.008799
VPS15	448	464	VKEVPRNDINIYPEYIL			14	2075.12	ComplexI_Rab1	0	2076.25	0.04441	0	0	13.6179	0.004484
VPS15	448	464	VKEVPRNDINIYPEYIL			14	2075.12	ComplexI_Rab1	0.05	2078.44	0.05338	2.19535	0.069438	13.6171	0.018519
VPS15	448	464	VKEVPRNDINIYPEYIL			14	2075.12	ComplexI_Rab1	0.5	2079.48	0.06532	3.23141	0.078987	13.6007	0.00052
[truncated: 2,524 more rows]
